# Supplementary material for: Community Profiling of Fusarium in Combination with Other Plant-Associated Fungi in Different Crop Species Using SMRT Sequencing
Source: Front Plant Sci. 2017 Nov 28;8:2019. doi: 10.3389/fpls.2017.02019 (PMC5712420; doi:10.3389/fpls.2017.02019)
Supplement: Supplementary file 1 [file Data_Sheet_1.ZIP]

Archive with 26 entries (21 files):
- SupplementaryData1/
- SupplementaryData1/.DS_Store
- __MACOSX/
- __MACOSX/SupplementaryData1/
- __MACOSX/SupplementaryData1/._.DS_Store
- SupplementaryData1/0_input/
- SupplementaryData1/0_input/.DS_Store
- __MACOSX/SupplementaryData1/0_input/
- __MACOSX/SupplementaryData1/0_input/._.DS_Store
- SupplementaryData1/0_input/f_barcode_primer.fasta
- __MACOSX/SupplementaryData1/0_input/._f_barcode_primer.fasta
- SupplementaryData1/0_input/MapFile.txt
- __MACOSX/SupplementaryData1/0_input/._MapFile.txt
- SupplementaryData1/0_input/MapFile_Fu.txt
- __MACOSX/SupplementaryData1/0_input/._MapFile_Fu.txt
- SupplementaryData1/0_input/proof_total.fasta
- SupplementaryData1/0_input/r_barcode_primer_rc.fasta
- __MACOSX/SupplementaryData1/0_input/._r_barcode_primer_rc.fasta
- SupplementaryData1/0_input/ref_isolates_cut.fasta
- __MACOSX/SupplementaryData1/0_input/._ref_isolates_cut.fasta
- SupplementaryData1/0_input/Vogelgsang_Inc.txt
- __MACOSX/SupplementaryData1/0_input/._Vogelgsang_Inc.txt
- SupplementaryData1/Mthd_cmdl_code.txt
- __MACOSX/SupplementaryData1/._Mthd_cmdl_code.txt
- SupplementaryData1/Mthd_Rscript.rtf
- __MACOSX/SupplementaryData1/._Mthd_Rscript.rtf
