# Supplementary material for: Community Profiling of Fusarium in Combination with Other Plant-Associated Fungi in Different Crop Species Using SMRT Sequencing
Source: Front Plant Sci. 2017 Nov 28;8:2019. doi: 10.3389/fpls.2017.02019 (PMC5712420; doi:10.3389/fpls.2017.02019)
Supplement: Supplementary file 1 [file Data_Sheet_1.ZIP › SupplementaryData1/0_input/f_barcode_primer.fasta]

>F42
AGAGACTCGTGARTCATCGAATCTTTG
>F43
CGCAACTAGTGARTCATCGAATCTTTG
>F47
ACAACAGCCTTGGTCATTTAGAGGAAGTAA
>F48
CAACACAGCTTGGTCATTTAGAGGAAGTAA
>F49
GCCAATACCTTGGTCATTTAGAGGAAGTAA
>F51
AACAACCGCTTGGTCATTTAGAGGAAGTAA
>F52
CCACATTGCTTGGTCATTTAGAGGAAGTAA
>F53
AAGACGAGCTTGGTCATTTAGAGGAAGTAA
>F54
CCTACCTACTTGGTCATTTAGAGGAAGTAA
>F55
GTATCGAGCTTGGTCATTTAGAGGAAGTAA
