# Supplementary material for: Community Profiling of Fusarium in Combination with Other Plant-Associated Fungi in Different Crop Species Using SMRT Sequencing
Source: Front Plant Sci. 2017 Nov 28;8:2019. doi: 10.3389/fpls.2017.02019 (PMC5712420; doi:10.3389/fpls.2017.02019)
Supplement: Supplementary file 1 [file Data_Sheet_1.ZIP › SupplementaryData1/0_input/MapFile.txt]

	name	sample	type	oRigin
mthd1F47R22	SC1	SC1	weed	Field
mthd1F47R25	SC1	SC1	weed	Field
mthd1F42R22	SC1	SC1	weed	Field
mthd1F42R25	SC1	SC1	weed	Field
mthd1F48R22	WW	WW	winter wheat	Field
mthd1F48R25	WW	WW	winter wheat	Field
mthd1F43R22	WW	WW	winter wheat	Field
mthd1F43R25	WW	WW	winter wheat	Field
mthd1F48R24	maizeEff	maizeEff	maize grains	Field
mthd1F48R27	maizeEff	maizeEff	maize grains	Field
mthd1F43R24	maizeEff	maizeEff	maize grains	Field
mthd1F43R27	maizeEff	maizeEff	maize grains	Field
mthd2F49 R29	brl201_m2	brl201	barley	Field
mthd F49 R30	brl88_m2	brl88	barley	Field
mthd2F50 R25	brl41_m2	brl41	barley	Field
mthd F50 R26	brl27_m2	brl27	barley	Field
mthd2F50 R27	brl18_m2	brl18	barley	Field
mthd2F50 R28	wht103_m2	wht103	wheat	Field
mthd2F50 R29	wht140_m2	wht140	wheat	Field
mthd2F50:R30	wht147_m2	wht147	wheat	Field
mthd2F51R25	wht187_m2	wht187	wheat	Field
mthd2F51 R26	wht208_m2	wht208	wheat	Field
mthd2F51R27	mz1_m2	mz1	maize	Field
mthd2F51R28	mz11_m2	mz11	maize	Field
mthd2F51R29	mz18_m2	mz18	maize	Field
mthd2F51R30	mz46_m2	mz46	maize	Field
mthd3F47R25	mockE1	mockE1	mock[e]	aRt
mthd3F48R25	mockE2	mockE2	mock[e]	aRt
mthd3F49R25	mockE3	mockE3	mock[e]	aRt
mthd3F51R25	mockS1	mockS1	mock[s]	aRt
mthd3F52R25	mockS2	mockS2	mock[s]	aRt
mthd3F53R25	mockS3	mockS3	mock[s]	aRt
mthd3F54R25	brl201_1	brl201	barley	Field
mthd3F55R25	brl201_2	brl201	barley	Field
mthd3F47R26	brl201_3	brl201	barley	Field
mthd3F48R26	brl88	brl88	barley	Field
mthd3F49R26	brl41	brl41	barley	Field
mthd3F51R26	brl27	brl27	barley	Field
mthd3F52R26	brl18	brl18	barley	Field
mthd3F53R26	wht103	wht103	wheat	Field
mthd3F54R26	wht140	wht140	wheat	Field
mthd3F55R26	wht147	wht147	wheat	Field
mthd3F47R27	wht187	wht187	wheat	Field
mthd3F48R27	wht208	wht208	wheat	Field
mthd3F49R27	Mz1	Mz1	maize	Field
mthd3F51R27	Mz11	Mz11	maize	Field
mthd3F52R27	Mz18	Mz18	maize	Field
mthd3F53R27	Mz46	Mz46	maize	Field
mthd3F54R27	Mz56	Mz56	maize	Field
mthd3F55R27	ctrl1	ctrl1	ctrl	Field
mthd3F47R28	ctrl2	ctrl2	ctrl	Field
mthd3F48R28	ctrl3	ctrl3	ctrl	Field
mthd3F49R28	ctrl4	ctrl4	ctrl	Field
mthd3F51R28	inoc1	inoc1	inoc	Field
mthd3F52R28	inoc2	inoc2	inoc	Field
mthd3F53R28	inoc3	inoc3	inoc	Field
mthd3F54R28	inoc4	inoc4	inoc	Field
