# Supplementary material for: Community Profiling of Fusarium in Combination with Other Plant-Associated Fungi in Different Crop Species Using SMRT Sequencing
Source: Front Plant Sci. 2017 Nov 28;8:2019. doi: 10.3389/fpls.2017.02019 (PMC5712420; doi:10.3389/fpls.2017.02019)
Supplement: Supplementary file 1 [file Data_Sheet_1.ZIP › SupplementaryData1/0_input/MapFile_Fu.txt]

	name	sample	plant	method	treatment
mthdF55R25	bRl201_2	brl201	barley	ngs	screening
mthdF48R26	bRl88	brl88	barley	ngs	screening
mthdF49R26	bRl41	brl41	barley	ngs	screening
mthdF51R26	bRl27	brl27	barley	ngs	screening
mthdF52R26	bRl18	brl18	barley	ngs	screening
mthdF53R26	wht103	wht103	wheat	ngs	screening
mthdF54R26	wht140	wht140	wheat	ngs	screening
mthdF55R26	wht147	wht147	wheat	ngs	screening
mthdF47R27	wht187	wht187	wheat	ngs	screening
mthdF48R27	wht208	wht208	wheat	ngs	screening
mthdF49R27	Mz1	Mz1	maize	ngs	screening
mthdF51R27	Mz11	Mz11	maize	ngs	screening
mthdF52R27	Mz18	Mz18	maize	ngs	screening
mthdF53R27	Mz46	Mz46	maize	ngs	screening
mthdF54R27	Mz56	Mz56	maize	ngs	screening
wht103	wht103	wht103	wheat	plt	screening
wht140	wht140	wht140	wheat	plt	screening
wht147	wht147	wht147	wheat	plt	screening
wht187	wht187	wht187	wheat	plt	screening
wht208	wht208	wht208	wheat	plt	screening
Mz1	Mz1	Mz1	maize	plt	screening
Mz11	Mz11	Mz11	maize	plt	screening
Mz18	Mz18	Mz18	maize	plt	screening
Mz46	Mz46	Mz46	maize	plt	screening
Mz56	Mz56	Mz56	maize	plt	screening
brl18	brl18	brl18	barley	plt	screening
brl27	brl27	brl27	barley	plt	screening
brl41	brl41	brl41	barley	plt	screening
brl88	brl88	brl88	barley	plt	screening
brl201.2	brl201.2	brl201	barley	plt	screening
ctrl1	ctrl1	ctrl	winterwheat	plt	exp
ctrl2	ctrl2	ctrl	winterwheat	plt	exp
ctrl3	ctrl3	ctrl	winterwheat	plt	exp
ctrl4	ctrl4	ctrl	winterwheat	plt	exp
inoc1	inoc1	inoc	winterwheat	plt	exp
inoc2	inoc2	inoc	winterwheat	plt	exp
inoc3	inoc3	inoc	winterwheat	plt	exp
inoc4	inoc4	inoc	winterwheat	plt	exp
