# Supplementary material for: Community Profiling of Fusarium in Combination with Other Plant-Associated Fungi in Different Crop Species Using SMRT Sequencing
Source: Front Plant Sci. 2017 Nov 28;8:2019. doi: 10.3389/fpls.2017.02019 (PMC5712420; doi:10.3389/fpls.2017.02019)
Supplement: Supplementary file 1 [file Data_Sheet_1.ZIP › SupplementaryData1/0_input/proof_total.fasta]

>mthdF52R26_150001 _082318_42243_c100747962550000001823169907081557_s1_p0/57/ccs		
AAGTCGTAACAAGGTCTCCGTTGGTGAACCAGCGGAGGGATCATTACCGAGTTTACAACTCCCAAACCCCTGTGAACATACCTTATGTTGCCTCGGCGGATCAGCCCGCGCCCCGTAAAAAGGGACGGCCCGCCGCAGGAACCCTAAACTCTGTTTTTAGTGGAACTTCTGAGTATAAAAAACAAATAAATCAAAACTTTCAACAACGGATCTCTTGGTTCTGGCATCGATGAAGAACGCAGCAAAATGCGATAAGTAATGTGAATTGCAGAATTCAGTGAATCATCGAATCTTTGAACGCACATTGCGCCCGCCAGTATTCTGGCGGGCATGCCTGTTCGAGCGTCATTTCAACCCTCAAGCCCAGCTTGGTGTTGGGAGCTGCAGTCCTGCTGCACTCCCCAAATACATTGGCGGTCACGTCGAGCTTCCATAGCGTAGTAATTTACACATCGTTACTGGTAATCGTCGCGGCCACGCCGTTAAACCCCAACTTCTGAATGTTGACCTCGGATCAGGTAGGAATACCCGCTGAACTTAAGCATATCAATAAGCGGAGGAAAAGAAACCAACAGGGATTGCCCTAGTAACGGCGAGTGAAGCGGCAACAGCTCAAATTTGAAATCTGGCTTTCGGGCCCGAGTTGTAATTTGTAGAGGATGATTTTGATGCGGTGCCTTCCGAGTTCCCTGGAACGGGACGCCATAGAGGGTGAGAGCCCCGTCTGGTTGGATGCCAAATCTCTGTAAATCTCCTTCGACGAGTCGAGTAGTTTGGGAATGCTGCTCTAAATGGGAGGTATATGTCTTCTAAAGCTAAATACCGGCCAGAGACCGATAGCGCACAAGTAGAGTGATCGAAAGATGAAAAGCACTTTGAAAAGAGAGTTAAAAAGTACGTGAAATTGTTGAAAGGGAAGCGTTTATGACCAGACTTGGGCTTGGTTAATCATCTGGGGTTCTCTCCAGTGCACTTTTCCAGTCCAGGCCAGCATCAGTTTTCGCCGGGGGATAAAGGCTTCGGGAATGTGGCTCCCCTCGGGGAGTGTTATAGCCCGTTGTGTAATACCCTGGTGGGGACTGAGGTTCGCGCTTCTGCAAGGATGCTGGCGTAATGGTCATCAACGACCCGTCTTGAAACACGGACCAAGGAGTCGTCTTCGTATGCGAGTGTTCGGGTGTCAAACCCCTACGCGTAATGAAAGTGAACGCAGGTGAGAGCTTCGGCGCATCATCGACCGATCCTGATGTTCTCGGATGGATTTGAGTAAGAGCATACGGGGCCGGACCCGAAAGAAGGTGAACTATGCCTGTGTAGGGTGAAGCCAGAGGAAACTCTGGTGGAGGCTCGCAGCGGTTCTGACGTGCAAATCGATCGTCAAACATGGGCATGGGGGCGAAAGACTAATCGAACCTTCTAGTAGCTGGTTTCCGCCGAAGTTTCCCTCAGGATAGCAGTGTTGAACTCAGTTTTATGAGGTAAAGCGAATGATTAGGGACTCGGGGGCGCTATTTAGCCTTCATCCATTCTCAAACTTTAAATATGTAAGAAGCTCTTGTTGCTTAATTGAACGTGAGCATTCGAATGTATCAACACTAGTGGGCCATTTTT
>mthdF52R26_150002 _082318_42243_c100747962550000001823169907081557_s1_p0/2942/ccs		
AAGTCGTAACAAGGTCTCCGTTGGTGAACCAGCGGAGGGATCATTACCGAGTTTACAACTCCCAAACCCCTGTGAACATACCTTATGTTGCCTCGGCGGATCAGCCCGCGCCCGTAAAAAGGGACGGCCCGCCGCAGGAACCCTAAACTCTGTTTTTAGTGGAACTTCTGAGTATAAAAAACAAATAAATCAAAACTTTCAACAACGGATCTCTTGGTTCTGGCATCGATGAAGAACGCAGCAAAATGCGATAAGTAATGTGAATTGCAGAATTCAGTGAATCATCGAATCTTTGAACGCACATTGCGCCCGCCAGTATTCTGGCGGGCATGCCTGTTCGAGCGTCATTTCAACCCTCAAGCCCAGCTTGGTGTTGGGAGCTGCAGTCCTGCTGCACTCCCCAAATACATTGGCGGTCACGTCGAGCTTCCATAGCGTAGTAATTTACACATCGTTACTGGTAATCGTCGCGGCCACGCCGTTAAACCCCAACTTCTGAATGTTGACCTCGGATCAGGTAGGAATACCCGCTGAACTTAAGCATATCAATAAGCGGAGGAAAAGAAACCAACAGGGATTGCCCTAGTAACGGCGAGTGAAGCGGCAACAGCTCAAATTTGAAATCTGGCTTTCGGGCCCGAGTTGTAATTTGTAGAGGATGATTTTGATGCGGTGCCTTCCGAGTTCCCTGGAACGGGACGCCATAGAGGGTGAGAGCCCCGTCTGGTTGGATGCCAAATCTCTGTAAATCTCCTTCGACGAGTCGAGTAGTTTGGGAATGCTGCTCTAAATGGGAGGTATATGTCTTCTAAAGCTAAATACCGGCCAGAGACCGATAGCGCACAAGTAGAGTGATCGAAAGATGAAAAGCACTTTGAAAAGAGAGTTAAAAAGTACGTGAAATTGTTGAAAGGGAAGCGTTTATGACCAGACTTGGGCTTGGTTAATCATCTGGGGTTCTCTCCAGTGCACTTTTCCAGTCCAGGCCAGCATCAGTTTTCGCCGGGGGATAAAGGCTTCGGGAATGTGGCTCCCCTCGGGAGTGTTATAGCCCGTTGTGTAATACCCTGGTGGGGACTGAGGTTCGCGCTTCTGCAAGGATGCTGGCGTAATGGTCATCAACGACCCGTCTTGAAACACGGACCAAGGAGTCGTCTTCGTATGCGAGTGTTCGGGTGTCAAACCCCTACGCGTAATGAAAGTGAACGCAGGTGAGAGCTTCGGCGCATCATCGACCGATCCTGATGTTCTCGGATGGATTTGAGTAAGAGCATACGGGGCCGGACCCGAAAGAAGGTGAACTATGCCTGTGTAGGGTGAAGCCAGAGGAAACTCTGGTGGAGGCTCGCAGCGGTTCTGACGTGCAAATCGATCGTCAAACATGGGCATGGGGGCGAAAGACTAATCGAACCTTCTAGTAGCTGGTTTCCGCCGAAGTTTCCCTCAGGATAGCAGTGTTGAACTCAGTTTTATGAGGTAAAGCGAATGATTAGGGACTCGGGGCGCTATTTAGCCTTCATCCATTCTCAAACTTTAAATATGTAAGAAGCTCTTGTTGCTTAATTGAACGTGAGCATTCGAATGTATCAACACTAGTGGGCCATTTTT
>mthdF52R26_150003 _082318_42243_c100747962550000001823169907081557_s1_p0/4846/ccs		
AAGTCGTAACAAGGTCTCCGTAGGTGAACCTGCGGAGGGATCATTACTGAGTTTTTAACTCTCCAAACCATGTGAACTTACCACTGTTGCCTCGGTGGATGGTGCTGTCTCTCGGGACGGCGCCACCGCCGGTGGACTACCTAAACTCTGTTAATTTTTGTCAATCTGAATCAAACTAAGAAATAAGTTAAAACTTTCAACAACGGATCTCTTGGTTCTGGCATCGATGAAGAACGCAGCGAAATGCGATAAGTAATGTGAATTGCAGAATTCAGTGAATCATCGAATCTTTGAACGCACATTGCGCCCATTAGTATTCTAGTGGGCATGCCTGTTCGAGCGTCATTTCAACCCTTAAGCCTAGCTTAGTGTTGGGAGACTGCCTAATACGCAGCTCCTCAAAACCAGTGGCGGAGTCGGTTCGTGCTCTGAGCGTAGTAATTTTTTATCTCGCTTCTGCAAGCCGGACTGGCAACAGCCAGAAACCGCACCCCTCGGGGGCACTTTTTAATGGTTGACCTCGGATCAGGTAGGAATACCCGCTGAACTTAAGCATATCAATAAGCGGAGGAAAAGAAACCAACAGGGATTGCCCTAGTAACGGCGAGTGAAGCGGCAACAGCTCAAATTTGAAATCTGGCCTTCTGGTCCGAGTTGTAATTTGTAGAGGATGATTTTGGTTAGGTACCTTCCGAGTTCCTTGGAACAGGACGCCTTAGAGGGTGAGAGCCCCGTACGGTTGGATGCCGAGCCTTTGTAAATCTCCTTCGACGAGTCGAGTAGTTTGGGAATGCTGCTCTAAATGGGAGGTAAATTTCTTCTAAAGCTAAATACCGGCCAGAGACCGATAGCGCACAAGTAGAGTGATCGAAAGATGAAAAGCACTTTGAAAAGAGGGTTAAATAGTACGTGAAATTGTTGAAAGGGAAGGATTTATGACCAGACCTTTGCCTTGCGGATCATCCGGTGTTCTCACCGGTGCACTTCGCTTGGTTGAGGCCAGCATCAGTTTTGGCGGCGGGATAAAGACTTCAGGAACGTGACTCCCCCGGGAGTGTTATAGCCTGCTGTGTAATACCGCCGCTGGGACTGAGGACCGCGCTTCGGCTAGGATGCTGGCATAATGGTCATCAATCACCCGTCTTGAAACACGGACCAAGGAGTCGAACATTTATGCGAGTTTTTGGGTGTTAAACCCTCAAGCGTAATGAAAGTGAACGGAGGTGAGAGCCCTTACGGGTGCATCATCGACCGATCCTGATGTCTTCGGATGGATTTGAGTAAGAGCATAACTGTTCGGACCCGAAAGATGGTGAACTATGCGTGGATAGGGTGAAGCCAGAGGAAACTCTGGTGGAGGCTCGCAGCGGTTCTGACGTGCAAATCGATCGTCAAATCTGCGCATGGGGGCGAAAGACTAATCGAACCATCTAGTAGCTGGTTACCGCCGAAGTTTCCCTCAGGATAGCAGTGTTGTATTCAGTTTTATGAGGTAAAGCGAATGATTAGGGACTCGGGGGCGCTATATTGCCTTCATCCATTCTCAAACTTTAAATATGTAAGAAGCCCTTGTCGCTTAATTGGACGTGGGCATTCGAATGTATCAACACTAGTGGGCCATTTTT
>mthdF52R26_150004 _082318_42243_c100747962550000001823169907081557_s1_p0/7664/ccs		
AAGTCGTAACAAGGTCTCCGTTGGTGAACCAGCGGAGGGATCATTACCGAGTTTACAACTCCCAAACCCCTGTGAACATACCTTATGTTGCCTCGGCGGATCAGCCCGCGCCCCGTAAAAAGGGACGGCCCGCCGCAGGAACCCTAAACTCTGTTTTTAGTGGAACTTCTGAGTATAAAAAACAAATAAATCAAAACTTTCAACAACGGATCTCTTGGTTCTGGCATCGATGAAGAACGCAGCAAAAATGCGATAAGTAATGTGAATTGCAGAATTCAGTGAATCATCGAATCTTTGAACGCACATTGCGCCCGCCAGTATTCTGGCGGGCATGCCTGTTCGAGCGTCATTTCAACCCTCAGCCCAGCTTGGTGTTGGGAGCTGCAGTCCTGCTGCACTCCCCAAATACATTGGCGGTCACGTCGAGCTTCCATAGCGTAGTAATTTTAACACATCGTTACTGGTAATCGTCCGCGGCCACGCCGTTAAACCCCAACTTCTGAATGTTGACCTCGGATCAGGTAGGAATACCCGCTGAACTTAAGCATATCAATAAGCGGAGGAAAAGAAACCAACAGGGATTGCCCTAGTAACGGCGAGTGAAAGCGGCAACAGCTCAAATTTGAAAATCTGGCTTTCGGGCCCGAGTTGTAATTTGTAGAGGATGAATTTTGATGCGGTGCCTTCCGAGTTCCCTGGAACGGACGCCATAGAGGGTGAGAGCCCCCGTCTGGTTGGATGCCAAATCTCTGTAAATCTCCTTCGACGAGTCGAGTAGTTTGGGAATGCCTGCTCTAAATGGGAGGTATATGTCTTCTAAAGCTAAATACCGGCCAGAGACCGATAGCGCACAAGTAGAGTGATCGAAAGATGAAAAGCACTTTGAAAAGAGAGTTAAAAAGTACGTGAAATTGTTGAAAGGGAAGCGTTTATGACCAGACTTGGGCTTGGTTAATCATCTGGGGTTCTCTCCAGTGCACTTTTCCAGTCCAGGCCAGCATCAGTTTTCGCCGGGGGATAAAGGCTTCGGGAATGTGGCTCCCCTCGGGGAGTGTTATAGCCCGTTGTGTAATACCCTGGGCGGGGACTGAGGTTCGCGCTTCTGCAAGGATGCTGGGCGTAATGGTCATCAACGACCCGTCTTGAAACACGGACCAAGGAGTCGTCTTCGTATGCGAGTGTTCGGGTGTCAAACCCCTACGCGTAATGAAAGTGAACGCAGGTGAGAGCTTCGGCGCATCATCGACCGATTCCTGATGTTCTCGGATGGATTTGAGTAAGAGCATACGGGCCGGACCCGAAAGAAGGTGAACTATGCCTGTGTAGGGTGAAGCCAGAGGAAACTCTGGTGGAGGCTCGCAGCGGTTCTGACGTGCAAATCGATCGTCAAACATGGGCATGGGGGCGAAAGACTAATCGAACCTTCTAGTAGCTGGTTTCCGCCGAAGTTTCCCTCAGGATAGCAGTGTTTGAACTCAGTTTTATGAGGTAAGCGAATGATTAGGGACTCGGGGGCGCTATTTAGCCTTCATCCATTCTCAAACTTTAAATATGTAAGAAGCTCTTGTTGCTTAATTGAACGTGAGCATTCGAATGTATCAACACTAGTGGGCCATTTTT
>mthdF52R26_150005 _082318_42243_c100747962550000001823169907081557_s1_p0/9469/ccs		
AAGTCGTAACAAGGTTTCCGTAGGTGAACCTGCGGAAGGATCATTACCGAGAGTTGCAGGCTTTTGTCTGCCATCTCTTACCCATGTCTTTTGCGTACTACACGTTTCCTCGGCAGGTCCGCCTGCCGTTAGGACCACATTAAACCATTTGCAGTTGCAGTCAGCGTCTGAAAAACTTAATAATTACAACTTTTAACAACGGATCTCTTGGTTCTGGCATCGATGAAGAACGCAGCGAAATGCGATAAGTAGTGTGAATTGCAGAATTCAGTGAATCATCGAATCTTTGAACGCACATTGCGCCCTATGGTATTCCATGGGGCATGCCTGTTCGAGCGTCATTTGTACCTTCAAGCTCTGCTTGGTGTTGGGTGTTTGTCCCGCCTTTGTGCGCGGACTCGCCTTAAAGCAATTGGCAGCCGGCGTCTAGTTTCGGAGCGCAGCACAAATCGCGCTCTGTGTCTTATACGGCGCATCCATCAAGACTATTTTACACTCTTGACCTCGGATCAGGTAGGGATACCCGCTGAACTTAAGCATATCAATAAGCGGAGGAAAAGAAACCAACAGGGATTGCCCTAGTAACGGCGAGTGAAGCGGCAACAGCTCAAATTTGAAATCTGGCGTCTTTGGCGTCCGAGTTGTAATTTGCAGAGGGCGCTTTGGCGTTGGCAGCAGTCTAAGTTCCTTGGAACAGGACGTCACAGAGGGTGAGAATCCCGTACGTGGTTGCTGGCCTTCGCCGTGTAAAGCCCCTTCGACGAGTCGAGTTGTTTGGGAATGCAGCTCTAAATGGGAGGTAAATTTCTTCTAAAGCTAAATACTGGCCAGAGACCGATAGCGCACAAGTAGAGTGATCGAAAGATGAAAAGCACTTTGGAAAGAGAGTCAAACAGCACGTGAAATTGTTAAAAGGGAAGCGCTTGCAGCCAGACTTGCCTGTAGTTGCTCATCCGGACTTTTGTCCGGTGCACTCTTCTATAGGCAGGCCAGCATCAGTTTGGGCGGTTGGATAAAGGTCTCTGTCATGTACCTCTCTTCGGGGAGAACTTATAGGGGAGACGACATGCAACCAGCCTGGACTGAGGTCCGCGCATTTGCTAGGATGCTGGCGTAATGGCTGTAAGCGGCCCGTCTTGAAACACGGACCAAGGAGTCTAACATCTATGCGAGTGTTTGGGTGTCAAGCCCGAACGCGTAATGAAAGTGAACGGAGGTGGGAACCCCTCGGGGTGCACCATCGACCGATCCTGATGTCTTCGGATGGATTTGAGTAAGAGCATAGCTGTTGGGACCCGAAAGATGGTGAACTATGCTTGAATAGGGTGAAGCCAGAGGAAACTCTGGTGGAGGCTCGCAGCGGTTCTGACGTACAAATCGATCGTCAAATTTGGGCATAGGGGCGAAAGACTAATCGAACTATCTAGTAGCTGGTTCCTGCCGAAGTTTCCCTCAGGATAGCAGTGACGTAGTCAGTTTTATGAGGTAAAGCGAATGATTAGAGGCCTGGGGGTTGAAACAACCTTCACCTATTCTCAAACTTTAAATATGTAAGAAGTCCTTGTTACTTAATTGAACGTGGACACTTGAATGTACCGTCACTAGTGGGCCATTTTT
>mthdF52R26_150006 _082318_42243_c100747962550000001823169907081557_s1_p0/10569/ccs		
AAGTCGTAACAAGGTCTCCGTAGGTGAACCTGCGGAGGGATCATTACTGAGTTTTTAACTCTCCAAACCATGTGAACTTACCACTGTTGCCTCGGTGGATGGTGCTGTCTCTCGGACGGCGCCACCGCCGGTGGACTACCTAAACTCTGTTAATTTTTGTCAATCTGAATCAAACTAAGAATAAGTTAAAACTTTCAACAACGGATCTCTTGTTCTGGCATCGATGAAGAACGCAGCGAAATGCGATAAGTAATGTGAATTGCAGAATTCAGTGAATCATCGAATCTTTGAACGCACATTGCGCCCATTAGTATTCTAGTGGCATGCCTGTTCGAGCGTCATTTCAACCCTTAAGCCTAGCTTAGTGTTGGGAGACTGCCTAATACGCAGCTCCTCAAACCAGTGGCGGAGTCGGTTCGTGCTCTGAGCGTAGTAATTTTTTATCTCGCTTCTGTAAGCCGGACTGGCAACAGCCAGAAACCGCACCCTCGGGGCACTTTTAATGGTTGACCTCGGATCAGGTAGGAATACCCGCTGAACTTAAGCATATCAATAAGCGGAGGAAAAGAAACCAACAGGGATTGCCCTAGTAACGGCGAGTGAAGCGGCAACAGCTCAAATTTGAAATCTGGCCTTCTGGTCCGAGTTGTAATTTGTAGAGGATGATTTTGGTTAGGTACCTTCCGAGTTCCTTGGAACAGGACGCCTTAGAGGGTGAGAGCCCGTACGGTTGGATGCCGAGCCTTTGTAAATCTCCTTCGACGAGTCGAGTAGTTTGGGAATGCTGCTCTAAATGGGAGGTAAATTTCTTCTAAAGCTAAATACCGGCCAGAGACCGATAGCGCACAAGTAGAGTGATCGAAAGATGAAAAGCACTTTGAAAAGAGGGTTAAATAGTACGTGAAATTGTTGAAAGGGAAGGATTATGACCAGACCTTTGCCTTGCGGATCATCCGGTGTTCTCACCGGTGCACTTCGCTTGGTTGAGGCCAGCATCAGTTTTGGCGGCGGGATAAAGACTTCAGGAACGTGACTCCCCGGGAGTGTTATAGCCTGCTGTGTAATACCGCCGCTGGGACTGAGGACCGCGCTTCGGCTAGGATGCTGGCATAATGGTCATCAATCACCCGTCTTGAAACACGGACCAAGGAGTCGAACATTTATGCGAGTTTTTGGGTGTTAAACCCTCAAGCGTAATGAAAGTGAACGGAGGTGAGAGCCCTTACGGGTGCATCATCGACCGATCCTGATGTCTTCGGATGGATTGAGTAAGAGCATAACTGTTCGGACCCGAAAGATGGTGAACTATGCGTGGATAGGGTGAAGCCAGAGGAAACTCTGGTGGAGGCTCGCAGCGGTTCTGACGTGCAAATCGATCGTCAAATCTGCGCATGGGGGCGAAAGACTAATCGAACCATCTAGTAGCTGGTTACCGCCGAAGTTTCCCTCAGGATAGCAGTGTTGTATTCAGTTTTATGAGGTAAAGCGAATGATTAGGGACTCGGGGGCGCTATATTGCCTTCATCCATTCTCAAACTTTAAATATGTAAGAAGCCCTTGTCGCTTAATTGGACGTGGGCATTCGAATGTATCAACACTAGTGGGCCATTTTT
>mthdF52R26_150007 _082318_42243_c100747962550000001823169907081557_s1_p0/11553/ccs		
AGTCGTAACAAGGTCTCCGTTGGTGAACCAGCGGAGGATCATTACCGAGTTTACAACTCCCAAACCCCTGTGAACATACCTTATGTTGCCTCGGCGGATCAGCCCGCGCCCCGTAAAAGGGACGGCCCGCCGCAGGAACCCTAAACTCTGTTTTTAGTGGAACTTCTGAGTATAAAAACAAATAAATCAAACTTTCAACAACGGATCTCTTGGTTCTGGCATCGATGAAGAACGCAGCAAATGCGATAAGTAATGTGAATTGCAGATTCAGTGAATCATCGAATCTTTGAACGCACATTGCGCCCGCCAGTATTCTGGCGGGCATGCCTGTTCGAGCGTCATTTCAACCCTCAAGCCCAGCTTGGTGTTGGGAGCTGCAGTCCTGCTGCACTCCCCAAATACATTGGCGGTCACGTCGAGCTTCCATAGCGTAGTAATTTACACATCGTTACTGGTAATCGTCGCGGCCACGCCGTTAAACCCCAACTTCTGAATGTTGACCTCGGATCAGGTAGGAATACCGCTGAACTTAAGCATATCAATAAGCGGAGGAAAGAACCAACAGGGATTGCCCTGTACGGCGAGTGAAGCGGCAACAGCTCAAATTTGAATCTGGCTTTCGGGCCCGAGTTGTATTTGTAGAGGATGATTTTGATGCGGTGCCTTCCGAGTTCCCTGGAACGGGACGCCATAGAGGGTGAGAGCCCGTCTGGTTGGATGCCAATCTCTGTAATCTCCTTCGACGAGTCGAGTAGTTTGGAATGCTGCTCTAATGGGAGGTATATGTCTTCTAAAGCTAATACCGGCCAGAGACCGATAGCGCACAGTAGAGTGATCGAAAGATGAAAAGCACTTTGAAAGAGAGTTAAAAAGTACGTGAAATTGTTGAAAGGGAAGCGTTTATGACCGACTTGGCTTGGTTATCATCTGGGGTTCTCTCCAGTGCACTTTTCCAGTCCAGGCCGCATCAGTTTCGCCGGGGGATAAAGGCTTCGGGAATGTGGCTCCCCTCGGGGAGTGTTATAGCCCGTTGTGTAATACCCTGGTGGGACTGAGGTTCGCGCTTCTGCAAGGTGCTGGCGTATGGTCATCAACGACCCGTCTTGAACACGGACCAAGGAGTCGTCTTCGTATGCGGTGTTCGGGTGTCAAACCCTACGCGTAATGAAAGTGAACGCAGGTGAGAGCTTCGGCGCATCATCGACCGTCCTGATGTTCTCGGATGGATTTGAGTAAGAGCATACGGGGCCGGACCCGAAAGAAGGTGAACTATGCCTGTGTAGGGTGAAGCCAGAGGAAACTCTGGTGGATGCTCGCAGCGGTTCTGACGTGCAAATCGATCGTCAAACATGGGCATGGGGGCGAAAGACTAATCGAACCTTCTGTAGCTGGTTTCCGCCGAAGTTTCCCTCAGGATAGCAGTGTTGAACTCAGTTTTATGAGGTAAAGCGAATGATTAGGGACTCGGGGGCGCTATTTAGCCTTCATCCATTCTCAAACTTTAAATATGTAGAAGCTCTTGTTGCTTAATTGAACGTGAGCATTCGAATGTATCAACACTAGTGGGCCATTTTT
>mthdF52R26_150008 _082318_42243_c100747962550000001823169907081557_s1_p0/16836/ccs		
AAGTCGTAACAAGGTCTCCGTTGGTGAACCAGCGGAGGGATCATTACCGAGTTTACAACTCCCAAACCCCTGTGAACATACCTTATGTTGCCTCGGCGGATCAGCCCGCGCCCCGTAAAAAGGGACGGCCCGCCGCAGGAACCCTAAACTCTGTTTTTAGTGGAACTTCTGAGTATAAAAAACAAATAAATCAAAACTTTCAACAACGGATCTCTTGGTTCTGGCATCGATGAAGAACGCAGCAAAATGCGATAAGTAATGTGAATTGCAGAATTCAGTGAATCATCGAATCTTTGAACGCACATTGCGCCCGCCAGTATTCTGGCGGGCATGCCTGTTCGAGCGTCATTTCAACCCTCAAGCCCAGCTTGGTGTTGGGAGCTGCAGTCCTGCTGCACTCCCCAAATACATTGGCGGTCACGTCGAGCTTCCATAGCGTAGTAATTTACACATCGTTACTGGTAATCGTCGCGGCCACGCCGTTAAACCCCAACTTCTGAATGTTGACCTCGGATCAGGTAGGAATACCCGCTGAACTTAAGCATATCAATAAGCGGAGGAAAAGAAACCAACAGGGATTGCCCTAGTAACGGCGAGTGAAGCGGCAACAGCTCAAATTTGAAATCTGGCTTTCGGGCCCGAGTTGTAATTTGTAGAGGATGATTTTGATGCGGTGCCTTCCGAGTTCCCTGGAACGGGACGCCATAGAGGGTGAGAGCCCGTCTGGTTGGATGCCAAATCTCTGTAAATCTCCTTCGACGAGTCGAGTAGTTTGGGAATGCTGCTCTAAATGGGAGGTATATGTCTTCTAAAGCTAAATACCGGCCAGAGACCGATAGCGCACAAGTAGAGTGATCGAAAGATGAAAAGCACTTTGAAAGAGAGTTAAAAAGTACGTGAAATTGTTGAAAGGGAAGCGTTTATGACCAGACTTGGGCTTGGTTAATCATCTGGGGTTCTCTCCAGTGCACTTTTCCAGTCCAGGCCAGCATCAGTTTTCGCCGGGGATAAAGGCTTCGGGAATGTGGCTCCCTCGGGGAGTGTTATAGCCCGTTGTGTAATACCCTGGTGGGGACTGAGGTTCGCGCTTCTGCAAGGATGCTGGCGTAATGGTCATCAACGACCCGTCTTGAAACACGGACCAAGGAGTCGTCTTCGTATGCGAGTGTTCGGGTGTCAAACCCCTACGCGTAATGAAAGTGAACGCAGGTGAGAGCTTCGGCGCATCATCGACCGATCCTGATGTTCTCGGATGGATTTGAGTAAGAGCATACGGGCCGGACCGAAAGAAGGTGAACTATGCCTGTGTAGGGTGAAGCCAGAGGAAACTCTGGTGGAGGCTCGCAGCGGTTCTGACGTGCAAATCGATCGTCAAACATGGCATGGGGGCGAAAGACTAATCGAACCTTCTAGTAGCTGGTTTCCGCCGAAGTTTCCTCAGGATAGCAGTGTTGAACTCAGTTTTATGAGGTAAAGCGAATGATTAGGGACTCGGGGGCGCTATTTAGCCTTCATCCATTCTCAAACTTTAAATATGTAAGAAGCTCTTGTTGCTTAATTGAACGTGAGCATTCGAATGTATCAACACTAGTGGGCCATTTTT
>mthdF52R26_150009 _082318_42243_c100747962550000001823169907081557_s1_p0/17096/ccs		
AAGTCGTAACAAGGTCTCGTTGGTGAACCAGCGGAGGATCATTACCGAGTTTACAACTCCCAAACCCCTGTGAACATACCTTATGTTGCCTCGGCGGATCAGCCCGCGCCCCGTAAAAAGGGACGGCCCGCCGCAGGAACCCTAAACTCTGTTTTTAGTGGAACTTCTGAGTATAAAAAACAAATAAATCAAAACTTTCAACAACGGATCTCTTGGTTCTGGCATCGATGAAGAACGCAGCAAAATGCGATAAGTAATGTGAATTGCAGAATTCAGTGAATCATCGAATCTTTGAACGCACATTGCGCCCGCCAGTATTCTGGCGGGCATGCCTGTTCGAGCGTCATTTCAACCCTCAAGCCCAGCTTGGTGTTGGGAGCTGCAGTCCTGCTGCACTCCCCAAATACATTGGCGGTCACGTCGAGCTTCCATAGCGTAGTAATTTACACATCGTTACTGGTAATCGTCGCGGCCACGCCGTTAAAACCCCAACTTCTGAATGTTGACCTCGGATCAGGTAGGAATACCCGCTGAACTTAAGCATATCAATAAGCGGAGGAAAAAGAAACCAACAGGGATTGCCCTAGTAACGGCGAGTGAAGCGGCAACAGCTCAAATTTGAAATCTGGCTTTCGGGCCCGAGTTGTAATTTGTAGAGGATGATTTTGATGCGGTGCCTTCCGAGTTCCCTGGAACGGGACGCCATAGAGGGTGAGAGCCCCGTCTGGTTGGATGCCAAATCTCTGTAAATCTCCTTCGACGAGTCGAGTAGTTTGGGAATGCTGCTCTAAATGGGAGGTATATGTCTTCTAAAGCTAAATACCGGCCAGAGACCGATAGCGCACAAGTAGAGTGATCGAAAGATGAAAGCACTTTGAAAAGAGAGTTAAAAAGTACGTGAAATTTGTTGAAGGAAGCGTTTATGACCAGACTTGGGCTTGGTTAATCATCTGGGGTTCTCTCCAGTGCACTTTTCCAGTCCAGGCCAGCATCAGTTTTCGCCGGGGATAAAGGCTTCGGGAATGTGGCTCCCCTCGGGAGTGTTATAGCCGTTGTGTAATACCCTGGCGGGGACTGAGGTTCGCGCTTCTGCAAGGATGCTGGCGTAATGGTCATCAACGACCCGTCTTGAAACACGGACCAAGGAGTCGTCTTCGTATGCGAGTGTTCGGGTGTCAAACCCCTACGCGTAATGAAAGTGAACGCAGGTGAGAGCTTCGGCGCATCATCGACCGATCCTGATGTTCTCGGATGGATTTGAGTAAGAGCATACGGGGCCGGACCCGAAAGAAGGTGAACTATGCCTGTGTAGGGTGAAGCCAGAGGAAACTCTGGTGGAGGCTCGCAGCGGTTCTGACGTGCAAATCGATCGTCAAACATGGGCATGGGGCGAAAGACTAATCGAAACCTTCTAGTAGCTGGTTTCCGCCGAAGTTTCCCTCAGGATAGCAGTGTTGAACTCAGTTTTATGAGGTAAAGCGAATGATTAGGGACTCGGGGGCGCTATTTTAGCCTTCATCCATTCTCAAACTTTAAATATGTAAGAAGCTCTTGTTGCTTAATTGAACGTGAGCATTCGAATGTATCAACACTAGTGGGCCATTTTT
>mthdF52R26_150010 _082318_42243_c100747962550000001823169907081557_s1_p0/18136/ccs		
AAGTCGTAACAAGGTCTCCGTTGGTGAACCAGCGGAGGGATCATTACTGAGTTTTTAACTCTCCAAACCATGTGAACTTACCACTGTTGCCTCGGTGGATGGTGCTGTCTCTCGGGACGGTACCACCGCCGGTGGACTACCTAAACTCTGTTAATTTTTGTCAATCTGAATCAAACTAAGAAATAAGTTAAAACTTTCAACAACGGATCTCTTGGTTCTGGCATCGATGAAGAACGCAGCGAAATGCGATAAGTAATGTGAATTGCAGAATTCAGTGAATCATCGAATCTTTGAACGCACATTGCGCCCATTAGTATTCTAGTGGGCATGCCTGTTCGAGCGTCATTTCAACCCTTAAGCCTAGCTTAGTGTTGGGAGACTGCCTAATACGCAGCTCCTCAAAACCAGTGGCGGAGTCGGTTCGTGCTCTGAGCGTAGTAATTTTTTATCTCGCTTCTGCAAGCCGGACTGGCAACAGCCATAAACCGCACCCTTCGGGGGCACTTTTTAATGGTTGACCTCGGATCAGGTAGGAATACCCGCTGAACTTAAGCATATCAATAAGCGGAGGAAAAGAAACCAACAGGGATTGCCCTAGTAACGGCGAGTGAAGCGGCAACAGCTCAAATTTGAAATCTGGCCTTCTGGTCCGAGTTGTAATTTGTAGAGGATGATTTTGGTTAGGTACCTTCCGAGTTCCTTGGAACAGGACGCCTTAGAGGGTGAGAGCCCCGTACGGTTGGATGCCGAGCCTCTGTAAATCTCCTTCGACGAGTCGAGTAGTTTGGGAATGCTGCTCTAAATGGGAGGTAAATTTCTTCTAAAGCTAAATACCGGCCAGAGACCGATAGCGCACAAGTAGAGTGATCGAAAGATGAAAAGCACTTTGAAAAGAGGGTTAAATAGTACGTGAAATTGTTGAAAGGGAAGGATTTATGACCAGACCTTTGCCTTGCGGATCATCCGGTGTTCTCACCGGTGCACTTCGCTTGGTTGAGGCCAGCATCAGTTTTGGCGGCGGGATAAAGACTTCAGGAACGTGACTCCCCCGGGAGTGTTATAGCCTGCTGTGTAATACCGCCGCTGGGACTGAGGACCGCGCTTCGGCTAGGATGCTGGCATAATGGTCATCAATCACCCGTCTTGAAACACGGACCAAGGAGTCGAACATTTATGCGAGTTTTTGGGTGTTAAACCCTCAAGCGTAATGAAAGTGAACGGAGGTGAGAGCCCTTACGGGTGCATCATCGACCGATCCTGATGTCTTCGGATGGATTTGAGTAAGAGCATAACTGTTCGGACCCGAAAGATGGTGAACTATGCGTGGATAGGGTGAAGCCAGAGGAAACTCTGGTGGAGGCTCGCAGCGGTTCTGACGTGCAAATCGATCGTCAAATCTGCGCATGGGGGCGAAAGACTAATCGAACCATCTAGTAGCTGGTTACCGCCGAAGTTTCCCTCAGGATAGCAGTGTTGTATTCAGTTTTATGAGGTAAAGCGAATGATTAGGGACTCGGGGGCGCTATATTGCCTTCATCCATTCTCAAACTTTAAATATGTAAGAAGCCCTTGTCGCTTAATTGGACGTGGGCATTCGAATGTATCAACACTAGTGGGCCATTTTT
>mthdF52R26_150011 _082318_42243_c100747962550000001823169907081557_s1_p0/18745/ccs		
AAGTCGTAACAAGGTTCTCCGTTGGTGAACCAGCGGAGGGATCATTAACCGAGTGATTTAACAACTCCCAAACCCCTGTGAACATACCTTATGTTGCCTCGGCGGATCAGCCCGCGCCCCGTAAAAAGGGGATCGGCCCGCCGCAGGAACCCTAAACTCTGTTTTTTAGTGGAACTTCTGAGTATAAAAAAAACAAATAAATCAAAACTTTCAACAACGGAATCTCTTTGGTTCTGGGCATCACGAATGAAGAACGCAGTCAAAGATCAAAATGCGATAAGTAATGTGAATTGCAGAATTCAGTGAATCAATCGAATCTTTGAACGCACATTGCGCCCGCCGTATATTCTGGCGGGCATGCCTGTTCGAGCGTCATTTTCAACCTCAAGCCAGCTTGGTGTTGGGAGCTGCAGTCCTGCTGCACTCCCCAAATACATTGGCGGTCACGTCGAGCTTCCAATTAGCGTAGTAAATTTACACATCGTTACTGGTAATCGTCGCGGCCACGCCGTTTAAAACCCCAACTTCTGAATGTTGACCTCGGATCAGGTAGGAATACCGCTGAACTAAGCATATCAATAAGCGGAGGAAAAGAAACCAACAGGATTGCCCTAGTAACGGCGAGTGAAGCGGCAACAGCTCAAATTTGAAATCTGGCTTTCGGGCCCGAGTTGTAATTTGTAGAGGATGATTTTGATGCGGTGCCTTCCGAGTTCCCTGGAACGGGACGCCATAGAGGGTGAGAGCCCCGTCTGGTTGGATGCCAAATCTCTGTAAAATCTCCTTCGACGAGTCGAGTAGTTTGGGAATGCTGCTCTAAATGGGAGGTATATGTCTTCTAAAGGCTAAATACCGGCCAGAAGGACCGATAGCGCACAAGTAGAGTGATCGAAAGATGAAAAGCACTTTGAAAAGAGAGTTAAAAAGTACGTGAAATTGTTTGAAAGGGAAGCGTTTATGACCAGACTTGGGCTTGGTTAATCATCTGGGGTTCTCTCCAGTGCACTTTTCCAGTCCAGGCCAGCATCAGTTTTCGCCGGGGGACAAAGGCTTCGGGAATGTGGCTCCCCTCGGGAGTGTTATAGCCCGTTGTGTAAAATACCCTGGTGGGGACTGAGGTTCGCGCTTCTGCAAGGGATGCTGGCGTATATGGTCAATCAACGACCCGTCTTGAAACACGGACCAAGGAGTCGTCTTCGTATGCGAGTGTTCGGGTGTCAAACCCCTACGCGTAATGAAAGTGAACGCAGGTGAGAGCTTCGGCGCATCATCGACCGATCCTGATGTTCTCGGATGATTTGAGTAAGAGCATACGGGCCGGACCCGAAAGAAGGTGAACTATGCCTGTGTAGGGTGAAGCCAGAGGAAACTCTGGTGGAGGCTCGCAGCGGTTTCTGACGTGCAAATCGAGTCGTCAAACATGGGCATGGGGGCGAAAGACTAATCGAACCTTCTAGTAGCTGGTTCGCCGAAGTTTCCCTCAGGATAGCAGTGTTGAACTCAGTTTTATGAGGTAAAGCGAATGATTAGGGACTCGGGGGGCGCTATTTAGCCTTCATCCATTCTCAAACTTTAAATATGTAAGAAGCTCTTGTTGCTTAAATTGAACGTGAGCATTCGAATGTATCAACACTAGTGGGCCATTTTT
>mthdF52R26_150012 _082318_42243_c100747962550000001823169907081557_s1_p0/19118/ccs		
AAGTCGTAACAAGGTCTCCGTTGTGAACCAGCGGAGGGATCATTACCGAGTTTACAACTCCCAAACCCCTGTGAACATACCTTATGTTGCCTCGGCGGATCAGCCCGCGCCCCGTAAAAAGGGACGGCCCGCCGCAGGAACCCTAAACTCTGTTTTTAGTGGAACTTCTGAGTATAAAAAACAAATAAATCAAAACTTTCAACAACGGATCTCTTGGTTCTGGCATCGATGAAGAACGCAGCAAAATGCGATAAGTAATGTGAATTGCAGAATTCAGTGAATCATCGAATCTTTGAACGCACATTGCGCCCGCCAGTATTCTGGCGGGCATGCCTGTTCGAGCGTCATTTCAACCCTCAAGCCCAGCTTGGTGTTGGGAGCTGCAGTCCTGCTGCACTCCCCAAATACATTGGCGGTCACGTCGAGCTTCCATAGCGTAGTAATTTACACATCGTTACTGGTAATCGTCGCGGCCACGCCGTTAAACCCCAACTTCTGAATGTTGACCTCGGATCAGGTAGGAATACCCGCTGAACTTAAGCATATCAATAAGCGGAGGAAAAGAAACCAACAGGGATTGCCCTAGTAACGGCGAGTGAAGCGGCAACAGCTCAAATTTGAAATCTGGCTTTCGGGCCCGAGTTGTAATTTGTAGAGGATGATTTTGATGCGGTGCCTTCCGAGTTCCCTGGAACGGGACGCCATAGAGGGTGAGAGCCCCGTCTGGTTGGATGCCAAATCTCTGTAAATCTCCTTCGACGAGTCGAGTAGTTTGGAATGCTGCTCTAAATGGGAGGTATATGTCTTCTAAAGCTAAATACCGGCCAGAGACCGATAGCGCACAAGTAGAGTGATCGAAAGATGAAAAGCACTTTGAAAAGAGAGTTAAAAAGTACGTGAAATTGTTGAAAGGGAAGCGTTTATGACCAGACTTGGGCTTGGTTAATCATCTGGGGTTCTCTCCAGTGCACTTTTCCAGTCCAGGCCAGCATCAGTTTTCGCCGGGGGATAAAGGCTTCGGGAATGTGGCTCCCCTCGGGGAGTGTTATAGCCCGTTGTGTAATACCCTGGTGGGGACTGAGGTTCGCGCTTCTGCAAGGATGCTGGCGTAATGGTCATCAACGACCCGTCTTGAAACACGGACCAAGGAGTCGTCTTCGTATGCGAGTGTTCGGGTGTCAAACCCCTACGCGTAATGAAAGTGAACGCAGGTGAGAGCTTCGGCGCATCATCGACCGATCCTGATGTTCTCGGATGGATTTGAGTAAGAGCATACGGGGCCGGACCCGAAAGAAGGTGAACTATGCCTGTGTAGGGTGAAGCCAGAGGAAACTCTGGTGGAGGCTCGCAGCGGTTCTGACGTGCAAATCGATCGTCAAACATGGGCATGGGGGCGAAAGACTAATCGAACCTTCTAGTAGCTGGTTTCCGCCGAAGTTTCCCTCAGGATAGCAGTGTTGAACTCAGTTTTATGAGGTAAAGCGAATGATTAGGGACTCGGGGGCGCTATTTAGCCTTCATCCATTCTCAAACTTTAAATATGTAAGAAGCTCTTGTTGCTTAATTGAACGTGAGCATTCGAATGTATCAACACTAGTGGGCCATTTTT
>mthdF52R26_150013 _082318_42243_c100747962550000001823169907081557_s1_p0/23767/ccs		
AAGTCGTAACAAGGTTCCGTAGGTGAACCTGCGGAGGGATCATTACTGAGTTTTTAACTCTCCAAACCATGTGAACTTACCACTGTGCCTCGGTGGATGGTGCTGTCTCTCGGGACGGTACCACGCCGGTGGACTACCTAAACTCTGTTAATTTTTGTCAATCTGAATCAAACTAAGAAATAAGTTAAAACTTTCAACACGGATCTCTTGGTTCTGGCATCGATGAAGAACGCAGCGAAATGCGATAAGTAATGTGAATTGCAGAATTCAGTGATCATCGAATCTTTGAACGCACATTGCGCCATTAGTATTCTAGTGGGCATGCCTGTTCGAGCGTCATTTCAACCTTAAGCCTAGCTTAGTGTTGGAGACTGCCTATACGCAGCTCCTCAAAACCAGTGGCGGAGTCGGTTCGTGCTCTGAGCGTAGTAATTTTTTATCTCGCTTCTGTAAGCCGGACTGGCAACAGCCAGAAACGCACCCTCGGGGCACTTTTTAATGGTTGACTCGGATCAGGTAGGAATACCCGCTGAACTTAAGCATATCAATAAGCGGAGGAAAAGAAACCAACAGGGATTGCCCTAGTAACGGCGAGTGAAGCGGCAACAGCTCAAATTTGAAATCTGGCCTTCTGGTCCGAGTTGTAATTTGTAGAGGATGATTTTGGTTAGGTACCTTCCGAGTTCCTTGGAACAGGACGCCTTAGAGGGTGAGAGCCCGTACGGTTGGATGCCGAGCCTTGTAAATCTCCTTCGACGAGTCGAGTAGTTTGGGAATGCTGCTCTAAATGGGAGGTAAATTTCTTCTAAAGCTAAATACCGGCCAGAGACCGATAGCGCACAAGTAGAGTGATCGAAAGATGAAAAGCACTTTGAAAGAGGGTTAAATAGTACGTGAATTGTTGAAAGGGAAGGATTTATGACCAGACCTTTGCCTGCGGATCATCCGGTGTTCTCACCGGTGCACTTCGCTTGGTGAGGCCAGCATCAGTTTTGGCGGCGGGATAAAGACTCAGGAACGTGACTCCCCGGGAGTGTTATAGCCTGCTGTGTAATACGCCGCTGGGACTGAGGACCGCGCTTCGGCTAGGATGCTGGCATAATGGTCATCAATCACCCGTCTTGAAACACGGACCAAGGAGTCGAACATTTATGCGAGTTTTGGGTGTTAAACCTCAAGCGTAATGAAAGTGAACGGAGGTGAGAGCCCTTACGGGTGCATCATCGACCGATCCTGATGTCTTCGGATGGATTTGAGTAAGACATAACTGTTCGGACCCGAAAGATGGTGAACTATGCGTGGATAGGGTGAAGCCAGAGGAAACTCTGGTGGAGGCTCGCAGCGGTTCTGACGTGCAAATCGATCGTCAAATCTGCGCATGGGGGCGAAAGACTAATCGAACCATCTAGTAGCTGGTTACCGCCGAAGTTTCCCTCAGGATAGCAGTGTTGTATTCAGTTTTATGAGGTAAAGCGAATGATAGGGACTCGGGGCGCTATATTGCCTTCATCCATTCTCAAACTTTAAATATGTAAGAAGCCTTGTCGCTTAATTGGACGTGGGCATTCGAATGTATCAACACTAGTGGGCCATTTTT
>mthdF52R26_150014 _082318_42243_c100747962550000001823169907081557_s1_p0/29984/ccs		
AAGTCGTAACAAGGTCTCCGTAGGGTGAACCTGCGGAGGGATCAATTACTGAGTTTTTAACTCTCCAAACCATGTGAACTCTACCACGTGTTTGCCTCGGTGGATGGTGCTTCTGTCCTCTCGGGACCGGGGTACCACCGCCGGTGGGACTACCTAAACTCTGTTAATTTTTTGTCAATCTGAATCAAACTAAGAAATAAGTTAAAACTTTCAACAACGGATCTCTTGGTTCTGGCATCCGATGAAGAACGCAGCGAAATGCGATAAGTAATGTGAATGCAGATTCAGTGAATCATCGAATCTTTGAACGCACATTGCGCCCATTAGTATTTCTAGTGGGCATGCCTGTTCGAGCGTCATTTCAACCCTTTAAGCCTATGCTTAGTGTTTGGGACAGAGGCTGCCTAAATACGCAGCTCCTCAAAACCAGTGGCGCGAGTTCGGTTTCGTGCTCTGAGCGTAGTAATTTTTTTATCTCGCTTCTGTCAAGCCGGACTGGCAACAGCCAGAAACCGCACCCTCGGGGGCACTTTTTAATGGTTGACCTCGGATCAGGTTAGGAATACCCGCTGAACTTAAGCATATCAATAAGCGGAGGAAAAGAAACCAACAGGGATTGTGCCCTAGTAACGGCGAGTGAAGCGGGCAACAGCTCAAAATTTGAAATCTGGCCTTCTGGTCCGAGTTGTAATTTGTAGAGGATGATTTTGGTTAGGTACCTTCCGAGTTTCCTTGGAACAGGACGCCTTAGAGGGTGAGAGCCCCGTACGGTTGGATGCCGAGCCTCTGTAAATCTCCTTCGACGAGTCGAGTAGTTTGGGAATGCTGCCTTCTAAATGGGAGGTAAATTTCTTCTAAAGCTAAATACCGGCCAGAGACCGATAGCGCACAAGTAGAGTGATCGAAAGATGAAAAAGCACTTTGAAAAGAGGGTTAAATAGTACGTGAAATTGTTGAAAGGGAAGGATTTATGAACCAGACCTTTGCCTTGCGGATCATCCGGTGTTCTCACCGGTGCACTTCGCTTGGTTGAGGCCAGCAATCAGTTTTGGGCGGCGGGATAAAGACTTCAGGAACGTGACTCCCCCGGGAGTGTTATAGCCTGCTGTGTAATACCGCCGCTGGGACTGAGGACCGCGCTTCGGCTAGGATGCTGGCATAATGGTCATCAATCACCCGTCTTGAAACACGGACCAAGGAGTCGAACATTTATGCGAGTTTTTGGGTGTTAAACCCTCAAGCGTAATGAAAGTGAACGGAGGTGAGAGCCCTTACGGGTGCATCATCGACCGACTGATCCCTGATGTCTTCGGATGGATTTGAGTAAGAGCATAACTGTATCGGACCCGAAAGATGGTGAAACTACTGCGTGGATAGGGATGAAGCCAGAGGAAACTCTGGTGGAGGCTCCGCAGCGGTTCTGACGTGCAAAATCGATCGTCAAATCTGCGCATGGGGGCGAAAGACTAATCGAACCATCTAGTAGCTGGTTACCGCCGAAGTTTCCCTCAGGATAGCAGTGTTGTATTCAGTTTTATGAGGTAAAGCGAATGATTAGGGACTCGGGGCGCTATATTGCCTTCATCCATTCTCAAACTTTAAATATGTAAGAAGCCCTTGTCGCTTAATTGGACGTGGGCATTCGAATGTATCAACACTAGTGGGCCATTTTT
>mthdF52R26_150015 _082318_42243_c100747962550000001823169907081557_s1_p0/31072/ccs		
AAAGTCGTAAACAAGGTCTCCGTAGGTGAACCTGCGGAGGGATCATTACACAAATATGAAGGCAGATTGGGTAGTCCCCGCTTTTGGGGTTTGCCCATTCTGGCGCCATATTCACCCATGTCTTTTGCGTACTACTTGTTTCCTTGGCGGGCTCGCCCGCCAATTGGACTTTATTCAAACCTTTTTTTATTGCAATCAGCGTCAGCAAAACAATGTAATCAATTACAACTTTCAACAACGGATCTCTTGGTTCTGGCATCGATGAAGAACGCAGCGAAATGCGATAAGTAGTGTGAATTGCAGAATTCAGTGAATCATCGAATCTTTGAACGCACATTGCGCCCTTTGGTATTTCCAAAGGGCATGCCTGTTCGAGCGTCATTTGTACCCTCAAGCTTTGCTTGGTGTTGGGCGTCTTTTGTCTCTCCCCCGAGACTCGCCTTAAAAACATTGGCAGCCGGCCTACTGGTTTCGGAGCGCAGCACATAGTTGCGCTCTTCGTCCAGCCGCGGTCGCGCGCCATGCAAGCCTTTTTTTTTTCAACCTTTTGACCTCGGATCAGGTAGGGATACCCGCTGAACTTAAGCATATCAATAAGCGGAGGAAAAGAAACCAACCGGGATTGCCCTAGTAACGGCGAGTGAAGCGGCAACAGCTCAAATTTGAAATCTGGCTCTTTTAGAGTCCGAGTTGTAATTTGCAGAGGCGCTTTGGCTTTGGCAGCGGTCCAAGTTCCTTGGAACAGGACGTCACAGAGGGTGAGAATCCCGTACGTGGTCGCTAGCTATTGCCGTGTAAAGCCCCTTCGACGAGTCGAGTTGTTTGGGAATGCAGCTCTAAATGGGAGGTAAATTTTCTTCTAAAGCTAAATACTGGCCAGAGACCGATAGCGCACAAGTAGAGTGATCGAAAGATGAAAAGCACTTTGGAAAAGAGAGTCAAACAGCACGTGAAATTGTTGGAAAGGGAAGCGCTTGCAGCCAGACTTGCTTGCAGTTGCTCATCCGGGCTTTTTGCCCGGTGCACTCTTCTGCAGGCAGGCCAGCATCAGTTTGGGCGGTAGATAAAGGTCTCTGTCACGTACCTCTCTTCGGGGAGGCCTTATAGGGGAGACGACATATTCACCAGCCTGGACTGAGGTCCGCGCATTCTGCTAGGATGCTGGCGTAATGGCTGTAAGCGGCCCGTCTTGAAACACGGACCAAGGAGTCTAACATCTATGCGAGTGTTTGGGTGTCAAGCCCGAGCGCGTAATGAAAGTGAACGGAGGTAGGAACCCGCAAGGGTGCACTATCGACCGATCCTGATGTCTTCGGAAGGATTTGAGTAAGAGCATGGCTGTTGGGACCCGAAAGATGGTGAACTATGCTTGAATAGGGTGAAGCCAGAGGAAACTCTGGTGGAGGCTCGCAGCGGTTCTGACGTGCAAATCGATCGTCAAATTTGGGCATAGGGCGAAAGACTAATCGAACTATCTAGTAGCTGGTTCCTGCCGAAGTTTCCCTCAGGATAGCAGTAAACGTATTCAGTTTTATGAGGTAAAGCGAATGATTAGAGGCCTGGGGGCTGAAACAGCCTTCACCTATTCTCAAACTTTAAATATGTAAGAAGTCTTGTTACTTAATTGAACGTGCACAGTTTGAATGAAACGTTATTAGTGGGCCATTTTT
>mthdF52R26_150016 _082318_42243_c100747962550000001823169907081557_s1_p0/33595/ccs		
AAGTCGTAACAAGGTCTCCGTTGGTGAACCAGCGGAGGGATCATTACCGAGTTTACAACTCCCAAACCCCTGTGAACATACCTTATGTTGGCCTCGGCGGATCAGCCCGCGCCCCGTAAAAAGGGACGGCCCGCCGCAGGAACCTAAACTCTGTTTTTAGTGGAACTTCTGAGTATAAAAAACAAATAAATCAAAACTTCAACAACGGATCTCTTGGTTCTGGCATCGATGAAGAACGCAGCAAAAATGCGATAAGTAATGTGAAATTGCAGAATTCAGTGAATCATCGAATCTTTGAACGCACATTGCGCCCGCCAGTATTCTGGCGGGCATGCCTGTTCGAGCGTCATTTCAACCCTCAAGCCAGCTTGGTGTTGGGAGCTGCAGTCCTGCTGCACTCCCCAAATACATTGGCGGTCACGTCGAGCTTCCATAGCGTAGTAATTTACACATCGTTACTGGTAATCGTCGCGGCCACGCCGTTAAACCCCAACTTCTGAATGTTGACCTCGGATCAGGTAGGAATACCCGCTGAACTTAAGCATATCAATAAGCGGAGGAAAAGAAACCAACAGGGATTGCCCTAGTAACGGCGAGTGAAGCGGCAACAGCTCAAATTTGAAATCTGGCTTTCGGCCCGAGTTGTAATTGTAGAGGATGATTTTGATGCGGTGCCTTCCGAGTTCCTGGAACGGGACGCCATAGAGGGTGAGAGCCCCGTCTGGTTGGATGCCAAATCTCTGTAAATCTCCTTCGACGAGTCGAGTAGTTTGGGAATGCTGCTCTAAATGGGAGGTATATGTCTTCTAAGCTAAATACCGGCCAGAGACCGATAGCGCACAAGTAGAGTGATCGAAAGATGAAAAGCACTTTGAAAAGAGAGTTAAAAAGTACGTGAAATTGTTGAAAGGGAAGCGTTTATGACCAGACTTGGGCTTGGTTAATCATCTGGGGTTCTCTCCAGTGCACTTTCCAGTCCAGGCCAGCATCAGTTTTCGCCGGGGGATAAAGGCTTCGGGAATGTGGCTCCCCTCGGGGAGTGTTATAGCCCGTTGTGTAATACCCTGGTGGGGACTGAGGTTCGCGCTTCTGCAAGGATGCTGGCGTAATGGTCATCAACGACCCGTCTTGAAACACGGACCAAGGAGTCGTCTTCGTATGCGAGTGTTCGGGTGTCAAACCCCTACGCGTAATGAAGTGAACGCAGGTGAGAGCTTGCGGCGCATCATCGACCGATCCTGATGTTCTCGGATGGATTTGAGTAAGAGCATACGGGGCCGGACCGAAAGAAGGTGAACTATGCCTGTGTAGGGTGAAGCCAGAGGAAACTCTGGGTGGAGGCTCGCAGCGGTTCTGACGTGCAAATCGATCGTCAAACATGGGCATGGGGGCGAAAGACTAATCGAACCTTCTAGTAGCTGGTTTCCGCCGAAGTTTCCCTCAGGATAGCAGTGTTGAACTCAGTTTTATGAGGTAAAGCGAATGATTAGGGACTCGGGGGCGCTATTTAGCCTTCATCCATTCTCAAACTTTAAATATGTAAGAAGCTCTTGTTGCTTAATTGAACGTGAGCATTCGAATGTATCAACACTAGTGGGCCATTTTT
>mthdF52R26_150017 _082318_42243_c100747962550000001823169907081557_s1_p0/37109/ccs		
AAGTCGTAACAAGGTCTCCGTTGGTGAACCAGCGGAGGGATCATTACCGAGTTTACAACTCCCAAACCCTGTGAACATACCTTATGTTGCCTCGGCGGATCAGCCCGCGCCCCGTAAAAAGGGACGGCCCGCCGCAGGAACCCTAAACTCTGTTTTTAGTGGAACTTCTGAGTATAAAAAACAAATAAATCAAAACTTTCAACAACGGATCTCTTGGTTCTGGCATCGATGAAGAACGCAGCAAAATGCGATAAGTAATGTGAATTGCAGAATTCAGTGAATCATCGAATCTTTGAACGCACATTGCGCCCGCCAGTATTCTGGCGGCATGCCTGTTCGAGCGTCATTTCAACCCTCAAGCCCAGCTTGGTGTTGGAGCTGCAGTCCTGCTGCACTCCCAAATACATTGGCGGTCACGTCGAGCTTCCATAGCGTAGTAATTTACACATCGTTACTGGTAATCGTCGCGGCCACGCCGTTAAACCCCAACTTCTGAATGTTGACCTCGGATCAGGTAGGAATACCCGCTGAACTTAAGCATATCAATAAGCGGAGGAAAAGAAACCAACAGGGATTGCCCTAGTAACGGCGAGTGAAGCGGCAACAGCTCAAATTTGAAATCTGGCTTTCGGGCCCGAGTTGTAATTTGTAGAGGATGATTTTGATGCGGTGCCTTCCGAGTTCCCTGGAACGGGACGCCATAGAGGGTGAGAGCCCCGTCTGGTTGGATGCCAAATCTCTGTAAATCTCCTTCGACGAGTCGAGTAGTTTGGGAATGCTGCTCTAAATGGGAGGTATATGTCTTCTAAAGCTAAATACCGGCCAGAGACCGATAGCGCACAAGTAGAGTGATCGAAAGATGAAAAGCACTTTTGAAAAGAGAGTTAAAAAGTACGTGAAATTGTTGAAAGGGAAGCGTTTATGACCAGACTTGGGCTTGGTTAATCATCTGGGGTTCTCTCCAGTGCACTTTTCCAGTCCAGGCCAGCATCAGTTTTTCGCCGGGGGACAAAGGCTTCGGGAATGTGGCTCCCCTCGGGGAGTGTTATAGCCCGTTGTGTAATACCCTGGTGGGGACTGAGGTTCGCGCTTCTGCAAGGATGCTGGCGTAATGGTCATCAACGACCCGTCTTGAAACACGGACCAAGGAGTCGTCTTCGTATGCGAGTGTTCGGGTGTCAAACCCCTACGCGTAATGAAAGTGAACGCAGGTGAGAGCTTCGGCGCATCATCGACCGATCCTGATGTTCTCGGATGGATTTGAGTAAGAGCATACGGGGCCGGACCCGAAAGAAGGTGAACTATGCCTGTGTAGGGTGAAGCCAGAGGAAACTCTGGTGGAGGCTCGCAGCGGTTCTGACGTGCAAATCGATCGTCAAACATGGGCATGGGGCGAAAGACTAATCGAACCTTCTAGTAGCTGGTTTCCGCCGAAGTTTCCCTCAGGATAGCAGTGTTGAACTCAGTTTTATGAGGTAAAGCGAATGATTAGGGACTCGGGGGCGCTATTTAGCCTTCATCCATTCTCAAACTTTAAATATGTAAGAAGCTCTTGTTGCTTAATTGAACGTGAGCATTCGAATGTATCAACACTAGTGGGCCATTTTT
>mthdF52R26_150018 _082318_42243_c100747962550000001823169907081557_s1_p0/41348/ccs		
AAGTCGTAACAAGGTCTCCGTTGGTGAACCAGCGGAGGGATCATTACCGAGTTTACAACTCCCAAACCCCTGTGAACATACCTTATGTTGCCTCGGCGGATCAGCCCGCGCCCCGTAAAAAGGGACGGCCGCCGCAGGAACCCTAAACTCTGTTTTTAGTGGAACTTCTGAGTATAAAAAACAAATAAATCAAAACTTTCAACAACGGATCTCTTGGTTCTGGCATCGATGAAGAACGCAGCAAAATGCGATAAGTAATGTGAATTGCAGAATTCAGTGAATCATCGAATCTTTGAACGCACATTGCGCCCGCCAGTATTCTGGCGGGCATGCCTGTTCGAGCGTCATTTCAACCCTCAAGCCCAGCTTGGTGTTGGGAGCTGCAGTCCTGCTGCACTCCCCAAATACATTGGCGGTCACGTCGAGCTTCCATAGCGTAGTAATTTACACATCGTTACTGGTAATCGTCGCGGCCACGCCGTTAAACCCCAACTTCTGAATGTTGACCTCGGATCAGGTAGGAATACCCGCTGAACTTAAGCATATCAATAAGCGGAGGAAAAGAAACCAACAGGGATTGCCCTAGTAACGGCGAGTGAAGCGGCAACAGCTCAAATTTGAAATCTGGCTTTCGGGCCCGAGTTGTAATTTGTAGAGGATGATTTTGATGCGGTGCCTTCCGAGTTCCCTGGAACGGGACGCCATAGAGGGTGAGAGCCCCGTCTGGTTGGATGCCAAATCTCTGTAAATCTCCTTCGACGAGTCGAGTAGTTTGGGAATGCTGCTCTAAATGGGAGGTATATGTCTTCTAAAGCTAAATACCGGCCAGAGACCGATAGCGCACAAGTAGAGTGATCGAAAGATGAAAAGCACTTTGAAAAGAGAGTTAAAAAGTACGTGAAATTGTTGAAAGGGAAGCGTTTATGACCAGACTTGGGCTTGGTTAATCATCTGGGGTTCTCTCCAGTGCACTTTTCCAGTCCAGGCCAGCATCAGTTTTCGCCGGGGGATAAAGGCTTCGGGAATGTGGCTCCCCTCGGGAGTGTTATAGCCCGTTGTGTAATACCCTGGCGGGGACTGAGGTTCGCGCTTCTGCAAGGATGCTGGCGTAATGGTCATCAACGACCCGTCTTGAAACACGGACCAAGGAGTCGTCTTCGTATGCGAGTGTTCGGGTGTCAAACCCCTACGCGTAATGAAAGTGAACGCAGGTGAGAGCTTCGGCGCATCATCGACCGATCCTGATGTTCTCGGATGGATTTGAGTAAGAGCATACGGGGCCGGACCCGAAAGAAGGTGAACTATGCCTGTGTAGGGTGAAGCCAGAGGAAACTCTGGTGGAGGCTCGCAGCGGTTCTGACGTGCAAATCGATCGTCAAACATGGGCATGGGGGCGAAAGACTAATCGAACCTTCTAGTAGCTGGTTTCCGCCGAAGTTTCCCTCAGGATAGCAGTGTTGAACTCAGTTTTATGAGGTAAAGCGAATGATTAGGGACTCGGGGGCGCTATTTAGCCTTCATCCATTCTCAAACTTTAAATATGTAAGAAGCTCTTGTTGCTTAATTGAACGTGAGCATTCGAATGTATCAACACTAGTGGGCCATTTTT
>mthdF52R26_150019 _082318_42243_c100747962550000001823169907081557_s1_p0/41416/ccs		
AAGTCGTAACAAGGTCTCCGTAGGTGAACCTGCGGAGGGATCATTACTGAGTTTTTAACTCTCCAAACCATGTGAACTTACCACTGTTGCCTCGGTGGATGGTGCTGTCTCTCGGGACGGTACCACCGCCGGTGGACTACCTAAACTCTGTTAATTTTTGTCAATCTGAATCAAACTAAGAAATAAGTTAAAACTTTCAACAACGGATCTCTTGGTTCTGGCATCGATGAAGAACGCAGCGAAATGCGATAAGTAATGTGAATTGCAGAATTCAGTGAATCATCGAATCTTTGAACGCACATTGCGCCCATTAGTATTCTAGTGGGCATGCCTGTTCGAGCGTCATTTCAACCCTTAAGCCTAGCTTAGTGTTGGGAGACTGCCTAATACGCAGCTCCTCAAAACCAGTGGCGGAGTCGGTTCGTGCTCTGAGCGTAGTAATTTTTTATCTCGCTTCTGCAAGCCGGACTGGCAACAGCCATAAACCGCACCCTTCGGGGGCACTTTTTAATGGTTGACCTCGGATCAGGTAGGAATACCCGCTGAACTTAAGCATATCAATAAGCGGAGGAAAAGAAACCAACAGGGATTGCCCTAGTAACGGCGAGTGAAGCGGCAACAGCTCAAATTTGAAATCTGGCCTTCTGGTCCGAGTTGTAATTTGTAGAGGATGATTTTGGTTAGGTACCTTCCGAGTTCCTTGGAACAGGACGCCTTAGAGGGTGAGAGCCCCGTACGGTTGGATGCCGAGCCTCTGTAAATCTCCTTCGACGAGTCGAGTAGTTTGGGAATGCTGCTCTAAATGGGAGGTAAATTTCTTCTAAAGCTAAATACCGGCCAGAGACCGATAGCGCACAAGTAGAGTGATCGAAAGATGAAAAGCACTTTGAAAAGAGGGTTAAATAGTACGTGAAATTGTTGAAAGGGAAGGATTTATGACCAGACCTTTGCCTTGCGGATCATCCGGTGTTCTCACCGGTGCACTTCGCTTGGTTGAGGCCAGCATCAGTTTTGGCGGCGGGATAAAGACTTCAGGAACGTGACTCCCCGGGAGTGTTATAGCCTGCTGTGTAATACCGCCGCTGGGACTGAGGACCGCGCTTCGGCTAGGATGCTGGCATAATGGTCATCAATCACCCGTCTTGAAACACGGACCAAGGAGTCGAACATTTATGCGAGTTTTTGGGTGTTAAACCCTCAAGCGTAATGAAAGTGAACGGAGGTGAGAGCCCTTACGGGTGCATCATCGACCGATCCTGATGTCTTCGGATGGATTTGAGTAAGAGCATAACTGTTCGGACCCGAAAGATGGTGAACTATGCGTGGATAGGGTGAAGCCAGAGGAAACTCTGGTGGAGGCTCGCAGCGGTTCTGACGTGCAAATCGATCGTCAAATCTGCGCATGGGGGCGAAAGACTAATCGAACCATCTAGTAGCTGGTTACCGCCGAAGTTTCCCTCAGGATAGCAGTGTTGTATTCAGTTTTATGAGGTAAAGCGAATGATTAGGGACTCGGGGGCGCTATATTGCCTTCATCCATTCTCAAACTTTAAATATGTAAGAAGCCCTTGTCGCTTAATTGGACGTGGGCATTCGAATGTATCAACACTAGTGGGCCATTTTT
>mthdF52R26_150020 _082318_42243_c100747962550000001823169907081557_s1_p0/48441/ccs		
AAGTCGTAACAAGGTCTCCGTTGGTGAACCAGCGGAGGGATCATTACCGAGTTTACAACTCCCAAACCCTGTGAACATACCTTATGTTGCCTCGGCGGATCAGCCCGCGCCCCGTAAAAAGGGACGGCCCGCCGCAGGAACCCTAAACTCTGTTTTTAGTGGAACTTCTGAGTATAAAAAACAAATAAATCAAAACTTTCAACAACGGATCTCTTGGTTCTGGCATCGATGAAGAACGCAGCAAAATGCGATAAGTAATGTGAATTGCAGAATTCAGTGAATCATCGAATCTTTGAACGCACATTGCGCCGCCAGTATTCTGGCGGGCATGCCTGTTCGAGCGTCATTTCAACCCTCAAGCCCAGCTTGGTGTTGGGAGCTGCAGTCCTGCTGCACTCCCCAAATACATTGGCGGTCACGTCGAGCTTCCATAGCGTAGTAATTTACACATCGTTACTGGTAATCGTCGCGGCCACGCCGTTAAACCCCAACTTCTGAATGTTGACCTCGGATCAGGTAGGAATACCCGCTGAACTTAAGCATATCAATAAGCGGAGGAAAAGAAACCAACAGGGATTGCCCTAGTAACGGCGAGTGAAGCGGCAACAGCTCAAATTTGAAATCTGGCTTTCGGGCCCGAGTTGTAATTTGTAGAGGATGATTTTGATGCGGTGCCTTCCGAGTTCCCTGGAACGGGACGCCATAGAGGGTGAGAGCCCGTCTGGTTGGATGCCAAATCTCTGTAAATCTCCTTCGACGAGTCGAGTAGTTTGGGAATGCTGCTCTAAATGGGAGGTATATGTCTTCTAAAGCTAAATACCGGCCAGAGACCGATAGCGCACAAGTAGAGTGATCGAAAGATGAAAAGCACTTTGAAAAGAGAGTTAAAAAGTACGTGAAATTGTTGAAAGGGAAGCGTTTATGACCAGACTTGGGCTTGGTTAATCATCTGGGGTTCTCTCCAGTGCACTTTTCCAGTCCAGGCCAGCATCAGTTTTCGCCGGGGATAAAGGCTTCGGGAATGTGGCTCCCCTCGGGAGTGTTATAGCCCGTTGTGTAATACCCTGGTGGGGACTGAGGTTCGCGCTTCTGCAAGGATGCTGGCGTAATGGTCATCAACGACCCGTCTTGAAACACGGACCAAGGAGTCGTCTTCGTATGCGAGTGTTCGGGTGTCAAACCCCTACGCGTAATGAAAGTGAACGCAGGTGAGAGCTTCGGCGCATCATCGACCGATCCTGATGTTCTCGGATGGATTTGAGTAAGAGCATACGGGGCCGGACCCGAAAGAAGGTGAACTATGCCTGTGTAGGGTGAAGCCAGAGGAAACTCTGGTGGAGGCTCGCAGCGGTTCTGACGTGCAAATCGATCGTCAAACATGGGCATGGGGCGAAAGACTAATCGAACCTTCTAGTAGCTGGTTTCCGCCGAAGTTTCCCTCAGGATAGCAGTGTTGAACTCAGTTTTATGAGGTAAAGCGAATGATTAGGGACTCGGGGCGCTATTTAGCCTTCATCCATTCTCAAACTTTAAATATGTAAGAAGCTCTTGTTGCTTAATTGAACGTGAGCATTCGAATGTATCAACACTAGTGGGCCATTTTT
>mthdF52R26_150021 _082318_42243_c100747962550000001823169907081557_s1_p0/60173/ccs		
AAGTCGTAACAAGGTCTCCGTTGGTGAACCAGCGGAGGGATCATTACCGAGTTTACAACTCCCAAACCCCTGTGAACATACCTTATGTTGCCTCGGCGGATCAGCCCGCGCCCCGTAAAAAGGGACGGCCCGCCGCAGGAACCCTAAACTCTGTTTTTAGTGGAACTTCTGAGTATAAAAAACAAATAAATCAAAACTTTCAACAACGGATCTCTTGGTTCTGGCATCGATGAAGAACGCAGCAAAATGCGATAAGTAATGTGAATTGCAGAATTCAGTGAATCATCGAATCTTTGAACGCACATTGCGCCCGCCAGTATTCTGGCGGGCATGCCTGTTCGAGCGTCATTTCAACCCTCAAGCCCAGCTTGGTGTTGGGAGCTGCAGTCCTGCTGCACTCCCCAAATACATTGGCGGTCACGTCGAGCTTCCATAGCGTAGTAATTTACACATCGTTACTGGTAATCGTCGCGGCCACGCCGTTAAACCCCAACTTCTGAATGTTGACCTCGGATCAGGTAGGAATACCCGCTGAACTTAAGCATATCAATAAGCGGAGGAAAAGAAACCAACAGGGATTGCCCTAGTAACGGCGAGTGAAGCGGCAACAGCTCAAATTTGAAATCTGGCTTTCGGGCCCGAGTTGTAATTTGTAGAGGATGATTTTGATGCGGTGCCTTCCGAGTTCCCTGGAACGGGACGCCATAGAGGGTGAGAGCCCCGTCTGGTTGGATGCCAAATCTCTGTAAATCTCCTTCGACGAGTCGAGTAGTTTGGGAATGCTGCTCTAAATGGGAGGTATATGTCTTCTAAAGCTAAATACCGGCCAGAGACCGATAGCGCACAAGTAGAGTGATCGAAAGATGAAAAGCACTTTGAAAAGAGAGTTAAAAAGTACGTGAAATTGTTGAAAGGGAAGCGTTTATGACCAGACTTGGGCTTGGTTAATCATCTGGGGTTCTCTCCAGTGCACTTTTCCAGTCCAGGCCAGCATCAGTTTTCGCCGGGGGATAAAGGCTTCGGGAATGTGGCTCCCCTCGGGGAGTGTTATAGCCCGTTGTGTAATACCCTGGTGGGACTGAGGTTCGCGCTTCTGCAAGGATGCTGGCGTAATGGTCATCAACGACCCGTCTTGAAAACACGGACCAAGGAGTCGTCTTCGTATGCGAGTGTTCGGGTGTCAAACCCCTACGCGTAATGAAAGTGAACGCAGGTGAGAGCTTCGGCGCATCATCGACCGATCCTGATGTTCTCGGATGGATTTGAGTAAGAGCATACGGGGCCGGACCCGAAAGAAGGTGAACTATGCCTGTGTAGGGTGAAGCCAGAGGAAACTCTGGTGGAGGCTCGCAGCGGTTCTGACGTGCAAATCGATCGTCAAACATGGGCATGGGGCGAAAGACTAATCGAACCTTCTAGTAGCTGGTTTCCGCCGAAGTTTCCCTCAGGATAGCAGTGTTGAACTCAGTTTTATGAGGTAAAGCGAATGATTAGGGACTCGGGGGCGCTATTTAGCCTTCATCCATTCTCAAACTTTAAATATGTAAGAAGCTCTTGTTGCTTAATTGAACGTGAGCATTCGAATGTATCAACACTAGTGGGCCATTTTT
>mthdF52R26_150022 _082318_42243_c100747962550000001823169907081557_s1_p0/62797/ccs		
AAGTCGTAACAAGGTCTCCGTAGGTGAACCTGCGGAGGGATCATTACTGAGTTTTTAACTCTCCAAACCATGTGAACTTACCACTGTTGCCTCGGTGGATGGTGCTGTCTCTCGGGACGGTACCACCGCCGGTGGACTACCTAAACTCTGTTAATTTTTGTCAATCTGAATCAAACTAAGAAATAAGTTAAAACTTTCAACAACGGATCTCTTGGTTCTGGCATCGATGAAGAACGCAGCGAAATGCGATAAGTAATGTGAATTGCAGAATTCAGTGAATCATCGAATCTTTGAACGCACATTGCGCCCATTAGTATTCTAGTGGGCATGCCTGTTCGAGCGTCATTTCAACCCTTAAGCCTAGCTTAGTGTTGGGAGACTGCCTAATACGCAGCTCCTCAAAACCAGTGGCGGAGTCGGTTCGTGCTCTGAGCGTAGTAATTTTTTATCTCGCTTCTGCAAGCCGGACTGGCAACAGCCATAAACCGCACCCTTCGGGGGCACTTTTTAATGGTTGACCTCGGATCAGGTAGGAATACCCGCTGAACTTAAGCATATCAATAAGCGGAGGAAAAGAAACCAACAGGGATTGCCCTAGTAACGGCGAGTGAAGCGGCAACAGCTCAAATTTGAAATCTGGCCTTCTGGTCCGAGTTGTAATTTGTAGAGGATGATTTTGGTTAGGTACCTTCCGAGTTCCTTGGAACAGGACGCCTTAGAGGGTGAGAGCCCCGTACGGTTGGATGCCGAGCCTCTGTAAATCTCCTTCGACGAGTCGAGTAGTTTGGGAATGCTGCTCTAAATGGGAGGTAAATTTCTTCTAAAGCTAAATACCGGCCAGAGACCGATAGCGCACAAGTAGAGTGATCGAAAGATGAAAAGCACTTTGAAAAGAGGGTTAAATAGTACGTGAAATTGTTGAAAGGGAAGGATTTATGACCAGACCTTTGCCTTGCGGATCATCCGGTGTTCTCACCGGTGCACTTCGCTTGGTTGAGGCCAGCATCAGTTTTGGCGGCGGGATAAAGACTTCAGGAACGTGACTCCCCCGGGAGTGTTATAGCCTGCTGTGTAATACCGCCGCTGGGACTGAGGACCGCGCTTCGGCTAGGATGCTGGCATAATGGTCATCAATCACCCGTCTTGAAACACGGACCAAGGAGTCGAACATTTATGCGAGTTTTTGGGTGTTAAACCCTCAAGCGTAATGAAAGTGAACGGAGGTGAGAGCCCTTACGGGTGCATCATCGACCGATCCTGATGTCTTCGGATGGATTTGAGTAAGAGCATAACTGTTCGGACCCGAAAGATGGTGAACTATGCGTGGATAGGGTGAAGCCAGAGGAAACTCTGGTGGAGGCTCGCAGCGGTTCTGACGTGCAAATCGATCGTCAAATCTGCGCATGGGGGCGAAAGACTAATCGAACCATCTAGTAGCTGGTTACCGCCGAAGTTTCCCTCAGGATAGCAGTGTTGTATTCAGTTTTATGAGGTAAAGCGAATGATTAGGGACTCGGGGGCGCTATATTGCCTTCATCCATTCTCAAACTTTAAATATGTAAGAAGCCCTTGTCGCTTAATTGGACGTGGGCATTCGAATGTATCAACACTAGTGGGCCATTTTT
>mthdF52R26_150023 _082318_42243_c100747962550000001823169907081557_s1_p0/64104/ccs		
AAGTCGTAACAAGGTCTCCGTAGGTGAACCTGCGGAGGGATCATTACTGAGTTTTTAACTCTCCAAACCATGTGAACTTACCACTGTTGCCTCGGTGGATGGTGCTGTCTCTCGGACGGTACCACCGCCGGTGGACTACCTAAACTCTGTTAATTTTTGTCAATCTGAATCAAACTAAGAAATAAGTTAAAACTTTCAACAACGGATCTCTTGGTTCTGGCATCGATGAAGAACGCAGCGAAATGCGATAAGTAATGTGAATTGCAGAATTCAGTGAATCATCGAATCTTTGAACGCACATTGCGCCCATTAGTATTCTAGTGGGCATGCCTGTTCGAGCGTCATTTCAACCCTTAAGCCTAGCTTAGTGTTGGGAGACTGCCTAATACGCAGCTCCTCAAAACCAGTGGCGGAGTCGGTTCGTGCTCTGAGCGTAGTAATTTTTTATCTCGCTTCTGCAAGCCGGACTGGCAACAGCCATAAACCGCACCCTTCGGGGGCACTTTTTAATGGTTGACCTCGGATCAGGTAGGAATACCCGCTGAACTTAAGCATATCAATAAGCGGAGGAAAAGAAACCAACAGGGATTGCCCTAGTAACGGCGAGTGAAGCGGCAACAGCTCAAATTTGAAATCTGGCCTTCTGGTCCGAGTTGTAATTTGTAGAGGATGATTTTGGTTAGGTACCTTCCGAGTTCCTTGGAACAGGACGCCTTAGAGGGTGAGAGCCCCGTACGGTTGGATGCCGAGCCTTTGTAAATCTCCTTCGACGAGTCGAGTAGTTTGGGAATGCTGCTCTAAATGGGAGGTAAATTTCTTCTAAAGCTAAATACCGGCCAGAGACCGATAGCGCACAAGTAGAGTGATCGAAAGATGAAAAGCACTTTGAAAAGAGGGTTAAATAGTACGTGAAATTGTTGAAAGGGAAGGATTTATGACCAGACCTTTGCCTTGCGGATCATCCGGTGTTCTCACCGGTGCACTTCGCTTGGTTGAGGCCAGCATCAGTTTTGGCGGCGGGATAAAGACTTCAGGAACGTGACTCCCCCGGGAGTGTTATAGCCTGCTGTGTAATACCGCCGCTGGGACTGAGGACCGCGCTTCGGCTAGGATGCTGGCATAATGGTCATCAATCACCCGTCTTGAAACACGGACCAAGGAGTCGAACATTTATGCGAGTTTTTGGGTGTTAAACCCTCAAGCGTAATGAAAGTGAACGGAGGTGAGAGCCCTTACGGGTGCATCATCGACCGATCCTGATGTCTTCGGATGGATTTGAGTAAGAGCATAACTGTTCGGACCCGAAAGATGGTGAACTATGCGTGGATAGGGTGAAGCCAGAGGAAACTCTGGTGGAGGCTCGCAGCGGTTCTGACGTGCAAATCGATCGTCAAATCTGCGCATGGGGCGAAAGACTAATCGAACCATCTAGTAGCTGGTTACCGCCGAAGTTTCCCTCAGGATAGCAGTGTTGTATTCAGTTTTATGAGGTAAAGCGAATGATTAGGGACTCGGGGGCGCTATATTGCCTTCATCCATTCTCAAACTTTAAATATGTAAGAAGCCCTTGTCGCTTAATTGGACGTGGGCATTCGAATGTATCAACACTAGTGGGCCATTTTT
>mthdF52R26_150024 _082318_42243_c100747962550000001823169907081557_s1_p0/66322/ccs		
AAGTCGTAACAAGGTCTCCGTAGGTGAACCTGCGGAGGGATCATTACTGAGTTTTTAACTCTCCAAACCATGTGAACTTACCACTGTTGCCTCGGTGGATGGTGCTGTCTCTCGGGACGGTACCACCGCCGGTGGACTACCTAAACTCTGTTAATTTTTGTCAATCTGAATCAAACTAAGAAATAAGTTAAAACTTTCAACAACGATCTCTTGGTTCTGGCATCGATGAAGAACGCAGCGAAATGCGATAAGTAATGTGAATTGCAGAATTCAGTGAATCATCGAATCTTTGAACGCACATTGCGCCCATTAGTATTCTAGTGGGCATGCCTGTTCGAGCGTCATTTCAACCTTAAGCCTAGCTTAGTGTTGGGAGACTGCCTAATACGCAGCTCCTCAAACCAGTGGCGGAGTCGGTTCGTGCTCTGAGCGTAGTAATTTTTTATCTCGCTTCTGCAAGCCGGACTGGCAACAGCCATAAACCGCACCCTTCGGGGGCACTTTTTAATGGTTGACCTCGGATCAGGTAGGAATACCCGCTGAACTTAAGCATATCAATAAGCGGAGGAAAAGAAACCAACAGGGATTGCCCTAGTAACGGCGAGTGAAGCGGCAACAGCTCAAATTTGAAATCTGGCCTTCTGGTCGAGTTGTAATTTGTAGAGGATGATTTTGGTTAGGTACCTTCCGAGTTCCTTGGAACAGGACGCCTTAGAGGGTGAGAGCCCCGTACGGTTGGATGCCGAGCCTCTGTAAATCTCCTTCGACGAGTCGAGTAGTTTGGGAATGCTGCTCTAAATGGGAGGTAAATTTCTTCTAAAGCTAAATACCGGCCAGAGACCGATAGCGCACAAGTAGAGTGATCGAAAGATGAAAAGCACTTTGAAAAGAGGGTTAAATAGTACGTGAAATTGTTGAAAGGGAAGGATTTATGACCAGACCTTTGCCTTGCGGATCATCCGGTGTTCTCACCGGTGCACTTCGCTTGGTTGAGGCCAGCATCAGTTTTGGCGGCGGGATAAAGACTTCAGGAACGTGACTCCCCCGGAGTGTTATAGCCTGCTGTGTAATACCGCCGCTGGGACTGAGGACCGCGCTTCGGCTAGGATGCTGCATAATGGTCATCAATCACCCGTCTTGAAACACGGACCAAGGGAGTCGAACATTTATGCGAGTTTTTTGGGTGTTAAACCCTCAAGCGTAATGAAAGTGAACGGAGGTGAGAGCCCTTACGGGTGCATCATCGACCGATCCTGATGTCTTCGGATGGATTTGAGTAAGAGCATAACTGTTCGGACCCGAAAGATGGTGAACTATGCGTGGATAGGGTGAAGCCAGAGGAAACTCTGGTGGAGGCTCGCAGCGGTTCTGACGTGCAAATCGATCGTCAAATCTGCGCATGGGGGCGAAAGACTAATCGAACCAATCTAGTAGCTGGTTACCGCCGAAGTTTCCCTCAGGATAGCAGTGTTGTATTCAGTTTTATGAGGTAAAGCGAATGATTAGGGACTCGGGGGCGCTATATTGCCTTTCATCCATTCTCAAACTTTAAATATGTAAGAAGCCCTTGTCGCTTAATTGGACGTGGGCATTCGAATGTATCAACACTAGTGGGCCATTTTT
>mthdF52R26_150025 _082318_42243_c100747962550000001823169907081557_s1_p0/67234/ccs		
AAGTCGTAACAAGGTCTCCGTATGGTGAACCTGCGGAGGGATCATTACCGAGTTTACAACTCCCAAACCCCTGTGAACATACCTTATGTTTGCCTCGGCGGATCAGCCCGCGCCCCGTAAAAAGGGACGGCCCGCCGCAGGAACCCTAAACTCTGTTTTTAGTGGAACTTCTGAGTATAAAAAACAAATAAATCAAAACTTTCAACAACGGATCTCTTGGTTCTGGCATCGATGAAGAACGCAGCAAAATGCGATAAGTAATGTGAATTGCAGAATTCAGTGAATCATCGAATCTTTGAACGCACATTGCGCCCGCCAGTATTCTGGCGGGCATGCCTGTTCGAGCGTCATTTCAACCCTCAAGCCCAGCTTGGTGTTGGGAGCTGCAGTCCTGCTGCACTCCCCAAATACATTGGCGGTCACGTCGAGCTTCCATAGCGTAGTAATTTACACATCGTTACTGGTAATCGTCGCGGCCACGCCGTTAAACCCCAAACTTCTGAATGTTGACCTCGGATCAGGTAGGAATACCCGCTGAACTTAAGCATATCAATAAGCGGAGGAAAAGAAACCAACAGGGATTGCCCTAGTAACGGCGAGTGAAGCGGCAACAGCTCAAATTTGAAATCTGGCTTTCGGGCCCGAGTTGTAATTTGTAGAGGATGATTTTGATGCGGTGCCTTCCGAGTTCCCTGGAACGGGACGCCATAGAGGGTGAGAGCCCCGTCTGGTTGGATGCCAAATCTCTGTAAATCTCCTTCGACGAGTCGAGTAGTTTGGGAATGCTGCTCTAAATGGGAGGTATATGTCTTCTAAAGCTAAATACCGGCCAGAGACCGATAGCGCACAAGTAGAGTGATCGAAAGATGAAAAGCACTTTGAAAAGAGAGTTAAAAAGTACGTGAAATTGTTGAAAGGGAAGCGTTTATGACCAGACTTGGGCTTGGTTAATCATCTGGGGTTCTCTCCAGTGCACTTTTCCAGTCCAGGCCAGCATCAGTTTTCGCGGGGGATAAAGGCTTCGGGAATGTGGCTCCCTCGGGGAGTGTTATAGCCCGTTGTGTAATACCCTGGTGGGGACTGAGGTTCGCGCTTCTGCAAGGATGCTGGCGTAATGGTCATCAACGACCCGTCTTGAAACACGGACCAAGGAGTCGTCTTCGTATGCGAGTGTTCGGGTGTCAAACCCCTACGCGTAATGAAAGTGAACGCAGGTGAGAGCTTCGGCGCATCATCGACCGATCCTGATGTTCTCGGATGGATTTGAGTAAGAGCATACGGGGCCGGACCCGAAAGAAGGTGAACTATGCCTGTGTAGGGTGAAGCCAGAGGAAACTCTGGTGGAGGCTCGCAGCGGTTCTGACGTGCAAATCGATCGTCAAACATGGGCATGGGGGCGAAAGACTAATCGAACCTTCTAGTAGCTGGTTTCCGCCGAAGTTTCCCTCAGGATAGCAGTGTTGAACTCAGTTTTATGAGGTAAAGCGAATGATTAGGGACTCGGGGGCGCTATTTAGCCTTCATCCATTCTCAAACTTTAAATATGTAAGAAGCTCTTGTTGCTTAATTGAACGTGAGCATTCGAATGTATCAACACTAGTGGGCCATTTTT
>mthdF52R26_150026 _082318_42243_c100747962550000001823169907081557_s1_p0/67260/ccs		
AAGTCGTAACAAGGTCTCCGTTGGTGAACCAGCGGAGGGATCATTACCGAGTTTACAACTCCCAAACCCTGTGAACATACCTTAATGTTGCCTCGGCGGATCAGCCCGCGCCCCGTAAAACGGGACGGCCCGCCAGAGGACCCAAACTCTATGTTTCTTATTGTAACTTCTGAGTAAAACAAAACAAATAAATCAAAACTTTCAACAACGGATCTCTTGGTTCTGGCATCGATGAAGAACGCAGCAAAATGCGATAAGTAATGTGAATTGCAGAATTCAGTGAATCATCGAATCTTTGAACGCACATTGCGCCCGCTGTATTCCGGCGGGCATGCCTGTTCGAGCGTCATTTCAACCCTCAAGCCTCGGCTTTGGTGTTGGGATCGGCTCTGCCTCTGGCGTGCCGCCCCGAAATACATTGGCGGTCTCGCTGCAGCCTCCATAGCGTAGTAAGCTAACACCTCGCAACTGGAACGCGGCGGCCACGCCGTTAAACCCAACTTCTGAATGTTGACTCGGATCAGGTAGGAATACCCGCTGAACTTAAGCATATCAATAAGCGGAGGAAAAGAAACCAACAGGGATTGCCCTAGTAACGGCGAGTGAAGCGGCAACAGCTCAAATTTGAAATCTGGCTTTCGGGCCCGAGTTGTAATTTGTAGAGGATACTTTTGATGCGGTGCCTTCCGAGTTCCCTGGAACGGGACGCCATAGAGGGTGAGAGCCCCGTCTGGTTGGATGCCAAATCTCTGTAAAGTCTCCTTCGACGAGTCGAGTAGTTTGGGAATGCTGCTCTAAATGGGAGGTATATGTCTTCTAAAGCTAAATATTGGCCAGAGACCGATAGCGCACAAGTAGAGTGATCGAAAGATGAAAAGCACTTTGAAAAGAGAGTTAAAAAGTACGTGAAATTGTTGAAAGGGAAGCGTTTATGACCAGACTTGGACTTGGTTAATCATCTGGGGTTCTCTCCAGTGCACTTTTCCAGTTCAGGCCAGCATCAGTTTTCGCCGGGGGATAAAGGCTTCGGGAATGTGGCTCCTCTTCGGGGAGTGTTATAGCCCGTTGTGTAATACCCTGGTGGAGACTGAGGTTCGCGCTTCTGCAAGGATGCTGGCGTAATGGTCATCAACGACCCGTCTTGAAACACGGACCAAGGAGTCGTCTTCGTATGCGAGTGTTCGGGTGTCAAACCCCTACGCGTAATGAAAGTGAACGCAGGTGAGAGCTTCGGCGCATCATCGACCGATCCTGATGTTCTCGGATGGATTTGAGTAAGAGCATACGGGGCCGGACCCGAAAGAAGGTGAACTATGCCTGTGTAGGGTGAAGCCAGAGGAAACTCTGGTGGAGGCTCGCAGCGGTTCTGACGTGCAAATCGATCGTCAAACATGGGCATGGGGGCGAAAGACTAATCGAACCTTCTAGTAGCTGGTTTCCGCCGAAGTTTCCCTCAGGAATAGCAGTGTTGAACTCAGTTTTATGAGGTAAAGCGAATGATTAGGGACTCGGGGGCGCTATTTGCCTTCATCCATTCTCAAACTTTAAATATGTAAGAAGCCCTTGTTGCTTAATTGAACGTGAGCATTCGAATGTATCAACACTAGTGGGCCATTTTT
>mthdF52R26_150027 _082318_42243_c100747962550000001823169907081557_s1_p0/69185/ccs		
AAGTCGTAACAAGGTCTCCGTAGGTGAACCTGCGGAGGGATCATTACTGAGTTTTTAACTCTCCAAACCATGTGAACTTACCACTGTTGCCTCGGTGGATGGTGCTGTCTCTCGGGACGGTACCACCGCCGGTGGACTACCTAAACTCTGTTAATTTTTGTCAATCTGAATCAAACTAAGAAATAAGTTAAAACTTTCAACAACGGATCTCTTGGTTCTGGCATCGATGAAGAACGCAGCGAAATGCGATAAGTAATGTGAATTGCAGAATTCAGTGAATCATCGAATCTTTGAACGCACATTGCGCCCATTAGTATTCTAGTGGGCATGCCTGTTCGAGCGTCATTTCAACCCTTAAGCCTAGCTTAGTGTTGGGAGACTGCCTAATACGCAGCTCCTCAAAACCAGTGGCGGAGTCGGTTCGTGCTCTGAGCGTAGTAATTTTTTATCTCGCTTCTGCAAGCCGGACTGGCAACAGCCATAAACCGCACCCTTCGGGGGCACTTTTTAATGGTTGACCTCGGATCAGGTAGGAATACCCGCTGAACTTAAGCATATCAATAAGCGGAGGAAAAGAAACCAACAGGGATTGCCCTAGTAACGGCGAGTGAAGCGGCAACAGCTCAAATTTGAAATCTGGCCTTCTGGTCCGAGTTGTAATTTGTAGAGGATGATTTTGGTTAGGTACCTTCCGAGTTCCTTGGAACAGGACGCCTTAGAGGGTGAGAGCCCCGTACGGTTGGATGCCGAGCCTCTGTAAATCTCCTTCGACGAGTCGAGTAGTTTGGGAATGCTGCTCTAAATGGGAGGTAAATTTCTTCTAAAGCTAAATACCGGCCAGAGACCGATAGCGCACAAGTAGAGTGATCGAAAGATGAAAAGCACTTTGAAAAGAGGGTTAAATAGTACGTGAAATTGTTGAAAGGGAAGGATTTATGACCAGACCTTTGCCTTGCGGATCATCCGGTGTTCTCACCGGTGCACTTCGCTTGGTTGAGGCCAGCATCAGTTTTGGCGGCGGGATAAAGACTTCAGGAACGTGACTCCCCCGGGAGTGTTATAGCCTGCTGTGTAATACCGCCGCTGGGACTGAGGACCGCGCTTCGGCTAGGATGCTGGCATAATGGTCATCAATCACCCGTCTTGAAACACGGACCAAGGAGTCGAACATTTATGCGAGTTTTTGGGTGTTAAACCCTCAAGCGTAATGAAAGTGAACGGAGGTGAGAGCCCTTACGGGTGCATCATCGACCGATCCTGATGTCTTCGGATGGATTTGAGTAAGAGCATAACTGTTCGGACCCGAAAGATGGTGAACTATGCGTGGATAGGGTGAAGCCAGAGGAAACTCTGGTGGAGGCTCGCAGCGGTTCTGACGTGCAAATCGATCGTCAAATCTGCGCATGGGGGCGAAAGACTAATCGAACCATCTAGTAGCTGGTTACCGCCGAAGTTTCCCTCAGGATAGCAGTGTTGTATTCAGTTTTATGAGGTAAAGCGAATGATTAGGGACTCGGGGGCGCTATATTGCCTTCATCCATTCTCAAACTTTAAATATGTAAGAAGCCCTTGTCGCTTAATTGGACGTGGGCATTCTAATGTATCAACACTAGTGGGCCATTTTT
>mthdF52R26_150028 _082318_42243_c100747962550000001823169907081557_s1_p0/76381/ccs		
AAGTCGTAACAAGGTCTCCGTTGGTGAACCAGCGGAGGGATCATTACCGAGTTTACAACTCCCAAACCCCTGTGAACATACCTTATGTTGCCTCGGCGGATCAGCCCGCGCCCCGTAAAAAGGGACGGCCCGCCGCAGGAACCCTAAACTCTGTTTTTAGTGGAACTTCTGAGTATAAAAAACAAATAAATCAAAACTTTCAACAACGGATCTCTTGGTTCTGGCATCGATGAAGAACGCAGCAAAATGCGATAAGTAATGTGAATTGCAGAATTCAGTGAATCATCGAATCTTTGAACGCACATTGCGCCCGCCAGTATTCTGGCGGGCATGCCTGTTCGAGCGTCATTTCAACCCTCAAGCCCAGCTTGGTGTTGGGAGCTGCAGTCCTGCTGCACTCCCCAAATACATTGGCGGTCACGTCGAGCTTCCATAGCGTAGTAATTTACACATCGTTACTGGTAATCGTCGCGGCCACGCCGTTAAACCCCAACTTCTGAATGTTGACCTCGGATCAGGTAGGAATACCCGCTGAACTTAAGCATATCAATAAGCGGAGGAAAAGAAACCAACAGGGATTGCCCTAGTAACGGCGAGTGAAGCGGCAACAGCTCAAATTTGAAATCTGGCTTTCGGGCCCGAGTTGTAATTTGTAGAGGATGATTTTGATGCGGTGCCTTCCGAGTTCCCTGGAACGGGACGCCATAGAGGGTGAGAGCCCCGTCTGGTTGGATGCCAAATCTCTGTAAATCTCCTTCGACGAGTCGAGTAGTTTGGGAATGCTGCTCTAAATGGGAGGTATATGTCTTCTAAAGCTAAATACCGGCCAGAGACCGATAGCGCACAAGTAGAGTGATCGAAAGATGAAAAGCACTTTGAAAAGAGAGTTAAAAAGTACGTGAAATTGTTGAAAGGGAAGCGTTTATGACCAGACTTGGGCTTGGTTAATCATCTGGGGTTCTCTCCAGTGCACTTTTCTAGTCCAGGCCAGCATCAGTTTTCGCCGGGGGATAAAGGCTTCGGGAATGTGGCTCCCCTCGGGGAGTGTTATAGCCCGTTGTGTAATACCCTGGTGGGGACTGAGGTTCGCGCTTCTGCAAGGATGCTGGCGTAATGGTCATCAACGACCCGTCTTGAAACACGGACCAAGGAGTCGTCTTCGTATGCGAGTGTTCGGGTGTCAAACCCCTACGCGTAATGAAAGTGAACGCAGGTGAGAGCTTCGGCGCATCATCGACCGATCCTGATGTTCTCGGATGGATTTGAGTAAGAGCATACGGGGCCGGACCCGAAAGAAGGTGAACTATGCCTGTGTAGGGTGAAGCCAGAGGAAACTCTGGTGGAGGCTCGCAGCGGTTCTGACGTGCAAATCGATCGTCAAACATGGGCATGGGGGCGAAAGACTAATCGAACCTTCTAGTAGCTGGTTTCCGCCGAAGTTTCCCTCAGGATAGCAGTGTTGAACTCAGTTTTATGAGGTAAAGCGAATGATTAGGGACTCGGGGGCGCTATTTAGCCTTCATCCATTCTCAAACTTTAAATATGTAAGAAGCTCTTGTTGCTTAATTGAACGTGAGCATTCGAATGTATCAACACTAGTGGGCCATTTTT
>mthdF52R26_150029 _082318_42243_c100747962550000001823169907081557_s1_p0/78069/ccs		
AAGTCGTAACAAGGTCTCCGTTGGTGAACCAGCGGAGGGATCATTACCGAGTTTACAACTCCCAAACCCCTGTGAACATACCTTATGTTGCCTCGGCGGATCAGCCCGCGCCCCGTAAAAAGGGACGGCCCGCCGCAGGAACCCTAAACTCTGTTTTTAGTGGAACTTCTGAGTATAAAAACAAATAAATCAAAACTTTCAACAACGGATCTCTTGGTTCTGGCATCGATGAAGAACGCAGCAAAATGCGATAAGTAATGTGAATTGCAGAATTCAGTGATCATCGAATCTTTGAACGCACATTGCGCCCGCCAGTATTCTGGCGGGCATGCCTGTTCGAGCGTCATTTCAACCCTCAAGCCCAGCTTGGTGTTGGGAGCTGCAGTCCTGCTGCACTCCCCAAATACATTGGCGGTCACGTCGAGCTTCCATAGCGTAGTAATTTACACATCGTTACTGGTAATCGTCGCGGCCACGCCGTTAAACCCCAACTTCTGAATGTTGACCTCGGATCAGGTAGGAATACCCGCTGAACTTAAGCATATCAATAAGCGGAGGAAAAGAAACCAACAGGGATTGCCCTAGTAACGGCGAGTGAAGCGGCAACAGCTCAAATTTGAATCTGGCTTTCGGGCCCGAGTTGTAATTTGTAGAGGATGATTTTGATGCGGTGCCTTCCGAGTTCCCTGGAACGGGACGCCATAGAGGGTGAGAGCCCCGTCTGGTTGGATGCCAAATCTCTGTAAATCTCCTTCGACGAGTCGAGTAGTTTGGGAATGCTGCTCTAAATGGGAGGTATATGTCTTCTAAAGCTAAATACCGGCCAGAGACCGATAGCGCACAAGTAGAGTGATCGAAAGATGAAAAGCACTTTGAAAAGAGAGTTAAAAAGTACGTGAAATTGTTGAAAGGGAAGCGTTTATGACCAGACTTGGGCTTGGTTAATCATCTGGGGTTCTCTCCAGTGCACTTTTCCAGTCCAGGCCAGCATCAGTTTTCGCCGGGGGATAAAGGCTTCGGGAATGTGGCTCCCCTCGGGAGTGTTATAGCCCGTTGTGTAATACCCTGGTGGGGACTGAGGTTCGCGCTTCTGCAAGGATGCTGGCGTAATGGTCATCAACGACCCGTCTTGAAACACGGACCAAGGAGTCGTCTTCGTATGCGAAGTGTTCGGGTGTCAAACCCCTACGCGTAATGAAAGTGAACGCAGGTGAGAGCTTCGGCGCATCATCGACCGATCCTGATGTTCTCGGATGGATTTGAGTAAGAGCATACGGGTCGGACCCGAAAGAAGGTGAACTATGCCTGTGTAGGGTGAAGCCAGAGGAAACTCTGGTGGAGGCTCGCAGCGGTTCTGACGTGCAAATCGATCGTCAAACATGGGCATGGGGGCGAAAGACTAATCGAACCTTCTAGTAGCTGGTTTCCGCCGAAGTTTCCCTCAGGATAGCAGTGTTGAACTCAGTTTTATGAGGTAAAGCGAATGATTAGGGACTCGGGGGCGCTATTTAGCCTTCATCCATTCTCAAACTTTAAATATGTAAGAAGCTCTTGTTGCTTAATTGAACGTGAGCATTCGAATGTATCAACACTAGTGGGCCATTTTT
>mthdF52R26_150030 _082318_42243_c100747962550000001823169907081557_s1_p0/79484/ccs		
AAGTCGTAACAAGGTCTCCGTAGGTGAACCTGCGGAGGGATCATTACTGAGTTTTTAACTCTCCAAACCATGTGAACTTACCACTGTTGCCTCGGTGGATGGTGCTGTCTCTCGGGACGGCGCCACCGCCGGTGGACTACCTAAACTCTGTTAATTTTTGTCAATCTGAATCAAACTAAGAAATAAGTTAAAACTTTCAACAACGGATCTCTTGGTTCTGGCATCGATGAAGAACGCAGCGAAATGCGATAAGTAATGTGAATTGCAGAATTCAGTGAATCATCGAATCTTTGAACGCACATTGCGCCCATTAGTATTCTAGTGGGCATGCCTGTTCGAGCGTCATTTCAACCCTTAAGCCTAGCTTAGTGTTGGGAGACTGCCTAATACGCAGCTCCTCAAAACCAGTGGCGGAGTCGGTTCGTGCTCTGAGCGTAGTAATTTTTTATCTCGCTTCTGCAAGCCGGACTGGCAACAGCCATAAACCGCACCCCTCGGGGGCACTTTTTAATGGTTGACCTCGGATCAGGTAGGAATACCCGCTGAACTTAAGCATATCAATAAGCGGAGGAAAAGAAACCAACAGGGATTGCCCTAGTAACGGCGAGTGAAGCGGCAACAGCTCAAATTTGAAATCTGGCCTTCTGGTCCGAGTTGTAATTTGTAGAGGATGATTTTGTTAGGTACCTTCCGAGTTCCTTGGAACAGGACGCCTTAGAGGGTGAGAGCCCCGTACGGTTGGATGCCGAGCCTCTGTAAATCTCCTTCGACGAGTCGAGTAGTTTGGGAATGCTGCTCTAAATGGGAGGTAAATTTCTTCTAAGCTAAATACCGGCCAGAGACCGATAGCGCACAAGTAGAGTGATCGAAAGATGAAAAGCACTTTGAAAAGAGGGTTAAATAGTACGTGAAATTGTTGAAAGGGAAGGATTTATGACCAGACCTTTGCCTTGCGGATCATCCGGTGTCCTCACCGGTGCACTTCGCTTGGTTGAGGCCAGCATCAGTTTTGGCGGCGGGATAAAGACTTCAGGAACGTGACTCCCCGGGAGTGTTATAGCCTGCTGTGTAATACCGCCGCTGGGACTGAGGACCGCGCTTCGGCTAGGATGCTGGCATAATGGTCATCAATCACCCGTCTTGAAACACGGACCAAGGAGTCGAACATTTATGCGAGTTTTTGGGTGTTAACCCTCAAGCGTAATGAAAGTGAACGGAGGTGAGAGCCCTTACGGGTGCATCATCGACCGATCCTGATGTCTTCGGATGGATTTGAGTAAGAGCATAACTGTTCGGACCCGAAAGATGGTGAACTATGCGTGGATAGGGTGAAGCCAGAGGAAACTCTGGTGGAGGCTCGCAGCGGTTCTGACGTGCAAATCGATCGTCAATCTGCGCATGGGGGCGAAAGACTAATCGAACCATCTAGTAGCTGGTTACCGCCGAAGTTTCCTCAGGATAGCAGTGTTGTATTCAGTTTTATGAGGTAAAGCGAATGATTAGGACTCGGGGGCGCTATATTGCCTTCATCCATTCTCAAACTTTAAATATGTAAGAAGCCCTTGTCGCTTAATTGGACGTGGGCATTCGAATGTATCAACACTAGTGGGCCATTTTT
>mthdF52R26_150031 _082318_42243_c100747962550000001823169907081557_s1_p0/87971/ccs		
AAGTCGTAACAAGGTTTCCGTAGGTGAACCTGCGGAAGGATCATTACCGGAGTTGCAGGCTTCGGTCTGCCATCTCTTACCCATGTCTTTTGCGTACTACAGTTCCTCGGCAGGTCCGCCCGCCGTTGGACACATTAAACCATTTGCAGTTGCAGTCAGCGTCTGAAAAACTAATAATTACAACTTTAACAACGGATCTCTTGGTTCTGGCATCGATGAAGAACGCAGCGAAATGCGATAAGTAGTGTGAATTGCAGAATTCAGTGAATCATCGAATCTTTGAACGCACATTGCGCCCCTTGTATTCCATGGGGCATGCCTGTTCGAGCGTCATTTGTACCTTCAAGCTCTGCTTGGTGTTGGGTGTTTGTCTCGCCTTTGCGCGGACTCGCCTTAAAGCAATTGGCAGCCGGCGTATTGTTTCGGAGCGCAGCACAACTCGCGCTTTGTCTCATACGGAGCATCCACAAGACATTTTACACTCTTGACCTCGGATCAGGTAGGGATACCCGCTGAACTTAAGCATATCATAAGCGGAGGAAAAGAAACCAACAGGGATTGCCCTAGTAACGGCGAGTGAAGCGGCAACAGCTCAAATTTGAAATCTGGCGTCTTTGGCGTCCGAGTTGTAATTTGCAGAGGGCGCTTTGGCGTTGGCAGCGGTCTAAGTTCCTTGGAACAGGACGTCACAGAGGGTGAGAATCCCGTACGTGGTGCTGGCCTTACCGTGTAAAGCCCTTCGACGAGTCGAGTTGTTGGGAATGCAGCTCTAAATGGGAGGTAAATTTCTTCTAAAGCTAAATACTGGCCAGAGACCGATAGCGCACAAGTAGAGTGATCGAAAGATGAAAAGCACTTTGGAAAGAGAGTTAAACAGCACGTGAAATTGTTAAAAGGGAAGCGCTTGCAGCCAGACTTGCCTGTAGTTGCTCATCCGGGTTTTTACCCGGTGCACTCTTCTACGGCAGGCCAGCATCAGTTTGGGCGGTTGGATAAAGGTCTCTGTCATGTACCTCTCTCGGGGAGATCTTATAGGGGAGACGACATGCAACCAGCCTGGACTGAGGTCCGCGCATTGCTAGGATGCTGGCGTAATGGCTGTAAGCGGCCCGTCTTGAAACACGGACCAAGGAGTCTAACATCTATGCGAGTGTTTGGGTGTCAAGCCCGAACGCGTAATGAAAGTGAACGGAGGTGGGAACCCTTCGGGTGCACCATCGACCGATCCTGATGTCTTCGGATGGATTTGAGTAAGAGCATAGCTGTTGGGACCCGAAAGATGGTGAACTATGCTTGAATAGGGTGAAGCCAGAGGAAACTCTGGTGGAGGCTCGCAGCGGTTCTGACGTGCAAATCGATCGTCAAATTTGGGCATAGGGGCGAAAGACTAATCGAACTATCTAGTAGCTGGTTCCTGCCGAAGTTTCCCTCAGGATAGCAGTAACGTTTCAGTTTTATGAGGTAAAGCGAATGATTAGAGGCCTGGGGGTTGAAACAACCTTCACCTATTCTCAAACTTTAAATATGTAAGAAGTCCTTGTTACTTAATTGAACGTGGACAGTTGAATGTATCGTACTAGTGGGCCATTTTT
>mthdF52R26_150032 _082318_42243_c100747962550000001823169907081557_s1_p0/90214/ccs		
AAGTCGTAACAAGGTTTCCGTAGGTGAACCTGCGGAAGGATCATTACCGAGAGTTGCAGGCTTTTGTCTGCCATCTCTTACCCATGTCTTTTGCGTACTACACGTTTCCTCGGCAGGTCCGCCTGCCGTTAGGACCCATTAAACCATTTGCAGTTGCAGTCAGCGTCTGAAAAACTTAATAATTACAACTTTTAACAACGGATCTCTTGGTTCTGGCATCGATGAAGAACGCAGCGAAATGCGATAAGTAGTGTGAATTGCAGAATTCAGTGAATCATCGAATCTTTGAACGCACATTGCGCCCTTGGTATTCCATGGGCATGCCTGTTCGAGCGTCATTTGTACCTTCAAGCTCTGCTTGGTGTTGGGTGTTTGTCCCGCTTTGTGCGCGGACTCGCCTTAAAGCAATTGGCAGCCGACGTATTAGTTTCGGAGCGCAGCACAAATCGCGCTCTGTGTCTTATACGGCGCATCCATCAAGACTATTTTACACTCTTGACCTCGGATCAGGTAGGGATACCCGCTGAACTTAAGCATATCAATAAGCGAGGAAAAGAAACCAACAGGATTGCCCTAGTAACGGCGAGTGAAGCGGCAACAGCTCAAATTTGAAATCTGGCGTCTTTGGCGTCCGAGTTGTAATTTGCAGAGGGCGCTTTGGCGTTGGCAGCAGTCTAAGTTCCTTGGAACAGGACGTCACAGAGGGTGAGAATCCCGTACGTGGTTGCTGGCCTTCGCCGTGTAAAGCCCCTTCGACGATCGAGTTGTTTGGGAATGCAGCTCTAAATGGGAGGTAAATTTCTTCTAAAGCTAAATACTGGCCAGAGACCGATAGCGCACAAGTAGAGTGATCGAAAGATGAAAAGCACTTTGGAAAGAGAGTCAAACAGCACGTGAAATTGTTAAAAGGGAAGCGCTTGCAGCCAGACTTGCCTGTAGTTGCTCATCCGGACTTTTGTCCGGTGCACTCTTCTATAGGCAGGCCAGCATCAGTTTGGGCGGTTGGATAAAGGTCTCTGTCATGTACCTCTCTTCGGGGAGAACTTATAGGGGAGACGACATGCAACCAGCCTGGACTGAGGTCCGCGCATTTGCTAGGATGCTGGCGTAATGGCTGTAAGCGGCCCGTCTTGAAACACGGACCAAGGAGTCTAACATCTATGCGAGTGTTTGGGTGTCAAGCCCGAACGCGTAATGAAAGTGAACGGAGGTGGGAACCCTCGGGTGCACCATCGACCGATCCTGATGTCTTCGGATGGATTTGAGTAAGAGCATAGCTGTTGGGACCGAAAGATGGTGAACTATGCTTGAATAGGGTGAAGCCAGAGGAAACTCTGGTGGAGGCTCGCAGCGGTTCTGACGTGCAAATCGATCGTCAAATTTGGGCATAGGGGCGAAAGACTAATCGAACTATCTAGTAGCTGGTTCCTGCCGAAGTTTCCCTCAGGATAGCAGTGACGTATTCAGTTTTATGAGGTAAAGCGAATGATTAGAGGCCTGGGGTTGAAACAACCTTCACCTATTCTCAACTTTAAATATGTAAGAAGTCCTTGTTACTTAATTGAACGTGGACACTTGAATGTACCGTCACTAGTGGGCCATTTTT
>mthdF52R26_150033 _082318_42243_c100747962550000001823169907081557_s1_p0/94909/ccs		
AAGTCGTAACAAGGTCTCCGTTGGTGAACCAGCGGAGGGATCATTACCGAGTTTACAACTCCCAAACCCCTGTGAACATACCTTATGTTGCCTCGGCGGATCAGCCCGCGCCCCGTAAAAAGGGACGGCCCGCCGCAGGAACCCTAAACTCTGTTTTTAGTGGAACTTCTGAGTATAAAAACAAATAAATCAAAAACTTTCAACAACGGATCTCTTGGTTCTGGCATCGATGAAGAACGCAGCAAAATGCGATAAGTAATGTGAATTGCAGAATTCAGTGAATCATCGAATCTTTGAACGCACATTGCGCCCGCCAGTATTCTGGCGGGCATGCCTGTTCGAGCGTCATTTCAACCCTCAAGCCCAGCTTGGTGTTGGGAGCTGCAGTCCTGCTGCACTCCCCAAATACATTGGCGGTCACGTCGAGCTTCCATAGCGTAGTAATTTACACATCGTTACTGGTAATCGTCGCGGCCACGCCGTTAAACCCCAACTTCTGAATGTTGACCTCGGATCAGGTAGGAATACCCGCTGAACTTAAGCATATCAATAAGCGGAGGAAAAGAAACCAACAGGGATTGCCCTAGTAACGGCGAGTGAAGCGGCAACAGCTCAAATTTGAAATCTGGCTTTCGGGCCCGAGTTGTAATTTGTAGAGGATGATTTTGATGCGGTGCCTTCCGAGTTCCCTGGAACGGGACGCCATAGAGGGTGAGAGCCCCGTCTGGTTGGATGCCAAATCTCTGTAAATCTCCTTCGACGAGTCGAGTAGTTTGGGAATGCTGCTCTAAATGGAGGTATATGTCTTCTAAAGCTAAATACCGGCCAGAGACCGATAGCGCACAAGTAGAGTGATCGAAAGATGAAAAGCACTTTGAAAAGAGAGTTAAAAAGTACGTGAAATTGTTGAAAGGGAAGCGTTTATGACCAGACTTGGGCTTGGTTAATCATCTGGGGTTCTCTCCAGTGCACTTTTCCAGTCCAGGCCAGCATCAGTTTTCGCCGGGGATAAAGGCTTCGGGAATGTGGCTCCCTCGGGAGTGTTATAGCCCGTTGTGTAATACCCTGGTGGGGACTGAGGTTCGCGCTTCTGCAAGGATGCTGGCGTAATGGTCATCAACGACCCGTCTTGAAACACGGACCAAGGAGTCGTCTTCGTATGCGAGTGTTCGGGTGTCAAACCCCTACGCGTAATGAAAGTGAACGCAGGTGAGAGCTTCGGCGCATCATCGACCGATCCTGATGTTCTCGGATGGATTTGAGTAAGAGCATACGGGGCCGGACCCGAAAGAAGGTGAACTATGCCTGTGTAGGGTGAAGCCAGAGGAAACTCTGGTGGAGGCTCGCAGCGGTTCTGACGTGCAAATCGATCGTCAAACATGGGCATGGGGCGAAAGACTAATCGAACCTTCTAGTAGCTGGTTTCCGCCGAAGTTTCCCTCAGGATAGCAGTGTTGAACTCAGTTTTATGAGGTAAAGCGAATGATTAGGGACTCGGGGGCGCTATTTAGCCTTCATCCATTCTCAAACTTTAAATATGTAAGAAGCTCTTGTTGCTTAATTGAACGTGAGCATTCGAATGTATCAACACTAGTGGGCCATTTTT
>mthdF52R26_150034 _082318_42243_c100747962550000001823169907081557_s1_p0/95159/ccs		
AAGTCGTAACAAGGTCTCCGTTGGTGACCAGCGGAGGGATCATTACCGAGTTTACAATCCCAAACCCCTGTGAACATACCTTATGTTGCCTCGGCGGATCAGCCCGCGCCCGTAAAAAGGACGCCGCCGCAGGAACCCTAAACTCTGTTTTTAGTGGAACTTCTGAGTATAAAAAACAATAATCAAAACTTTCAACAACGGATCTCTTGGTTCTGGCATCGATGAAGAACGCAGCAAAATGCGATAAGTAATGTGAATTGCAGAATTCAGTGAATCATCGAATCTTTGAACGCACATTGCGCCCGCAGTATTCTGGCGGGCATGCCTGTTCGAGCGTCATTTCAACCCTCAAGCCCAGCTTGGTGTTGGGAGCTGCAGTCTGCTGCACTCCCCAAATACATTGGCGGTCACGTCGAGCTTCCATAGCGTAGTAATTTACACATCGTTACTGGTAATCGTCGCGGCCACGCCGTTAAACCCCAACTTCTGAATGTTGACCTCGGATCAGGTAGGAATACCCGCTGAACTTAAGCATATCAATAAGCGGAGGAAAAGAAACCAACAGGATTGCCCTAGTAACGGCGAGTGAAGCGGCAACAGCTCAATTTGAATCTGGCTTTCGGGCCCGAGTTGTAATTTGTAGAGGATGATTTTGATGCGGTGCCTTCCGAGTTCCCTGGAACGGGACGCCATAGAGGGTGGAGAGCCCCGTCTGGTTGGATGCCAAATCTCTGTAAATCTCCTTCGACGAGTCGAGTAGTTTGGGAATGCTGCTCTAAATGGGAGGTATATGTCTTCTAAAGCTAAATACCGGCCAGAGACCGATAGCGCACAAGTAGAGTGATCGAAAGATGAAAGCACTTTGAAAAGAGAGTTAAAAGTACGTGAAATTGTTGAAAAGGGAAGCGTTTATGACCAGACTTGGGCTTGGTTAATCATCTGGGGTTCTCTCCAGTGCACTTTTCCAGCCAGGCCAGCATCAGTTTTCGCCGGGGATAAAGGCTTCGGGAATGTGGCTCCCTCGGGTGTTATAGCCGTTTGTATACCCTGGTGGGGACTGAGGTTCGCGCTTCTGCAAGGATGCTGGCGTAATGGTCATCAACGACCCGTCTTGAAACACGGACCAAGGAGTCGTCTTCGTATGCGAGTGTTCGGGTGTCAACCCTACGCGTAATGAAAGTGAACGCAGTGGAGCTTCGGCGCATCATCGACCGATCCTGATGTTCTCGATGGATTTGAGTAAGAGCATACGGGCCGGACCGAAAGAAGGTGAACTATGCCTGTGTAGGGTGAAGCCAGAGGAACTCTGGTGGAGCTCGCAGCGGTTCTGACGTGCAAATCGATCGTCAACATGGCATGGGGGCGAAAGACTAATCGAACCTTCTAGTAGCTGGTTTCCGCCGAAGTTTCCCTCAGGATAGCAGTGTTGAACTCAGTTTTATGAGGTAAAGCGAATGATTAGGGATCGGGGCGCTATTTAGCCTTCATCCATTCTCAAACTTTAAATATGTAAGAAGCTCTTGTTGCTTAATTGAACGTGAGCATTCGAATGTATCACACTAGTGGGCCATTTT
>mthdF52R26_150035 _082318_42243_c100747962550000001823169907081557_s1_p0/96027/ccs		
AAGTCGTAACAAGGTCTCCGTAGGTGAACCTGCGGAGGATCATTACTGAGTTTTTAACTCTCCAAACCATGTGAACTTACCACTGTTGCCTCGGTGGATGGTGCTGTCTCTCGGGACGGTACGCCACCGCCGGTGGACTACCTAAACTCTGTTAATTTTTGTCAATCTGAATCAAACTAAGAAATAAGTTAAAACTTTCAACAACGGATCTCTTGGTTCTGGCATCGATGAAGAACGCAGCGAAATGCGATAAGTAATGTGAATTGCAGAATTCAGTGAATCATCGAATCTTTGAACGCACATTGCGCCCATTAGTATTCTAGTGGGCATGCCTGTTCGAGCGTCATTTCAACCCTTAAGCCTAGCTTAGTGTTGGGAGACTGCCTAATACGCAGCTCCTCAAAACCAGTGGCGGAGTCGTTCGTGCTCTGAGCGTAGTAATTTTTTATCTCGCTTCTGCAAGCCGGACTGGCAACAGCCATAAACCGCACCCCTCGGGGGCACTTTTTAATGGTTGACCTCGGATCAGGTAGGAATACCCGCTGAACTTAAGCATATCAATAAGCGGAGGAAAAGAAACCAACAGGGATTGCCCTAGTAACGGCGAGTGAAGCGGCAACAGCTCAAATTTGAAATCTGGCCTTCTGGTCCGAGTTGTAATTTGTAGAGGATGATTTTGGTTAGGTACCTTCCGAGTTCCTTGGAACAGGACGCCTTAGAGGGTGAGAGCCCCGTACGGTTGGATGCCGAGCCTTTGTAAATCTCCTTCGACGAGTCGAGTAGTTTGGGAATGCTGCTCTAAATGGGAGGTAAATTTCTTCTAAAGCTAAATACCGGCCAGAGACCGATAGCGCACAAGTAGAGTGATCGAAAGATGAAAAGCACTTTGAAAAGAGGGTTAAATAGTACGTGAAATTGTTGAAAGGGAAGGATTTATGACCAGACCTTTGCCTTGCGGATCATCCGGTGTTCTCACCGGTGCACTTCGCTTGGTTGAGGCCAGCATCAGTTTTGGCGGCGGGATAAAGACTTCAGGAACGTGACTCCCCCGGGAGTGTTATAGCCTGCTGTGTAATACCGCCGCTGGGACTGAGGACCGCGCTTCGGCTAGGATGCTGGCATAATGGTCATCAATCACCCGTCTTGAAACACGGACCAAGGAGTCGAACATTTATGCGAGTTTTTGGGGTGTTAAACCCTCAAGCGTAATGAAAGTGAACGGAGGTGAGAGCCCTTACGGGTGGCATCATCGACCGATCCTGATGTCTTCGGATGGATTTGAGTAAGAGCATAACTGTTCGGACCCGAAAGATGGTGAACTATGCGTGGATAGGGTGAAGCCAGAGGAAACTCTGGTGGAGGCTCGCAGCGGTTCTGACGTGCAAATCGATCGTCAAATCTGCGCATGGGGGCGAAAGACTAAATCGAACCATCTAGTAGCTGGTTACCGCCGAAGTTTCCCTCAGGATAGCAGTGTTGTATTCAGTTTTATGAGGTAAAGCGAATGATTAGGGACTCGGGGGCGCTATATTGCCTTCATCCATTCTCAAACTTTAAATATGTAAGAAGCCCTTGTCGCTTAATTGGACGTGGGCATTCGAATGTATCAACACTAGTGGGCCATTTTTT
>mthdF52R26_150036 _082318_42243_c100747962550000001823169907081557_s1_p0/96854/ccs		
AAGTCGTAACAAGGTCTCCGTTGGTGAACCAGCGGAGGGATCATTACCGAGTTTACAACTCCCAAACCCCTGTGAACATACCTTATGTTGCCTCGGCGGATCAGCCGCGCCCCGTAAAAAGGACGGCCCGCCGCAGGAACCCTAAACTCTGTTTTTAGTGGAACTTCTGAGTATAAAAACAAATAAATCAAAACTTTCAACAACGGATCTCTTGGTTCTGGCATCGATGAAGAACGCAGCAAAATGCGATAAGTAATGTGAATTGCAGAATTCAGTGAATCATCGAATCTTTGAACGCACATTGCGCCCGCCAGTATTCTGGCGGGCATGCCTGTTCGAGCGTCATTTCAACCCTCAAGCCCAGCTTGGTGTTGGGAGCTGCAGTCCTGCTGCACTCCCCAAATACATTGGCGGTCACGTCGAGCTTCCATAGCGTAGTAATTTACACATCGTTACTGGTAATCGTCGCGGCCACGCCGTTAAACCCCAACTTCTGAATGTTGACCTCGGATCAGGTAGGAATACCCGCTGAACTTAAGCATATCAATAAGCGGAGGAAAAGAAACCAACAGGGATTGCCCTAGTAACGGCGAGTGAAGCGGCAACAGCTCAAATTTGAAATCTGGCTTTCGGGCCCGAGTTGTAATTTGTAGAGGATGATTTTGATGCGGTGCCTTCCGAGTTCCCTGGAACGGGACGCCATAGAGGGTGAGAGCCCCGTCTGGTTGGATGCCAAATCTCTGTAAATCTCCTTCGACGAGTCGAGTAGTTTGGGAATGCTGCTCTAAATGGAGGTATATGTCTTCTAAAGCTAAATACCGGCCAGAGACCGATAGCGCACAAGTAGAGTGATCGAAAGATGAAAAGCACTTTGAAAAGAGAGTTAAAAGTACGTGAAATTGTTGAAAGGGAAGCGTTTATGACCAGACTTGGGCTTGGTTAATCATCTGGGGTTCTCTCCAGTGCACTTTTCCAGTCCAGCCAGCATCAGTTTTCGCCGGGGATAAAGGCTTCGGGAATGTGGCTCCCTCGGGAGTGTTATAGCCGTTGTGTAATACCCTGGTGGGGACTGAGGTTCGCGCTTCTGCAAGGATGCTGGCGTAATGGTCATCAACGACCCGTCTTGAAACACGGACCAAGGAGTCGTCTTCGTATGCGAGTGTTCGGGTGTCAAACCCTACGCGTAATGAAAGTGAACGCAGGTGAGAGCTTCGGCGCATCATCGACCGATCTGATGTTCTCGGATGGATTTGAGTAAGAGCATACGGGGCCGGACCCGAAAGAAGGTGAACTATGCCTGTGTAGGGTGAAGCCAGAGAAACTCTGGTGGAGGCTCGCAGCGGTTCTGACGTGCAAATCGATCGTCAAACATGGGCATGGGGGCGAAAGACTAATCGAACCTTCTAGTAGCTGGTTTCCGCCGAAGTTTCCCTCAGGATAGCAGTGTTGAACTCAGTTTTATGAGGTAAAGCGAATGATTAGGGACTCGGGGCGCTATTTAGCCTTCATCCATTCTCAAACTTTAAATATGTAAGAAGCTCTTGTTGCTTAATTGAACGTGAGCATTCGAATGTATCAACACTAGTGGGCCATTTTT
>mthdF52R26_150037 _082318_42243_c100747962550000001823169907081557_s1_p0/99484/ccs		
AAGTCGTAACAAGGTCTCCGTAGGTGAACCTGCGGAGGGATCATTACTGAGTTTTTAACTCTCCAAACCATGTGAAATTACCACTGTTGCCTCGGTGGATGGTGCTGTCTCTCGGGACGGTACCACCGCCGGTGGACTACCTAAACTCTGTTAATTTTTGTCAATCTGAATCAAACTAAGAAATAAGTTAAAACTTTCAACAACGGATCTCTTGGTTCTGGCATCGATGAAGAACGCAGCGAAATGCGATAAGTAATGTGAATTGCAGAATTCAGTGAATCATCGAATCTTTGAACGCACATTGCGCCCATTAGTATTCTAGTGGGCATGCCTGTTCGAGCGTCATTTCAACCCTTAAGCCTAGCTTAGTGTTGGGAGACTGCCTAATACGCAGCTCCTCAAACCAGTGGCGGAGTCGGTTCGTGCTCTGAGCGTAGTAATTTTTTATCTCGCTTCTGCAAGCCGGACTGGCAACAGCCATAAACCGCACCCTTCGGGGCACTTTTTAATGGTTGACCTCGGATCAGGTAGGAATACCCGCTGAACTTAAGCATATCAATAAGCGGAGGAAAAGAAACCAACAGGGATTGCCCTAGTAACGGCGAGTGAAGCGGCAACAGCTCAAATTTGAAATCTGGCCTTCTGGTCCGAGTTGTAATTTGTAGAGGATGATTTTGGTTAGGTACCTTCCGAGTTCCTTGGAACAGGACGCCTTAGAGGGTGAGAGCCCCGTACGGTTGGATGCCGAGCCTCTGTAAATCTCCTTCGACGAGTCGAGTAGTTTGGGAATGCTGCTCTAAATGGGAGGTAAATTTCTTCTAAAGCTAAATACCGGCCAGAGACCGATAGCGCACAAGTAGAGTGATCGAAAGATGAAAAGCACTTTGAAAAGAGGGTTAAATAGTACGTGAAATTGTTGAAAGGGAAGGATTTATGACCAGACCTTTGCCTTGCGGATCATCCGGTGTTCTCACCGGTGCACTTCGCTTGGTTGAGGCCAGCATCAGTTTTGGCGGCGGGATAAAGACTTCAGGAACGTGACTCCCCCGGGAGTGTTATAGCCTGCTGTGTAATACCGCCGCTGGGACTGGAGGACCGCGCTTCGGCTAGGATGCTGGCATAATGGTCATCAATCACCCGTCTTGAAACACGGACCAAGGATCGAACATTTATGCGAGTTTTTGGGTGTTAAACCCTCAAGCGTAATGAAAGTGAACGGAGGTGAGAGCCCTTACGGGTGCATCATCGACCGATCCTGATGTCTTCGGATGGATTTGAGTAAGAGCATAACTGTTCGGACCCGAAAGATGGTGAACTATGCGTGGATAGGGTGAAGCCAGAGGAAACTCTGGTGGAGGCTCGCAGCGGTTCTGACGTGCAAATCGATCGTCAAATCTGCGCATGGGGGCGAAAGACTAATCGAACCATCTAGTAGCTGGTTACCGCCGAAGTTTCCCTCAGGATAGCAGTGTTGTATTCAGTTTTATGAGGTAAAGCGAATGATTAGGGACTCGGGGGCGCTATATTGCCTTCATCCATTCTCAAACTTTAAATATGTAAGAAGCCCTTGTCGCTTAATTGGACGTGGGCATTCGAATGTATCAACACTAGTGGGCCATTTTT
>mthdF52R26_150038 _082318_42243_c100747962550000001823169907081557_s1_p0/111192/ccs		
AAGTCGTAACAAGGTCTCCGTTGGTGAACCAGCGGAGGGATCATTACCGAGTTTACAACTCCCAAACCCCTGTGAACATACCTTATGTTGCCTCGGCGGATCAGCCCGCGCCCCGTAAAAAGGGACGGCCCGCCGCAGGAACCCTAAACTCTGTTTTTAGTGGAACTTCTGAGTATAAAAAACAAATAAATCAAAACTTTCAACAACGGATCTCTTGGTTCTGGCATCGATGAAGAACGCAGCAAAATGCGATAAGTAATGTGAATTGCAGAATTCAGTGAATCATCGAATCTTTGAACGCACATTGCGCCCGCCAGTATTCTGGCGGGCATGCCTGTTCGAGCGTCATTTCAACCCTCAAGCCCAGCTTGGTGTTGGGAGCTGCAGTCCTGCTGCACTCCCCAAATACATTGGCGGTCACGTCGAGCTTCCATAGCGTAGTAATTTACACATCGTTACTGGTAATCGTCGCGGCCACGCCGTTAAACCCCAACTTCTGAATGTTGACCTCGGATCAGGTAGGAATACCCGCTGAACTTAAGCATATCAATAAGCGGAGGAAAAGAAACCAACAGGGATTGCCCTAGTAACGGCGAGTGAAGCGGCAACAGCTCAAATTTGAAATCTGGCTTTCGGGCCCGAGTTGTAATTTGTAGAGGATGATTTTGATGCGGTGCCTTCCGAGTTCCCTGGAACGGGACGCCATAGAGGGTGAGAGCCCCGTCTGGTTGGATGCCAAATCTCTGTAAATCTCCTTCGACGAGTCGAGTAGTTTGGGAATGCTGCTCTAAATGGGAGGTATATGTCTTCTAAAGCTAAATACCGGCCAGAGACCGATAGCGCACAAGTAGAGTGATCGAAAGATGAAAAGCACTTTGAAAAGAGAGTTAAAAAGTACGTGAAATTGTTGAAAGGGAAGCGTTTATGACCAGACTTGGGCTTGGTTAATCATCTGGGGTTCTCTCCAGTGCACTTTTCCAGTCCAGGCCAGCATCAGTTTTCGCCGGGGGATAAAGGCTTCGGGAATGTGGCTCCCCTCGGGGAGTGTTATAGCCCGTTGTGTAATACCCTGGTGGGGACTGAGGTTCGCGCTTCTGCAAGGATGCTGGCGTAATGGTCATCAACGACCCGTCTTGAAACACGGACCAAGGAGTCGTCTTCGTATGCGAGTGTTCGGGTGTCAAACCCCTACGCGTAATGAAAGTGAACGCAGGTGAGAGCTTCGGCGCATCATCGACCGATCCTGATGTTCTCGGATGGATTTGAGTAAGAGCATACGGGGCCGGACCCGAAAGAAGGTGAACTATGCCTGTGTAGGGTGAAGCCAGAGGAAACTCTGGTGGAGGCTCGCAGCGGTTCTGACGTGCAAATCGATCGTCAAACATGGGCATGGGGGCGAAAGACTAATCGAACCTTCTAGTAGCTGGTTTCCGCCGAAGTTTCCCTCAGGATAGCAGTGTTGAACTCAGTTTTATGAGGTAAAGCGAATGATTAGGGACTCGGGGGCGCTATTTAGCCTTCATCCATTCTCAAACTTTAAATATGTAAGAAGCTCTTGTTGCTTAATTGAACGTGAGCATTCGAATGTATCAACACTAGTGGGCCATTTTT
>mthdF52R26_150039 _082318_42243_c100747962550000001823169907081557_s1_p0/113382/ccs		
AAGTCGTAACAAGGTCTCCGTTGTGAACCAGCGGAGGGATCATTACCGAGTTACAACTCCCAAACCCCTGTGAACATACCTTATGTTGCCTCGGCGGATCAGCCCGCGCCCGTAAAAGGGACGGCCCGCCGCAGACCCTAAACTCTGTTTTAGTGGAACTTCTGAGTATAAAAACAAATAATCAAACTTTCAACAACGGATCTCTTGGTTCTGGCATCGATGAGAACGCAGCAAAATGCGATAAGTAATGTGAATTGCAGAATTCAGTGAATCATCGAATCTTGAAGCACATTGCGCCCGCCAGTATTCTGGCGGGCATGCCTGTTCGAGCGTCATTCAACCCTCAAGCCCAGCTTGGTGTTGGAGCTGCAGTCCTGCTGCACTCCCCAATACATTGGCGGTCACGTCGAGCTTCCATAGCGTAGTAATACATCGTACTGGTAATCGTCGCGGCCACGCCGTTAACCCCAACTTCTGAATGTTGACTCGGATCAGGTAGGATACCCGCTGAACTTAAGCATATCAATAGCGGAGGAAAAGAACCAACAGGATTGTCCTAGTAACGGCGAGTGAAGCGGCAACAGCTCAATGAAATCTGGCTTCGGGCCGAGTTGTAATTGTAAGGATGATTTTGATGCGTGCCTTCCGAGTTCCCTGAACGGGACGCATAGAGGTGAAGGCCCGTCTGGTTGGATGCCAAATCTCTGTAAATCTCCTTCGACGAGTCGAGTAGTTTGGGATGCTGCTCTAAATGGGAGGTATATGTCTTCTAAAGCTAATACGGCCAGAGACCGATAGCGCACAAGTGAGTGATCGAAAGATGAAAGCACTTTGAAAGAGAGTTAAAGTACGTGAAATTGTTGAAAGGAAGCGTTTATGACCAGACTTGGGCTTGTTAATCATCTGGGGTTCTCTCCAGTGCACTTTCCAGTCCAGGCCAGCATCAGTTTCGCCGGGGATAAAGGCTTCGGGAATGTGCTCCCCTCGGGAGTGTTATAGCCCGTTGTGTAATACCTGGTGGGACTGAGGTTCGCGCTTCTGCAAGGATGCTGGCGTAATGGTCATCAACGACCCGTCTTGAAACACGGACCAAGGAGTCGTCTTCGTATGCGAGTGTTCGGTGTCAAACCCCTACGCGTAATGAAGTGAACGCAGGTGAGAGCTTCGGCGCATCATCGACCGATCCTGATGTTCTCGGATGGATTTGAGTAAGAGCATACGGGGCCGGACCGAAGAAGGTGAACTATGCCTGTGTAGGGTGAACCAGAGAAACTCTGGTGGAGGCTCGCAGCGTTCTGACGTGCAAATCGATCGTCAACATGGGCATGGGGGCGAAAGACTAATCGAACCTTCTAGTAGCTGGTTTCCGCCGAAGTTTCCTCAGGATAGCATGTTGAACTCAGTTTTATGAGGTAAAGCGAATGATAGGACTCGGGGGCGCTATTTAGCCTTCATCCATTCTCAAACTTTAAATATGTAAGAAGCTCTTGTGCTTAATTGAACGTGAGCATTCGAATGTATCAACACTAGTGGGCCATTTT
>mthdF52R26_150040 _082318_42243_c100747962550000001823169907081557_s1_p0/116790/ccs		
AAGTCGTAACAAGGTCTCGTTGGTGAACCAGCGGAGGGATCATTACCGAGTTTACAACTCCCAACCCCTGTGAACATACCTTATGTTGCCTCGGCGGATCAGCCCGCGCCCCGTAAAAAGGGACGGCCCGCCGCAGGAACCCTAAACTCTGTTTTTAGTGAACTTCTGAGTATAAAAACAAATAAATCAAAACTTTCAACAACGGATCTCTTGTTCTGGCATCGATGAAGAACGCAGCAAAATGCGATAAGTAATGTGAATTGCAGAATTCAGTGAATCATCGAATCTTTGAACGCACATTGCGCCCGCCAGTATTCTGGCGGGCATGCCTGTTCGAGCGTCATTTCAACCCTCAAGCCCAGCTTGGTGTTGGGAGCTGCAGTCCTGCTGCACTCCCCAAATACATTGGCGGTCACGTCGAGCTTCCATAGCGTAGTAATTTACACATCGTTACTGGTAATCGTCGCGGCCACGCCGTTAAACCCCAACTTCTGAATGTTGACCTCGGATCAGGTAGGAATACCCGCTGAACTTAAGCATATCAATAAGCGGAGGAAAGAAACCAACAGGGATTGCCCTAGTAACGGCGAGTGAAGCGGCAACAGCTCAAATTTGAAATCTGGCTTTCGGGCCCGAGTTGTAATTTGTAGAGGATGATTTTGATGCGGTGCCTTCCGAGTTCCCTGAACGGGACGCCATAGAGGGTGAGAGCCCCGTCTGGTTGGATGCCAAATCTCTGTAAATCTCCTTCGACGAGTCGAGTAGTTTGGGAATGCTGCTCTAAATGGGAGGTATATGTCTTCTAAAGCTAAATACCGGCCAGAGACCGATAGCGCACAAGTAGAGTGATCGAAAGATGAAAAGCACTTTGAAAAGAGAGTTAAAAAGTACGTGAAATTGTTGAAAGGGAAGCGTTTATGACCAGACTTGGGCTTGGTTAATCATCTGGGGTTCTCTCCAGTGCACTTTTCCAGTCCAGGCCAGCATCAGTTTTCGCCGGGGATAAAGGCTTCGGGAATGTGGCTCCCCTCGGGAGTGTTATAGCCCGTTGTGTAATACCCTGGTGGGACTGAGGTTCGCGCTTCTGCAAGGATGCTGGCGTAATGGTCATCAACGACCCGTCTTGAAACACGACCAAGGAGTCGTCTCGTATGCGAGTGTTCGGGTGTCAAACCCTACGCGTAATGAAAGTGAACGCAGGTGAGAGCTTCGGCGCATCATCGACCGATCCTGATGTTCTCGGATGGATTTGAGTAAGAGCATACGGGGCCGGACCCGAAAGAAGGTGAACTATGCCTGTGTAGGGTGAAGCCAGAGGAAACTCTGGTGGAGGCTCGCAGCGGTTCTGACGTGCAAATCGATCGTCAAACATGGGCATGGGGGCGAAAAGACTAATCGAACCTTCTAGTAGCTGGTTTCCGCCGAAGTTTCCCTCAGGATAGCAGTGTTGAACTCAGTTTTATGAGGTAAAGCGAATGATTAGGGACTCGGGGGCGCTATTTAGCCTTCATCCATTCTCAAACTTTAAATATGTAAGAAGCTCTTGTTGCTTAATTGAACGTGAGCATTCGAATGTATCAACACTAGTGGGCCATTTTT
>mthdF52R26_150041 _082318_42243_c100747962550000001823169907081557_s1_p0/122281/ccs		
AAGTCGTAACAAGGTCTCCGTTGGTGAACCAGCGGAGGGATCATTACCGAGTTTACAACTCCCAAACCCCTGTGAACATACCTTATGTTGCCTCGGCGGATCAGCCCGCGCCCCGTAAAAAGGGACGGCCCGCCGCAGGAACCCTAAACTCTGTTTTTAGTGGAACTTCTGAGTATAAAAAACAAATAAATCAAAACTTTCAACAACGGATCTCTTGGTTCTGGCATCGATTAAGAACGCAGCAAAATGCGATAAGTAATGTGAATTGCAGAATTCAGTGAATCATCGAATCTTTGAACGCACATTGCGCCCGCCAGTATTCTGGCGGGCATGCCTGTTCGAGCGTCATTTCAACCCTCAAGCCCAGCTTGGTGTTGGGAGCTGCAGTCCTGCTGCACTCCCCAAATACATTGGCGGTCACGTCGAGCTTCCATAGCGTAGTAATTTACACATCGTTACTGGTAATCGTCGCGGCCACGCCGTTAAACCCCAACTTCTGAATGTTGACCTCGGATCAGGTAGGAATACCCGCTGAACTTAAGCATATCAATAAGCGGAGGAAAAGAAACCAACAGGATTGCCCTAGTAACGGCGAGTGAAGCGGCAACAGCTCAAATTTGAAATCTGGCTTTCGGGCCCGAGTTGTAATTTGTAGAGGATGATTTTGATGCGGTGCCTTCCGAGTTCCCTGGAACGGGACGCCATAGAGGGTGAGAGCCCCGTCTGGTTGGATGCCAAATCTCTGTAAATCTCCTTCGACGAGTCGAGTAGTTTGGGAATGCTGCTCTAAATGGGAGGTATATGTCTTCTAAAGCTAAATACCGGCCAGAGACCGATAGCGCACAAGTAGAGTGATCGAAAGATGAAAAGCACTTTGAAAAGAGAGTTAAAAAGTACGTGAAATTGTTGAAAGGGAAGCGTTTATGACCAGACTTGGGCTTGGTTAATCATCTGGGGTTCTCTCCAGTGCACTTTTCCAGTCCAGGCCAGCATCAGTTTTCGCCGGGGGATAAAGGCTTCGGGAATGTGGCTCCCCTCGGGGAGTGTTATAGCCCGTTGTGTAATACCCTGGTGGGGACTGAGGTTCGCGCTTCTGCAAGGATGCTGGCGTAATGGTCATCAACGACCCGTCTTGAAACACGGACCAAGGAGTCGTCTTCGTATGCGAGTGTTCGGGTGTCAAACCCCTACGCGTAATGAAAGTGAACGCAGGTGAGAGCTTCGGCGCATCATCGACCGATCCTGATGTTCTCGGATGGATTTGAGTAAGAGCATACGGGGCCGGACCCGAAAGAAGGTGAACTATGCCTGTGTAGGGTGAAGCCAGAGGAAACTCTGGTGGAGGCTCGCAGCGGTTCTGACGTGCAAATCGATCGTCAAACATGGGCATGGGGCGAAAGACTAATCGAACCTTCTAGTAGCTGGTTTCCGCCGAAGTTTCCCTCAGGATAGCAGTGTTGAACTCAGTTTTATGAGGTAAAGCGAATGATTAGGGACTCGGGGGCGCTATTTAGCCTTCATCCATTCTCAAACTTTAAATATGTAAGAAGCTCTTGTTGCTTAATTGAACGTGAGCATTCGAATGTATCAACACTAGTGGGCCATTTTT
>mthdF52R26_150042 _082318_42243_c100747962550000001823169907081557_s1_p0/128113/ccs		
AAGTCGTAACAAGGTCTCCGTAGGTGAACCTGCGGAGGGATCATTACTGAGTTTTTAACTCTCCAAACCATGTGAACTTACCACTGTTGCCTCGGTGGATGGTGCTGTCTCTCGGGACGGTACCACCGCCGGTGGACTACCTAAACTCTGTTAATTTTTGTCAATCTGAATCAAACTAAGAAATAAGTTAAAACTTTCAACAACGGATCTCTTGGTTCTGGCATCGATGAAGAACGCAGCGAAATGCGATAAGTAATGTGAATTGCAGAATTCAGTGAATCATCGAATCTTTGAACGCACATTGCGCCCATTAGTATTCTAGTGGGCATGCCTGTTCGAGCGTCATTTCAACCCTTAAGCCTAGCTTAGTGTTGGGAGACTGCCTAATACGCAGCTCCTCAAAACCAGTGGCGGAGTCGGTTCGTGCTCTGAGCGTAGTAATTTTTTATCTCGCTTCTGCAAGCCGGACTGGCAACAGCCATAAACCGCACCCTTCGGGGGCACTTTTAATGGTTGACCTCGGATCAGGTAGGAATACCCGCTGAACTTAAGCATATCAATAAGCGGAGGAAAAGAAACCAACAGGGATTGCCCTAGTAACGGCGAGTGAAGCGGCAACAGCTCAAATTTGAAATCTGGCCTTCTGGTCCGAGTTGTAATTTGTAGAGGATGATTTTGGTTAGGTACCTTCCGAGTTCCTTGGAACAGGACGCCTTAGAGGGTGAGAGCCCCGTACGGTTGGATGCCGAGCCTCTGTAAATCTCCTTCGACGAGTCGAGTAGTTTGGGAATGCTGCTCTAAATGGGAGGTAAATTTCTTCTAAAGCTAAATACCGGCCAGAGACCGATAGCGCACAAGTAGAGTGATCGAAAGATGAAAAGCACTTTGAAAAGAGGGTTAAATAGTACGTGAAATTGTTGAAAGGGAAGGATTTATGACCAGACCTTTGCCTTGCGGATCATCCGGTGTTCTCACCGGTGCACTTCGCTTGGTTGAGGCCAGCATCAGTTTTGGCGGCGGGATAAAGACTTCAGGAACGTGACTCCCCGGGAGTGTTATAGCCTGCTGTGTAATACCGCCGCTGGGACTGAGGACCGCGCTTCGGCTAGGATGCTGGCATAATGGTCATCAATCACCCGTCTTGAAACACGGACCAAGGAGTCGAACATTTATGCGAGTTTTTGGGTGTTAAACCCTCAAGCGTAATGAAAGTGAACGGAGGTGAGAGCCCTTACGGGTGCATCATCGACCGATCCTGATGTCTTCGGATGGATTTGAGTAAGAGCATAACTGTTCGGACCCGAAAGATGGTGAACTATGCGTGGATAGGGTGAAGCCAGAGGAAACTCTGGTGGAGGCTCGCAGCGGTTCTGACGTGCAAATCGATCGTCAAATCTGCGCATGGGGGCGAAAGACTAATCGAACCATCTAGTAGCTGGTTACCGCCGAAGTTTCCCTCAGGATAGCAGTGTTGTATTCAGTTTTATGAGGTAAAGCGAATGATTAGGGACTCGGGGGCGCTATATTGCCTTCATCCATTCTCAAACTTTAAATATGTAAGAAGCCCTTGTCGCTTAATTGGACGTGGGCATTCGAATGTATCAACACTAGTGGGCCATTTTT
>mthdF52R26_150043 _082318_42243_c100747962550000001823169907081557_s1_p0/129346/ccs		
AAGTCGTAACAAGGTCTCCGTAGGTGAACCTGCGGAGGGATCATTACACAAATATGAAGGCAGATTGGGTAGTCCCGCTTTTGGGGGTTGCCCATTCTGGCGCCATATTCACCATGTCTTTTGCGTACTACTTGTTTCCTTGGCGGGCTCGCCCGCCAATTGGACTTTATTCAAACCTTTTTTTATTGCAATCAGCGTCAGCAAAACAATGTAATCAATTACAACTTTCAACAAACGGATCTCTTGGTTCTGGCATCGATGAAGAACGCAGCGAAATGCGATAAGTAGTGTGAATTGCAGAATTCAGTGAATCATCGAATCTTTGAACGCACATTGCGCCCTTTGGTATTCCAAAGGGCATGCCTGTTCGAGCGTCATTTGTACCCTCAAGCTTTGCTTGGTGTTGGGCGTCTTTTGTCTCTCCCCCGAGACTCGCCTTAAAAACATTGGCAGCCGGCCTACTGGTTTCGGAGCGCAGCACATTATTTGCGCTCTTGTCCAGCCGCGGTCGCGCGTCCATGAAGCCTTTTTTTTTTTTCAACCTTTTGACCTCGGATCAGGTAGGGATACCCGCTGAACTTAAGCATATCAATAAGCGGAGGAAAAGAAACCAACAGGGATTGCCCTAGTAACGGCGAGTGAAGCGGCAACAGCTCAAATTTGAAATCTGGCTCTTTTAGAGTCCGAGTTGTAATTTGCAGAGGGCGCTTTGGCTTTGGCAGCGGTCCAAGTTCCTTGGAACAGGACGTCACAGAGGGTGAGAATCCCGTACGTGGTCGCTAGCTATTGCCGTGTAAAGCCCCTTCGACGAGTCGAGTTGTTTGGGAATGCAGCTCTAAATGGGAGGTAAATTTCTTCTAAAGCTAAATACTGGCCAGAGACCGATAGCGCACAAGTAGAGTGATCGAAAGATGAAAAGCACTTTGGAAAGAGAGTCAAACAGCACGTGAAATTGTTGAAAGGGAAGCGCTTGCAGCCAGACTTGCTTGCAGTTGCTCATCCGGGCTCTTTTGCCCGGTGCATTCTTCTGCAGGCAGGCCAGCATCAGTTTGGGCGGTGGGATAAAGGTCTCTGTCACGTACCTCTCTTCGGGGAGGCCTTATAGGGGAGACGACATACCACCAGCCTGGACTGAGGTCCGCGCATTTATGCTAGGATGCTGGCGTAATGGCTGTAAGCGGCCCGTCTTGAAACACGGACCAAGGAGTCTAACATCTATGCGAGTGTTTGGGTGTCAAGCCCGAACGCGTAATGAAAGTGAACGGAGGTGGGAACCCGCAAGGGTGCACCATCGACCGATCCTGATGTCTTCGGAAGGATTTGAGTAAGAGCATGGCTGTTGGGACCCGAAAGATGGTGAACTATGCTTGAATAGGGTGAAGCCAGAGGAAACTCTGGTGGAGGCTCGCAGCGGTTCTGACGTGCAAAATCGATCGTCAAATTTGGGCATAGGGCGAAAGACTAATCGAACTATCTAGTTAGCTGGTTCCTGCCGAAGTTTCCCTCAGGATAGCAGTAACGTATTCAGTTTTATGAGGTAAAAGCGAATGATTAGAGGCCTGGGGGTTTGAAACAACCTTCACCTATTCTCAAACTTTAAATATTGTAAGAAGTGTTTGTTTGCTTAATTGAACGTACACATTTGAATGAAACGTTATTAGTGGGCCATTGTTT
>mthdF52R26_150044 _082318_42243_c100747962550000001823169907081557_s1_p0/131377/ccs		
AAAGTCGTAACAAGGTCTCCGTTGGTGAACCAGCGAGGGATCATTACCGAGTTTACAACTCCCAAACCCCTGTGAACATACCTTATGTTGCCTCGGCGGATCAGCCCGCCGCCCCGTAAAAAGGGACGGCCCGCCGCAGGAAGCCCTAAACTCTGTTTTTAGTGGAACTTCTGAGTATAAAAAACAAATAAATCAAAACTTTCAACAACGGATCTCTTGGTTCTGGCATCGATGAAGAAACGCAGCAAAATGCGATAAGTAATGTGATATGCAGAATTCAGTGAATCATCGAATCTTTGAACGCACATTGCGCCCGCCAGTATTCTGGCGGGCATGCCTGTTCGAGCGTCCATTTCAACCCTCAAGCCCAGCTTGGTGTTGGGAGCTGCAGTCCTGCTGCACTCCCAAATACATTGGCGGTCACGTCGAGCTTCCATAGCGTAGTAATTTACACATCGTTACTGGTAATCGTCGCGGCCACGCCGTTAACCCCAACTTCTGAATGTTGACCTCGGATCAGGTAGGAATACCCGCTGAACTTAAGCATATCAATAGCGGAGGAAAAGAAACCAACAGGGATTGCCCTAGTAACGGCGAGTGAAGCGGCAACAGCTCAAATTTGAAATCTGGCTTTCGGGCCCGAGTTGTAATTTGTAGAGGATGATTTTGATGCGGTGCCTTCCGAGTTCCCTGGAACGGGACGCCATAGAGGGTGAGAGCCCCGTCTGGTTGGATGCCAAATCTCTGTAAATCTCCTTCGACGAGTCGAGTTAGTTTGGGAATGCTGCTCTAAATGGGAGTATATGTCTTCTAAAGCTAAAATACCGGCCAGAGACCGATAGCGCACAGAGTAGAGTGATCGAAAGATGAAAAAGCACTTTGAAAAGAGAGTTAAAAAGTACGTGAAATTGTTGAAAGGGAAGCGTTTATGACCAGACTGGGCTTGGTTAATCATCTGGGGTTCTCTCCAGTGCACTTTTCCAGTCCAGGCCAGCATCAGTTTTCGCCGGGGGATAAAGGCTTCGGGAATGTGGCTCCCCTCGGGAGTGTTATAGCCCGTTGTGTAATACCCTGGTGGGGACTGAGGTTTCGCGCTTCTGCAAGGATGCTGGCGTAATGGTCATCAACGACCCGTCTTGAAACACGGACCAAGGAGTCGTCTTCGTATGCGAGTGTTCGGGTGTCAAACCCCTACGCGTAATGAAAGTGAACGCAGGTGAGAGCTTCGGCGCATCATCGACCGATCCTGATGTTCTCGGATGGATTTGAGTAAGAGCATACGGGGCCGGACCCGAAAGAAGGTGAACTATGCCTGTGTAGGGTGAAGCCAGAGGAAACTCTGGTGGAGGCTCGCAGCGGTTCTGACGTGCAAATCGATCGTCAAACATGGCATGGGGCGAAAAGACTAATCGAACCTTCTAGTAGCTGGTTTCCGCCGAAGTTTCCTCAGGATAGCAGTGTTGAACTCAGTTTTATGAGGTAAAGCGAATGATTAGGGACTCGGGGGCGCTATTTAGCCTTCATCCATTCTCAAACTTTAAATATGTAAGAAGCTCTTGTTGCTTAATTGAACGTGAGCATTTCGAATGTATCAACACTAGTGGGCCATTTTT
>mthdF52R26_150045 _082318_42243_c100747962550000001823169907081557_s1_p0/132196/ccs		
AAGTCGTAACAAGGTCTCCGTTGGTGAACCAGCGGAGGGATCATTACCGAGTTTACAACTCCCAAACCCCTGTGAACATACCTTATGTTGCCTCGGCGGATCAGCCCGCGCCCCGTAAAAAGGGACGGCCCGCCGCAGGAACCCTAAACTCTGTTTTTAGTGGAACTTCTGAGTATAAAAAACAAATAAATCAAAACTTTCAACAACGGATCTCTTGGTTCTGGCATCGATGAAGAACGCAGCAAAATGCGATAAGTAATGTGAATTGCAGAATTCAGTGAATCATCGAATCTTTGAACGCACATTGCGCCCGCCAGTATTCTGGCGGGCATGCCTGTTCGAGCGTCATTTCAACCCTCAAGCCCAGCTTGGTGTTGGGAGCTGCAGTCCTGCTGCACTCCCCAAATACATTGGCGGTCACGTCGAGCTTCCATAGCGTAGTAATTTACACATCGTTACTGGTAATCGTCGCGGCCACGCCGTTAAACCCCAACTTCTGAATGTTGACCTCGGATCAGGTAGGAATACCCGCTGAACTTAAGCATATCAATAAGCGGAGGAAAAGAAACCAACAGGGATTGCCCTAGTAACGGCGAGTGAAGCGGCAACAGCTCAAATTTGAAATCTGGCTTTCGGGCCCGAGTTGTAATTTGTAGAGGATGATTTTTGATGCGGTGCCTTCCGAGTTCCCTGGAACGGGACGCCATAGAGGGTGAGAGCCCCGTCTGGTTGGATGCCAAATCTCTGTAAATCTCCTTCGACGAGTCGAGTAGTTTGGGAATGCTGCTCTAAATGGGAGGTATATGTCTTCTAAAGCTAAATACCGGCCAGAGACCGATAGCGCACAAGTAGAGTGATCGAAAGATGAAAGCACTTTGAAAAGAGAGTTAAAAAGTACGTGAAATTGTTGAAAGGGAAGCGTTTATGACCAGACTTGGGCTTGGTTAATCATCTGGGGTTCTCTCCAGTGCACTTTTCCAGTCCAGGCCAGCATCAGTTTTCGCCGGGGACAAAGGCTTCGGGAATGTGGCTCCCCTCGGGGAGTGTTATAGCCCGTTGTGTAATACCCTGGTGGGGACTGAGGTTCGCGCTTCTGCAAGGATGCTGGCGTAATGGTCATCAACGACCCGTCTTGAAACACGGACCAAGGAGTCGTCTTCGTATGCGAGTGTTCGGGTGTCAAACCCCTACGCGTAATGAAAGTGAACGCAGGTGAGAGCTTCGGCGCATCATCGACCGATCCTGATGTTCTCGGATGGATTTGAGTAAGAGCATACGGGGCCGGACCCGAAAGAAGGTGAACTATGCCTGTGTAGGGTGAAGCCAGAGGAAACTCTGGTGGAGGCTCGCAGCGGTTCTGACGTGCAAATCGATCGTCAAACATGGGCATGGGGGCGAAAGACTAATCGAACCTTCTAGTAGCTGGTTTCCGCCGAAGTTTCCCTCAGGATAGCAGTGTTGAACTCAGTTTTATGAGGTAAGCGAATGATTAGGGACTCGGGGGCGCTATATTGCCTTCATCCATTCTCAAACTTTAAATATGTAAGAAGCTCTTGTTGCTTAATTGACGTGAGCATTCGAATGTATCAACACTAGTGGGCCATTTTT
>mthdF52R26_150046 _082318_42243_c100747962550000001823169907081557_s1_p0/132395/ccs		
AAGTCGTAACAAGGTCTCCGTAGGTGAACCTGCGGAGGGATCATTACACAAATATGAAGGCAGATTGGGTAGTCCCCGCTTTTGGGGGTTTGCCCATTCTGGCGCCATATTCACCCATGTCTTTTGCGTACTACTTGTTTCCTTGGCGGGCTCGCCCGCCAATTGGACTTTATTCAAACCTTTTTTTATTGCAATCAGCGTCAGCAAAACAATGTAATCAATTACAACTTTCAACAACGGATCTCTTGGTTCTGGCATCGATGAAGAACGCAGCGAAATGCGATAAGTAGTGTGAATTGCAGAATTCAGTGAATCATCGAATCTTTGAACGCACATTGCGCCCTTTGGTATTCCAAAGGGCATGCCTGTTCGAGCGTCATTTGTACCCTCAAGCTTTGCTTGGTGTTGGGCGTCTTTTGTCTCTCCCCGAGACTCGCCTTAAAAACATTGCAGCCGGCCTACTGGTTTCGGAGCGCAGCACATTATTTGCGCTCTTGTCAGCCGCGGGTCGCGCGTCCATGAAGCCTTTTTTTTTTTCAACCTTTTGACCTCGGATCAGGTAGGGATACCCGCTGAACTTAAGCATATCAATAAGCGGAGGAAAAGAAACCAACAGGGATTGCCCTAGTAACGGCGAGTGAAGCGGCAACAGCTCAAATTTGAAATCTGGCTCTTTAGAGTCCGAGTTGTAATTTGCAGAGGGCGCTTTGGCTTTGGCAGCGGTCCAAGTTCCTTGGAACAGGACGTCACAGAGGGTGAGAATCCGTACGTGGTCGCTAGCTATTGCCGTGTAAAGCCCCTTCGACGAGTCGAGTTGTTTGGGAATGCAGCTCTAAATGGAGGTAAATTTCTTCTAAAGCTAAATACTGGCCAGAGACCGATAGCGCACAAGTAGAGTGATCGAAAGATGAAAAGCACTTTGGAAAGAGAGTCAAACAGCACGTGAAATTGTTGAAAGGGAAGCGCTTGCAGCCAGACTTGCTTGCAGTTGCTCATCCGGGCTCTTTTGCCCGGTGCATTCTTCTGCAGGCAGGCCAGCATCAGTTTGGGCGGTGGGATAAAGGTCTCTGTCACGTACCTCTCTTCGGGGAGGCCTTATAGGGGAGACGACATACACCAGCCTGGACTGAGGTCCGCGCATTTATGCTAGGATGCTGGCGTAATGGCTGTAAGCGCCCGTCTTGAAACACGGACCAAGGAGTCTAACATCTATGCGAGTGTTTGGGTGTCAAGCCCGAACGCGTAATGAAAGTGAACGGAGGTGGGAACCCGCAAGGGTGCACCATCGACCGATCCTGATGTCTTCGGAAGGATTTGAGTAAGAGCATGGCTGTTGGACCCGAAGATGGTGAACTATGCTTGAATAGGGTGAAGCCAGAGGAAACTCTGGTGGAGGCTCGCAGCGGTTCTGACGTGCAAATCGATCGTCAAATTTGGGCATAGGGGCGAAAGACTAATCGAACTATCTAGTAGCTGGTTCCTGCCGAAGTTTCCCTCAGGATAGCAGTAACGTATTCAGTTTTATGAGGTAAAGCGAATGATTAGAGGCCTGGGGGTTGAAACAACCTTCACCTATTCTCAAACTTTAAATATGTAAGAAGTGTTTGTTGCTTAATTGAACGTACACATTTGAATGAAACGTTATTAGTGGGCCATTTTT
>mthdF52R26_150047 _082318_42243_c100747962550000001823169907081557_s1_p0/140347/ccs		
AAAAGTCGTAACAAGGTTTCCGTAGGTGAACCTGCGGAAGGATCATTACCGAGAGTTGCAGGCTTTTGTCTGCCATCTCTTACCCATGTCTTTTGCGTACTACACGTTTCCTCGGCAGGTCCGCCTGCCGTTAGGACCCCATTAAACCATTTGCAGTTGCAGTCAGCGTCTGAAAAACTTAATAATTACAACTTTTAACAACGGATCTCTTGGTTTCTGGCATCGATGAAGAACGCAGCGAAATGCGATAAAGTAGTGTGAATTGCAGAATTCAGTGAATCATCGAATCTTTGAACGCACATTGCGCCCTATGGTATTCCATAGGGCATGCCTGTTCGAGCGTCATTTGTACCTTCAAGCTCTGCTTGGTGTTGGGTGTTTGTCCCGCCTTTGTGCGCGGACTCGCCTTAAAGCAATGGCAGCCGACGTCTAGGTTTCGGAGCGCAGCACAAATCGCGCTCTGTGTCCTGGTACGGCGGCGTCCATCAAGACTATTTTACACTCTTGACCTCGGATCAGGTAGGGATACCCGCTGAACTTAAGCATATCAATAAGCGGAGGAAAAGAAACCAACAGGGATTGCCCTAGTAACGGCGAGTTGAAGCGGCAACAGCTCAAATTTGAAATCTGGCGTCTTTGGCGTCCGAGTTGTAATTTGCAGAGGGCGCTTTGGCGTTGGCAGCAGTCTAAGTTCCTTGGAACAGGACGTCACAGAGGGTGAGAATCCCGTACGTGGTTGCTGGCCTTCGCCGTGTAAAGCCCTTCGACGAGTCGAGTTGTTTGGGAATGCAGCTCTAAATGGGAGGTAAATTTCTTCTAAAGCTAAATACTGGCCAGAGACCGATAGCGCACAAGTAGAGTGATCGAAAGATGAAAAGCACTTTGGAAAGAGAGTCAAACAGCACGTGAAAATTTGTTAAAAGGGAAGCGCTTGCAGCCAGACTTGCCTGTAGTGCTCATCCGGACTTTTGTCCGGTGCTGACTCTTCTTATAGGCAGGCCAGCATCAGTTTGGGCGGTTGGATAAAGGTCTCTGTCATGTACCTCTCTTCGGGGAGAACTTATAGGGGAGACGACATGAACCAGCCTGGACTGAGGTCCGCGCATTTGCTAGGATGCTGCGTAATGGCTGTAAGCGGCCCGTCTTGAAAACACGGACAAGGAGTCTAACATCTATGCGAGTGTTTGGGTGTCAAGCCCGAACGCGTAATGAAAGTGAACGGAGGTGGGAAACCCCTCGGGGTGCACCATCGACCGATCTGATGTCTTCGGATGGATTTGAGTAAGAGCATAGCTGTTGGGACCCGAAAAGATGGTGAACTATGCTTGAATAGGGTGAAAGCCAGAGGAAACTCTGGGTGGAGGCTCGCAGCGGTTCTGACGTGCAAATCGATCGTCAAATTTGGGCATAGGGGCGAAAGACTAATCGAACTATCTAGTAGCTGGTTCCTGCCGAAGTTTCCCTCAGGATAGCAGTGACGTATTCAGTTTTATGAGGTAAAGCGAATGATTAGAGGCCTGGGGTTGAAACAACCTTCACCTATTCTCAAACTTTAAAATATGTAAGAAGTCCTTGTTACTTAATTGAACGTGGACACTTGAATGTACCGTCACTAGTGGGCCATTTTT
>mthdF52R26_150048 _082318_42243_c100747962550000001823169907081557_s1_p0/146926/ccs		
AAGTCGTAACAAGGTCTCCGTAGGTGAACCTGCGGAGGGATCATTACTGAGTTTTTAACTCTCCAAACCATGTGAACTTACCACTGTTGCCTCGGTGGATGGTGCTGTCTCTCGGGACGGCGCCACCGCGGTGGACTACCTAAACTCTGTTAATTTTTGTCAATCTGAATCAAACTAAGAAATAAGTTAAAACTTTCAACAACGGATCTCTTGGTTCTGGCATCGATGAAGAACGCAGCGAAATGCGATAAGTAATGTGAATTGCAGAATTCAGTGAATCATCGAATCTTTGAACGCACATTGCGCCCATTAGTATTCTAGTGGGCATGCCTGTTCGAGCGTCATTTCAACCCTTAAGCCTAGCTTAGTGTTGGGAGACTGCCTAATACGCAGCTCCTCAAAACCAGTGGCGGAGTCGGTTCGTGCTCTGAGCGTAGTAATTTTTTATCTCGCTTCTGTAAGCCGGACTGGCAACAGCATAAACCGCACCCTCGGGGGCACTTTTTAATGGTTGACCTCGGATCAGGTAGGAATACCCGCTGAACTTAAGCATATCAATAAGCGGAGGAAAAGAAACCAACAGGGATTGCCCTAGTAACGGCAAGTGAAGCGGCAACAGCTCAAATTTGAAATCTGGCCTTCTGGTCCGAGTTGTAATTTGTAGAGGATGATTTTGGTTAGGTACCTTCCGAGTTCCTTGGAACAGGACGCCTTAGAGGGTGAGAGCCCCGTACGGTTGGATGCCGAGCCTTGTAAATCTCCTTCGACGAGTCGAGTAGTTTGGGAATGCTGCTCTAAATGGGAGGTAAATTTCTTCTAAAGCTAAATACGGCCAGAGACCGATAGCGCACAAGTAGAGTGATCGAAAGATGAAAAGCACTTTGAAAAGAGGGTTAAATAGTACGTGAAATTGTTGAAAGGGAAGGATTTATGACCAGACCTTTGCCTTGCGGATCATCCGGTGTTCTCACCGGTGCACTTCGCTTGTTGAGGCCAGCATCAGTTTTGGCGGCGGGATAAAGACTTCAGGAACGTGACTCCCCCGGGAGTGTTATAGCCTGCTGTGTAATACCGCCGCTGGACTGAGGACCGCGCTTCGGCTAGGATGCTGGCATAATGGTCATCAATCACCCGTCTTGAAACACGGACCAAGGAGTCGAACATTTATGCGAGTTTTTGGGTGTTAAACCCTCAAGCGTAATGAAAGTGAACGGAGGTGAGAGCCCTTACGGGTGCATCATCGACCGATCCTGATGTCTTCGGATGGATTTGAGTAAGAGCATAACTGTTCGGACCCGAAAGATGGTGAACTATGCGTGGATAGGGTGAAGCCAGAGGAAACTCTGGTGGAGGCTCGCAGCGGTTCTGACGTGCAAATCGATCGTCAAATCTGCGCATGGGGGCGAAAGACTAATCGAACCATCTAGTAGCTGGTTACCGCCGAAGTTTCCCTCAGGATAGCAGTGTTGTATTCAGTTTTATGAGGTAAAGCGAATGATTAGGGACTCGGGGGCGCTATATTGCCTTCATCCATTCTCAAACTTTAAATATGTAAGAAGCCCTTGTCGCTTAATTGGACGTGGGCATTCGAATGTATCAACACTAGTGGGCCATTTTT
>mthdF52R26_150049 _082318_42243_c100747962550000001823169907081557_s1_p0/147499/ccs		
AAGTCGTAACAAGGTCTCCGTTGGTGAACCAGCGGAGGGATCATTACCGAGTTTACAACTCCCAAACCCCTGTGAACATACCTTATGTTGCCTCGGCGGATCAGCCCGCGCCCCGTAAAAAGGGACGGCCCGCCGCAGGAACCCTAAACTCTGTTTTTAGTGGAACTTCTGAGTATAAAAAACAAATAAATCAAAACTTTCAACAACGGATCTCTTGGTTCTGGCATCGATGAAGAACGCAGCAAAATGCGATAAGTAATGTGAATTGCAGAATTCAGTGAATCATCGAATCTTTGAACGCACATTGCGCCCGCCAGTATTCTGGCGGGCATGCCTGTTCGAGCGTCATTTCAACCCTCAAGCCTCAGCTTGGTGTTGGGAGCTGCAGTCCTGCTGCACTCCCCAAATACATTGGCGGTCACGTCGAGCTTCCATAGCGTAGTAATTTACACATCGTTACTGGTAATCGTCGCGGCCACGCCGTTAAACCCCAACTTCTGAATGTTGACCTCGGATCAGGTAGGAATACCCGCTGAACTTAAGCATATCAATAAGCGGAGGAAAAGAAACCAACAGGGATTGCCCTAGTAACGGCGAGTGAAGCGGCAACAGCTCAAATTTGAAATCTGGCTTTCGGGCCCGAGTTGTAATTTGTAGAGGATGATTTTGATGCGGTGCCTTCCGAGTTCCCTGGAACGGGACGCCATAGAGGGTGAGAGCCCCGTCTGGTTGGATGCAAATCTCTGTAAATCTCCTTCGACGAGTCGAGTAGTTTGGGAATGCTGCTCTAAATGGGAGGTATATGTCTTCTAAAGCTAAATACCGGCCAGAGACCGATAGCGCACAAGTAGAGTGATCGAAAGATGAAAAGCACTTTGAAAAGAGAGTTAAAAAGTACGTGAAATTGTTGAAAGGGAAGCGTTTATGACCAGACTTGGGCTTGGTTAATCATCTGGGGTTCTCTCCAGTGCACTTTTCCAGTCCAGGCCAGCATCAGTTTTCGCCGGGGGACAAAGGCTTCGGGAATGTGGCTCCCCTCGGGGAGTGTTATAGCCCGTTGTGTAATACCCTGGTGGGGACTGAGGTTCGCGCTTCTGCAAGGATGCTGGCGTAATGGTCATCAACGACCCGTCTTGAAACACGGACCAAGGAGTCGTCTTCGTATGCGAGTGTTCGGGTGTCAAACCCCTACGCGTAATGAAAGTGAACGCAGGTGAGAGCTTCGGCGCATCATCGACCGATCCTGATGTTCTCGGATGGATTTGAGTAAGAGCATACGGGGCCGGACCCGAAAGAAGGTGAACTATGCCTGTGTAGGGTGAAGCCAGAGGAAACTCTGGTGGAGGCTCGCAGCGGTTCTGACGTGCAAATCGATCGTCAAACATGGGCATGGGGGCGAAAGACTAATCGAACCTTCTAGTAGCTGGTTTCCGCCGAAGTTTCCCTCAGGATAGCAGTGTTGAACTCAGTTTTATGAGGTAAAGCGAATGATTAGGGACTCGGGGGCGCTATTTAGCCTTCATCCATTCTCAAACTTTAAATATGTAAGAAGCTCTTGTTGCTTAATTGAACGTGAGCATTCGAATGTATCAACACTAGTGGGCCATTTTT
>mthdF52R26_150050 _082318_42243_c100747962550000001823169907081557_s1_p0/148449/ccs		
AAGTCGTAACAAGGTCTCCGTAGGTGAACCTGCGGAGGGATCATTACTGAGTTTTTAACTCTCCAAACCATGTGAACTTACCACTGTTGCCTCGGTGGATGGTGCTGTCTCTCGGGACGGTCCACCGCCGGTGGACTACCTAAACTCTGTTAATTTTTGTCAATCTGAATCAAACTAAGAAATAAGTTAAAACTTTCAACAACGGATCTCTTGGTTCTGGCATCGATGAAGAACGCAGCGAAATGCGATAAGTAATGTGAATTGCAGAATTCAGTGAATCATCGAATCTTTGAACGCACATTGCGCCCATTAGTATTCTAGTGGGCATGCCTGTTCGAGCGTCATTTCAACCCTTAAGCCTAGCTTAGTGTTGGGAGACTGCCTAATACGCAGCTCCTCAAAACCAGTGGCGGAGTCGGTTCGTGCTCTGAGCGTAGTAATTTTTTATCTCGCTTCTGTAAGCCGGACTGGCAACAGCCATAAACCGCACCCTCGGGGGCACTTTTTAATGGTTGACCTCGGATCAGGTAGGAATACCCGCTGAACTTAAGCATATCAATAAGCGGAGGAAAAGAAACCAACAGGGATTGCCCTAGTAACGGCGAGTGAAGCGGCAACAGCTCAAATTTGAAATCTGGCCTTCTGGTCCGAGTTGTAATTTGTAGAGGATGATTTTGGTTAGGTACCTTCCGAGTTCCTTGGAACAGGACGCCTTAGAGGGTGAGAGCCCCGTACGGTTGGATGCCGAGCCTTTGTAAATCTCCTTCGACGAGTCGAGTAGTTTGGGAATGCTGCTCTAAATGGGAGGTAAATTTCTTCTAAAGCTAAATACCGGCCAGAGACCGATAGCGCACAAGTAGAGTGATCGAAAGATGAAAAGCACTTTGAAAAGAGGGTTAAATAGTACGTGAAATTGTTGAAAGGGAAGGATTTATGACCAGACCTTTGCCTTGCGGATCATCCGGTGTTCTCACCGGTGCACTTCGCTTGGTTGAGGCCAGCATCAGTTTTGGCGGCGGGATAAAGACTTCAGGAACGTGACTCCCCGGGAGTGTTATAGCCTGCTGTGTAATACCGCCGCTGGGACTGAGGACCGCGCTTCGGCTAGGATGCTGGCATAATGGTCATCAATCACCCGTCTTGAAACACGGACCAAGGAGTCGAACATTTATGCGAGTTTTTGGGTGTTAAACCCTCAAGCGTAATGAAAGTGAACGGAGGTGAGAGCCCTTACGGGTGCATCATCGACCGATCCTGATGTCTTCGGATGGATTTGAGTAAGAGCATAACTGTTCGGACCCGAAAGATGGTGAACTATGCGTGGATAGGGTGAAGCCAGAGGAAACTCTGGTGGAGGCTCGCAGCGGTTCTGACGTGCAAATCGATCGTCAAATCTGCGCATGGGGGCGAAAGACTAATCGAACCATCTAGTAGCTGGTTACCGCCGAAGTTTCCCTCAGGATAGCAGTGTTGTATTCAGTTTTATGAGGTAAAGCGAATGATTAGGGACTCGGGGGCGCTATATTGCCTTCATCCATTCTCAAACTTTAAATATGTAAGAAGCCCTTGTCGCTTAATTGGACGTGGGCATTCGAATGTATCAACACTAGTGGGCCATTTTT
>mthdF52R26_150051 _082318_42243_c100747962550000001823169907081557_s1_p0/151291/ccs		
AAGTCGTAACAAGGTCTCCGTAGGTGAACCTGCGGAGGGATCATTACTGAGTTTTTAACTCTCCAAACCATGTGAACTTACCACTGTTGCCTCGGTGGATGGTGCTGTCTCTCGGGACGGTACCACCGCCGGTGGACTACCTAAACTCTGTTAATTTTTGTCAATCTGAATCAAACTAAGAAATAAGTTAAAACTTTCAACAACGGATCTCTTGGTTCTGGCATCGATGAAGAACGCAGCGAAATGCGATAAGTAATGTGAATTGCAGAATTCAGTGAATCATCGAATCTTTGAACGCACATTGCGCCCATTAGTATTCTAGTGGGCATGCCTGTTCGAGCGTCATTTCAACCCTTAAGCCTAGCTTAGTGTTGGGAGACTGCCTAATACGCAGCTCCTCAAAACCAGTGGCGGAGTCGGTTCGTGCTCTGAGCGTAGTAATTTTTTATCTCGCTTCTGCAAGCCGGACTGGCAACAGCCATAAACCGCACCCTTCGGGGCACTTTTTAATGGTTGACCTCGGATCAGGTAGGAATACCCGCTGAACTTAAGCATATCAATAAGCGGAGGAAAAGAAACCAACAGGGATTGCCCTAGTAACGGCGAGTTGAAGCGGCAACAGCTCAAATTTGAAATCTGGCCTTCTGGTCCGAGTTGTAATTTGTAGAGGATGATTTTGGTTAGGTACCTTCCGAGTTCCTTGGAACAGGACGCCTTAGAGGGTGAGAGCCCCGTACGGTTGGATGCCGAGCCTCTGTAAATCTCCTTCGACGAGTCGAGTAGTTTGGGAATGCTGCTCTAAATGGGAGGTAAATTTCTTCTAAAGCTAAATACCGGCCAGAGACCGATAGCGCACAAGTAGAGTGATCGAAAGATGAAAAGCACTTTGAAAAGAGGGTTAAATAGTACGTGAAATTGTTGAAAGGGAAGGATTTATGACCAGACCTTTGCCTTGCGGATCATCCGGTGTTCTCACCGGTGCACTTCGCTTGGTTGAGGCCAGCATCAGTTTTGGCGGCGGGATAAAGACTTCAGGAACGTGACTCCCCCGGGAGTGTTATAGCCTGCTGTGTAATACCGCCGCTGGGACTGAGGACCGCGCTTCGGCTAGGATGCTGGCATAATGGTCATCAATCACCCGTCTTGAAACACGGACCAAGGAGTCGAACATTTATGCGAGTTTTTGGGTGTTAAACCCTCAAGCGTAATGAAAGTGAACGGAGGTGAGAGCCCTTACGGGTGCATCATCGACCGATCCTGATGTCTTCGGATGGATTTGAGTAAGAGCATAACTGTTCGGACCCGAAAGATGGTGAACTATGCGTGGATAGGGTGAAGCCAGAGGAAACTCTGGTGGAGGCTCGCAGCGGTTCTGACGTGCAAATCGATCGTCAAATCTGCGCATGGGGGCGAAAGACTAATCGAACCATCTAGTAGCTGGTTACCGCCGAAGTTTCCCTCAGGATAGCAGTGTTGTATTCAGTTTTATGAGGTAAAGCGAATGATTAGGGACTCGGGGGCGCTATTTAGCCTTCATCCATTCTCAAACTTTAAATATGTAAGAAGCTCTTGTTGCTTAATTGGACGTGGGCATTCGAATGTATCAACACTAGTGGGCCATTTTT
>mthdF52R26_150052 _082318_42243_c100747962550000001823169907081557_s1_p0/153266/ccs		
AAGTCGTAACAAGGTCTCCGTAGGTGAACCTGCGGAGGATCATTACTGAGTTTTTAACTCTCCAAACCATGTGAACTTACCACTGTTGCCTCGGTGGATGGTGCTGTCTCTCGGGACGGTGCCACCGCCGGTGGACTACCTAAACTCTGTTAATTTTTGTCAATCTGAATCAAACTAAGAAATAAGTTAAAACTTTCAACAACGGATCTCTTGGTTCTGGCATCGATGAAGAACGCAGCGAAATGCGATAAGTAATGTGAATTGCAGAATTCAGTGAATCATCGAATCTTTGAACGCACATTGCGCCCATTAGTATTCTAGTGGCATGCCTGTTCGAGCGTCATTTCAACCCTTAAGCCTAGCTTAGTGTTGGGAGACTGCCTAATACGCCAGCTCCTCAAAACCAGTGGCGGAGTCGGTTTCGTGCTCTGAGCGTAGTAATTTTTTATCTCGCTTCTGCAAGCCGGACTGGCAACAGCCATAAACCGCACCCTTCGGGGCACTTTTTAATTGGTTGACCTCGGATCAGGTAGGAATACCCGCTGAACTTAAGCATATCAATAAGCGGAGGAAAAGAAACCAACAGGGATTGCCCTAGTAACGGCGAGTGAAGCGGCAACAGCTCAAATTTGAAATCTGCCTTCTGGTCCGAGTTGTAATTTGTAGAGGATGATTTTTGGTTAGGTACCTTCCGAGTTCCTTGGAACAGGACGCCTTAGAGGGTGAGAGCCCCGTACGGTTGGATGCCAGCCTCTGTAAATCTCCTTCGACGAGTCGAGTAGTTTGGGAATGCTGCTCTAAATGGGAGGTAAAATTTCTTCTAAAGCTAAATACCGGCCAGAGACCGATAGCGCACAAGTAGAGTGATCGAAAGATGAAAAGCACTTTGAAAAGAGGGTTAAATAGTACGTGAAATTGTTGAAAGGGAAGGATTTATGACCAGACCTTTGCTTGCGGATCATCCGGTGTTCTCACCGGTGCACTTCGCTTGGTTGAGGCCAGCATCAGTTTTGGCGGCGGGATAAAGACTTCAGGAACGTGACTCCCCGGGAGTGTTATAGCCTGCTGTGTAATACCGCCGCTGGGACTGAGGACCGCGCTTCGGCTAGGATGCTGGCATAATGGTCATCAATCACCCGTCTTGAAACACGGACCAAGGAGTCGAAACATTTATGCGAGTTTTTGGGTGTTAAACCTCAAGCGTAATGAAAGTGAACGGAGGTGAGAGCCCTTACGGGTGCATCATCGACCGATCCTGATGTCTTCGGATGGATTTGAGTAAGAGCATAACTGTTCGGACCCGAAAGATGGTGAACTATTGCGTGGATAGGGTGAAGCCAGAGGAAACTCTGGTGGAGGCTCGCAGCGGTTCTGACTGCAAATCGATCGTCAAATCTGCGCATGGGGGCGAAAGACTAATCGAACCATCTAGTAGCTGGTTACCGCCGAAGTTTCCCTCAGGATAGCAGTGTTGTATTCAGTTTTATGAGGTAAAGCGAATGATTAGGGACTCGGGGCGCTATATTGCCTTCATCCATTCTCAAACTTTAAATATGTAAGAAGCCCTTGTCGCTTAATTGGACGTGGGCATTCGAATGTATCAACACTAGTGGGCCATTTTT
>mthdF52R26_150053 _082318_42243_c100747962550000001823169907081557_s1_p0/154424/ccs		
AAGTCGTAAACAAGGTCTCCGTTGGTGAACCAGCGGAGGGATCATTACCGAGTTTACAACTCCAAACCCCTGTGAACATACCTTATGTTGCCTCGGCGGATCAGCCCGCGCCCCGTAAAAACGGGACGGCCCGCCGAGGAACCCAAACTCTATGTTTCTTATTGTAACTTCTGAGTAAAAAAACAAATAAATCAAAACTTTCAACAACGGATCTCTTGGTTCTGGCATCGATGAAGAACGCAGCAAAATGCGATAAGTAATGTGAATTGCAGAATTCAGTGAATCATCGAATCTTTGAACGCACATTGCGCCCGCTGGTATTCCGGCGGGCATGCCTGTTCGAGCGTCATTTCAACCCTCAAGCCCCGGTTTGGTGTTGGGGATCGGCTCTGCCTTCTGGCGGTGCCGCCCCCGAAATACATTGGCGGTCTCGCTGCAGCCTTCCATTGCGTAGTAGCTAACACCTCGTAACTGGAACGTGCGCGGCCATGCCGTTAAAACCCCAACTTCTGAATGTTGACCTCGGATCAGGTAGGAATACCCGCTGAACTTAAGCATATCAATAAGCGGAGGAAAAGAAACCAACAGGGATTGCCCTAGTAACGGCGAGTGAAGCGGCAACAGCTCAAATTTGAAATCTGGCTTTCGGGCCCGAGTTGTAATTTGTAGAGGATACTTTTGATGCGGTGCCTTCCGAGTTCCCTGGAACGGGACGCCATAGAGGGTGAGAGCCCCGTCTGGTTGGATGCCAAATCTCTGTAAAGTTCCTTCGACGAGTCGAGTAGTTTGGGAATGCTGCTCTAAATGGGAGGTATATGTCTTCTAAAGCTAAATACTGGCCAGAGACCGATAGCGCACAAGTAGAGTGATCGAAAGATGAAAAGCACTTTGAAAAGAGAGTTAAAAAGTACGTGAAATTGTTGAAAGGGAAGCGTTTATGACCAGACTTGGGCTTGGTTAATCATCTGGGGTTCTCTCCAGTGCACTTTTCCAGTTCAGGCCAGCATCAGTTTTCGCCGGGGGATAAAGGCTTCGGGAATGTAGCTCTCTCGGGGAGTGTTATAGCCCGTTGTGTAATACCCTGGTGGGGACTGAGGTTCGCGCTTCTGCAAGGATGCTGGCGTAATGGTCATCAACGACCCGTCTTGAAACACGGACCAAGGAGTCGTCTTCGTATGCGAGTGTTCGGGTGTCAAACCCCTACGCGTAATGAAAGTGAACGCAGGTGAGAGCTTCGGCGCATCATCGACCGATCCTGATGTTCTCGGATGGATTTGAGTAAGAGCATACGGGGCCGGACCCGAAAGAAGGTGAACTATGCCTGTGTAGGGTGAAGCCAGAGGAAACTCTGGTGGAGGCTCGCAGCGGTTCTGACGTGCAAATCGATCGTCAAACATGGGCATGGGGGCGAAAGACTAATCGAACCTTCTAGTAGCTGGTTTCCGCCGAAGTTTCCCTCAGGATAGCAGTGTTGAACTCAGTTTTATGAGGTAAAGCGAATGATTAGGGACTCGGGGGCGCTATATTAGCCTTCATCCATTCTCAAACTTTAAATATGTAAGAAGCTCTTGTTGCTTAATTGAACGTGAGCATTCGAATGTATCAACACTAGTGGGCCATTTTT
>mthdF52R26_150054 _082318_42243_c100747962550000001823169907081557_s1_p0/156539/ccs		
AAGTCGTAACAAGGTCTCCGTAGGTGAACCTGCGGAGGGATCATTACTGAGTTTTTAACTCTCCAAACCATGTGAACTTACCACTGTTGCCTCGGTGGATGGTGCTGTCTCTCGGGACGGTACCACCGCCGGTGGACTACCTAAACTCTGTTAATTTTTGTCAATCTGAATCAAACTAAGAAATAAGTTAAAACTTTCAACAACGGATCTCTTGGTTCTGGCATCGATGAAGAACGCAGCGAAATGCGATAAGTAATGTGAATTGCAGAATTCAGTGAATCATCGAATCTTTGAACGCACATTGCGCCCATTAGTATTCTAGTGGGCATGCCTGTTCGAGCGTCATTTCAACCCTTAAGCCTAGCTTAGTGTTGGGAGACTGCCTAATACGCAGCTCCTCAAAACCAGTGGCGGAGTCGGTTCGTGCTCTGAGCGTAGTAATTTTTTATCTCGCTTCTGCAAGCCGGACTGGCAACAGCCATAAACCGCACCCTTCGGGGGCACTTTTTAATGGTTGACCTCGGATCAGGTAGGAATACCCGCTGAACTTAAGCATATCAATAAGCGGAGGAAAAGAAACCAACAGGGATTGCCCTAGTAACGGCGAGTGAAGCGGCAACAGCTCAAATTTGAAATCTGGCCTTCTGGTCCGAGTTGTAATTTGTAGAGGATGATTTTGGTTAGGTACCTTCCGAGTTCCTTGGAACAGGACGCCTTAGAGGGTGAGAGCCCCGTACGGTTGGATGCCGAGCCTCTGTAAATCTCCTTCGACGAGTCGAGTAGTTTGGGAATGCTGCTCTAAATGGGAGGTAAATTTCTTCTAAAGCTAAATACCGGCCAGAGACCGATAGCGCACAAGTAGAGTGATCGAAAGATGAAAAGCACTTTGAAAAGAGGGTTAAATAGTACGTGAAATTGTTGAAAGGGAAGGATTTATGACCAGACCTTTGCCTTGCGGATCATCCGGTGTTCTCACCGGTGCACTTCGCTTGGTTGAGGCCAGCATCAGTTTTGGCGGCGGGATAAAGACTTCAGGAACGTGACTCCCCCGGGAGTGTTATAGCCTGCTGTGTAATACCGCCGCTGGGACTGAGGACCGCGCTTCGGCTAGGATGCTGGCATAATGGTCATCAATCACCCGTCTTGAAACACGGACCAAGGAGTCGAACATTTATGCGAGTTTTTGGGTGTTAAACCCTCAAGCGTAATGAAAGTGAACGGAGGTGAGAGCCCTTACGGGTGCATCATCGACCGATCCTGATGTCTTCGGATGGATTTGAGTAAGAGCATAACTGTTCGGACCCGAAAGATGGTGAACTATGCGTGGATAGGGTGAAGCCAGAGGAAACTCTGGTGGAGGCTCGCAGCGGTTCTGACGTGCAAATCGATCGTCAAATCTGCGCATGGGGGCGAAAGACTAATCGAACCATCTAGTAGCTGGTTACCGCCGAAGTTTCCCTCAGGATAGCAGTGTTGTATTCAGTTTTATGAGGTAAAGCGAATGATTAGGGACTCGGGGGCGCTATATTGCCTTCATCCATTCTCAAACTTTAAATATGTAAGAAGCCCTTGTCGCTTAATTGGACGTGGGCATTCGAATGTATCAACACTAGTGGGCCATTTTT
>mthdF52R26_150055 _082318_42243_c100747962550000001823169907081557_s1_p0/160717/ccs		
AAAGTCGTAACAAGGTCTCCGTAGGTGAAACCTGCGAGGGATCATTACTGAGTTTTTAACTCTCCAAACCATGTGAACTTACCACTGTTGCCTCGGTGGATGGTGCTGTCTCTCGGGACGGTACCACCGCGGTGGACTACCTAAACTCTGTTAATTTTTGTCATCTGAATCAAACTAAGAAATAAGTTAAAACTTTCAACAACGGATCTCTTGGTTCTGGCATCGATGAAGAACGCAGCGAAATGCGATAAGTAATGTGAATTGCAGAATTCAGTGAATCATCGAATCTTTGAACGCACATTGCGCCCATTAGTATTCTAGTGGGCATGCCTGTTTCGAGCGTCATTTCAACCCTTAAGCCTAGCTTAGTGTTGGGAGACTGCTAATACGCAGCTCCTCAAAACCAGTGGCGGAGTCGGTTCGTGCTCTGAGCGTAGTAATTTTTTTATCTCGCTTCTGCAAGCCGGACTGGCAACAGCCATAAACCGCACCCTTCGGGGCACTTTTTAATGGTTGACCTCGGATCAGGTAGGAATACCCGCTGAACTTAAGCATATCAATAAGCGGAGGAAAAGAAACCAACAGGGATTGCCCTAGTAACGGCGAGTGAAGCCGGCAACAGCTCAAATTTGAAATCTGGCCTTCTGGTCCGAGTTGTAATTTGTAGAGGATGATTTTGGTTAGGTACCTTCCGAGTTCCTTGGAACAGGACGCCTTAGAGGGTGAGAGCCCGTACGGTTGGATGCCGAGCTCTGTAAATCTCCTTCGACGAGTCGAGTAGTTTGGGAATGCTGCTCTAAAATGGGAGGTAAATTTTCTTCTAAAGCTAAATACCGGCCAGAGACCGATAGCGCACAAGTAGAGTGATCGAAAGATGAAAAGCACTTTGAAAAGAGGGTTAAATAGTACGTGAAATTGTTGAAAGGGAAGGATTTATGACCAGACCTTGGCCTTGCGGATCATCCGGTGTTCTCACCGGTGCACTTTCGCTGTTGAGGCCAGCATCAGTTTTCGCCGGGGGACAAAGGCTTCGGGAATGTGGCTCCCCCGGGAGTGTTATAGCCCTGCTGTGTAATACCCGCCGCTGGGACTGAGGACCGCGCCTTCGGCTAGGATGCTGGCATAATGGTCATCAACACCCGTCTTGAAACACGGACCAAGGAGTCGAACATTTATGCGAGTTTTTGGGTGTTAAAAAACCCCAGCGTAATGAAAGTGAACGGAGGTGAGAGCCTTACGGTGCATCATCGACCGATCCTGATGTCTTCGGATGGATTTGAGTAAGAGCATACTGTTCGGACCCGAAAGATGGTGAACTATGCGTGATAGGGTGAAGCCAGAGGAAACTCTGGTGGAGGCTCGCAGCGGTTCTGACGTGCAAATCGATCGTCAAATCTGCGCATGGGGGCGAAAGACTAATCGAACCATCTAGTAGCTGGTTACCGCCGAAGTTTCCCTCAGGATAGCAGTGTTGTATTCAGTTTTATGAGGTAAAGCGAATGATTAGGGACTCGGGGCGCTATATGCCTTCATCCATTCTCAAACTTTAAATATGTAAGAAGCCCTTGTCGCTTAATTGGAACGTGGGCATTCGAATGTATCAACACTAGTGGCCATTTTT
>mthdF52R26_150056 _082318_42243_c100747962550000001823169907081557_s1_p0/162062/ccs		
AAGTCGTAACAAGGTCTCCGTTGGTGAACCAGCGGAGGGATCATTACCGAGTTTACAACTCCCAAACCCCTGTGAACATACCTATGTTGCCTCGGCGGATCAGCCCGCGCCCCGTAAAAAGGGACGGCCCGCCGCAGGAACCCTAAACTCTGTTTTTAGTGGAACTTCTGAGTATAAAAAACAAATAAATCAAAACTTTCAACAACGGATCTCTTGGTTCTGGCATCGATGAAGAACGCAGCAAAATGCGATAAGTAATGTGAATTGCAGAATTCAGTGAATCATCGAATCTTTGAACGCACATTGCGCCCGCCAGTATTCTGGCGGGCATGCCTGTTCGAGCGTCATTTCAACCCTCAAGCCCAGCTTGGTGTTGGGAGCTGCAGTCCTGCTGCACTCCCCAAATACATTGGCGGTCACGTCGAGCTTCCATAGCGTAGTAATTTACACATCGTTACTGGTAATCGTCGCGGCCACGCCGTTAAACCCCAACTTCTGAATGTTGACCTCGATCAGGTAGGAATACCCGCTGAACTTAAGCATATCAATAAGCGGAGGAAAAGAAACCAACAGGGATTGCCCTAGTAACGGCGAGTGAAGCGGCAACAGCTCAAATTTGAAATCTGGCTTTCGGGCCCGAGTTGTAATTTGTAGAGGATGATTTTGATGCGGTGCCTTCCGAGTTCCTGGAACGGGACGCCATAGAGGGTGAGAGCCCCGTCTGGTTGGATGCCAAATCTCTGTAAATCTCCTTCGACGAGTCGAGTAGTTTGGGAATGCTGCTCTAAATGGGAGGTATATGTCTTCTAAAGCTAAAATACCGGCCAGAGACCGATAGCGCACAAGTAGAGTGATCGAAAGATGAAAAGCACTTTGAAAAGAGAGTTAAAAAAGTACGTGAAATTGTTGAAAGGGAAGCGTTTATGACCAGACTTGGGCTTGGTTAATCATCTGGGGTTCTCTCCAGTGCACTTTTCCAGTCCAGGCCAGCATCAGTTTTCGCCGGGGGATAAAGGCTTCGGGAATGTGGCTCCCCTCGGGGAGTGTTATAGCCCGTTGTGTAATACCCTGGTGGGGACTGAGGTTCGCGCTTCTGCAAGGATGCTGGCGTAATGGTCCATCAACGACCCGTCTTGAAACACGGACCAAGGAGTCGTCTTCGTATGCGAGTGTTCGGTGTCAAACCCCTACGCGTAATGAAAGTGAACGCAGGTGAGAGCTTCGGCGCATCATCGACCGATCCTGATGTTCTCGGATGGATTTGAGTAAGAGCATACGGGCCGGACCCGAAAGAAGGTGAACTATGCCTGTGTAGGGTGAAGCCAGAGGAAACTCTGGTGGAGGCTCGCAGCGGTTCTGACGTGCAAATCGATCGTCAAACATGGGCATGGGGGCGAAAGACTATCGAACCTTCTAGTAGCTGGTTTCCGCCGAGTTTCCCCTCAGGATATCAGTGTTTGATCTCAGTTTTATGAGGTAAAGCGAATGATTAGGGACTCGGGGGCGCTATTTAGCCTTCATCCATTCTCAAACTTTAAATATGTAAGAAGCTCTTGTTGCTTAATGAACGTGAGCATTCGAATGTATCAACACTAGTGGGCCATTTTT
>mthdF52R26_150057 _082318_42243_c100747962550000001823169907081557_s1_p0/994/ccs		
AAGTCGTAACAAGGTCTCCGTTGGTGAACCAGCGGAGGGATCATACCGAGTTTACAACTCCCAAACCCCTGTGAACATACCTTATGTTGCCTCGGCGGATCAGCCCGCGCCCCGTAAAAGGGACGGCCCGCCGCAGGAACCCTAAACTCTGTTTTTAGTGGAACTTCTGAGTATAAAAAACAAATAAATCAAAACTTTCAACAACGGATCTCTTGGTTCTGGCATCGATGAAGAACGCAGCAAAAATGCGATAAGTAATGTGAATTGCAGAATTCAGTGAATCATCGAATCTTTGAACGCACATTGCGCCCGCCAGTATTCTGGCGGGCATGCCTGTTCGAGCGTCATTCAACCCTCAAGCTCAGCTTGGTGTTGGGGAGCTGCAGTCCTGCTGCACTCCCCAATACATTTGGCGGTCACGTCGAGCTTCCCATAGCGTAGTAATTTACACATCGTTACTGGTAATCGTCGCGGCCACGCCGTTAAACCCCAACTTCTGAATGTTGACCTCGGATCAGGTAGGAATACCGCTTGAACTTAAGCATATCAATAAGCGGAGGAAAAGAAACAACAGGGATTGCCCCTAGTAACGGCGAGTGAAGCGGCAACAGCTCAAATTTGAAATCTGGCTTTCGGGCCCGAGTTGTAATTTGTAGAGGATGATTTTGATGCGGGTGCCTTCCGAGTTCCCTGGAACGGGACGCCCATAGAGGGTGAGAGCCCCGTCTGGTTGGATGCCAAATCTCTGTAAATCTCCTTCGACGAGTCGAGTAGTTTGGGAATGCTGCTCTAAATGGGAGGTATATGTCTTCTAAAGCTAAATACCGGCCAGAGACCGATAGCGCACAAGTAGAGTGATCGAAAGATGAAAAGCACTTTGAAAAGAGAGTTAAAAAGTACGTGAAATTGTTGAAAGGGAAGCGTTTATGACCAGACTTGGGCTTGGTTAATCATCTGGGGTTCTCTCCAGTGCACTTTTCCAGTCCAGGCCAGCATCAGTTTCGCCGGGGGACAAAGGCTTCGGGAAATGGTGGCTCCCCTCGGGGAGTGTTATAGCCCGTTGTGTAATACCGCTGGTGGGGACTGAGGTTCGCGCTTCTGCAAGGATGCTGGCGTAATGGTCATCAACGACCCGTCTTGAAACACGGACCAAGGAGTCGTCTTCGTATGCGAGTGTCGGGTGTCAAACCCCTACGCGTAATGAAAGTGAAACGCAGGTGAGAGCTTCGGCGCATCATCGACCGATCCTGATGTTCTCGGATGGATTTGAGTAAGAGCATACGGGGCCGGACCCGAAAGAAGGTGAACTATGCCTGTGTAGGGTGAAGCCAGAGGAAACTCTGGTGGGAGGCTCGCAGCGGTTCTGACGTGCAAATCGATCGTCAAACATGGCATGGGGGCGAAAAGACTAATCGAACCTTCTAGTAGCTGGTTTTCCGCCGAAGTTTTCCCTCAGGATAGCAGTGTTGAACTCAGTTTTATGAGGTAAAGCGAATGATTAGGGACTCGGGGGCGCTATTTAGCCTTCATCAATTCTCAAACTTTAAATATGTAAGAAGCTCTTGTTGCTTAATTGAACGTGAGCATTCGAATGTATCAACACTAGTGGGCATTTTT
>mthdF52R26_150058 _082318_42243_c100747962550000001823169907081557_s1_p0/2805/ccs		
AAGTCGTAAACAAGGTCTCCGTTGGTGAACCAGCGGAGGGATCATTACCGAGTTTACAACTCCCAAACCCCTGTGAACATACCTTATGTTGCCTCGGCGGATCAGCCCGCGCCCCGTAAAAAGGGACGGCCCGCCGCAGGAACCCTAAACTCTGTTTTTAGTGGAACTTCTGAGTATAAAAAACAAATAAATCAAAACTTTCAACAACGGATCTCTTGGTTCTGGCATCGATGAAGAACGCAGCAAAATGCGATAAGTAATGTGAATTGCAGAATTCAGTGAATCATCGAATCTTTGAACGCACATTGCGCCCGCCAGTATTCTGGCGGGCATGCCTGTTCGAGCGTCATTTCAACCCTCAAGCCCAGCTTGGTGTTGGGAGCTGCAGTCCTGCTGCACTCCCCAAATACATTGGCGGTCACGTCGAGCTTCCATAGCGTAGTAATTTACACATCGTTACTGGTAATCGTCGCGGCCACGCCGTTAAACCCCAACTTCTGAATGTTGACCTCGGATCAGGTAGGAATACCCGCTGAACTTAAGCATATCAATAAGCGGAGGAAAAGAAACCAACAGGGATTGCCCTAGTAACGGCGAGTGAAGCGGCAACAGCTCAAATTTGAAATCTGGCTTTCGGGCCCGAGTTGTAATTTGTAGAGGATGATTTTGATGCGGTGCCTTCCGAGTTCCCTGGAACGGGACGCCATAGAGGGTGAGAGCCCCGTCTGGTTGGATGCCAAATCTCTGTAAATCTCCTTCGACGAGTCGAGTAGTTTGGGAATGCTGCTCTAAATGGGAGGTATATGTCTTCTAAAGCTAAATACCGGCCAGAGACCGATAGCGCACAAGTAGAGTGATCGAAAGATGAAAAGCACTTTGAAAAGAGAGTTAAAAAGTACGTGAAATTGTTGAAAGGGAAGCGTTTATGACCAGACTTGGGCTTGGTTAATCATCTGGGGTTCTCTCCAGTGCACTTTTCCAGTCCAGGCCAGCATCAGTTTTCGCCGGGGGATAAAGGCTTCGGGAATGTGGCTCCCCTCGGGGAGTGTTATAGCCCGTTGTGTAATACCCTGGTGGGGACTGAGGTTCGCGCTTCTGCAAGGATGCTGGCGTAATGGTCATCAACGACCCGTCTTGAAACACGGACCAAGGAGTCGTCTTCGTATGCGAGTGTTCGGGTGTCAAACCCCTACGCGTAATGAAAGTGAACGCAGGTGAGAGCTTCGGCGCATCATCGACCGATCCTGATGTTCTCGGATGGATTTGAGTAAGAGCATACGGGGCCGGACCCGAAAGAAGGTGAACTATGCCTGTGTAGGGTGAAGCCAGAGGAAACTCTGGTGGAGGCTCGCAGCGGTTCTGACGTGCAAATCGATCGTCAAACATGGGCATGGGGGCGAAAGACTAATCGAACCTTCTAGTAGCTGGTTTCCGCCGAAGTTTCCCTCAGGATAGCAGTGTTGAACTCAGTTTTATGAGGTAAAGCGAATGATTAGGGACTCGGGGGCGCTATTTAGCCTTCATCCATTCTCAAACTTTAAATATGTAAGAAGCTCTTGTTGCTTAATTGAACGTGAGCATTCGAATGTATCAACACTAGTGGGCCATTTTT
>mthdF52R26_150059 _082318_42243_c100747962550000001823169907081557_s1_p0/3986/ccs		
AAGTCGTAACAAGGTCTCCGTTGGTGAACCAGCGGAGGGATCATTACCGAGTTTACAACTCCCAAACCCCTGTGAACATACCTTATGTTGCCTCGGCGGATCAGCCCGCGCCCCGTAAAAAGGGACGGCCCGCCGCAGGAACCCTAAACTCTGTTTTTAGTGGAACTTCTGAGTATAAAAAACAAATAAATCAAAACTTTCAACAACGGATCTCTTGGTTCTGGCATCGATGAAGAACGCAGCAAAATGCGATAAGTAATGTGAATTGCAGAATTCAGTGAATCATCGAATCTTTGAACGCACATTGCGCCCGCCAGTATTCTGGCGGGCATGCCTGTTCGAGCGTCATTTCAACCCTCAAGCCCAGCTTGGTGTTGGGAGCTGCAGTCCTGCTGCACTCCCCAAATACATTGGCGGTCACGTCGAGCTTCCATAGCGTAGTAATTTACACATCGTTACTGGTAATCGTCGCGGCCACGCCGTTAAACCCCAACTTCTGAATGTTGACCTCGGATCAGGTAGGAATACCCGCTGAACTTAAGCATATCAATAAGCGGAGGAAAAGAAACCAACAGGGATTGCCCTAGTAACGGCGAGTGAAGCGGCAACAGCTCAAATTTGAAATCTGGCTTTCGGGTCCGAGTTGTAATTTGTAGAGGATGATTTTGGATGGGTGCCTTCCGAGTTCCCTGGAACGGACGCCTTAGAGGGTGAGAGCCCCGTCTGGTTGGATGCCAAATCTCTGTAAATCTCCTTCGACGAGTCGAGTAGTTTGGGAATGCTGCTCTAAATGGGAGGTATATGTCTTCTAAAGCTAAATACCGGCCAGAGACCGATAGCGCACAAGTAGAGTGATCGAAAGATGAAAAGCACTTGAAAAGAGGGTTAAATAGTACGTGAATTGTTGAAAGGGAAGGATTTATGACCAGACTTGGCTTGCGTATCATCCGGTGTTCTCACCAGGTGCACTTTCGCTAGTTGAGGCCAGCATCAGTTTTGGCGGCGGGATAAGGCTTCGGAATGTGGCTCCCCCGGGAGTGTTATAGCCGCTTGTGTAATACCGCCGCTGGGACTGAGGACCGCGCTTCGGCTAGGATGCTGGCATAATGGTCATCAATCACCCGTCTTGAAACACGGACCAAGGAGTCGACTTCGTATGCGAGTTTTCGGGTGTCAAACCCTACGCGTAATGAAAGTGAACGCAGGTGAGAGCTTCGGCGCATCATCGACCGATCCTGATGTCTCGGATGGATTTGAGTAAGAGCATACGGGCCGGACCCGAAAGAAGGTGAACTATGCCTGTGATAGGGTGAAGCCAGAGGAAACTCTGGTGGAGGCTCGCAGCGGTTCTGACGTGCAAATCGATCGTCAAACATGCGCATGGGGGCGAAAGACTAATCGAACCATCTAGTAGCTGGTTACCGCCGAAGTTTCCCTCAGGATAGCAGTGTTGTATTCAGTTTTATGAGGTAAAGCGAATGATTAGGGACTCGGGGGCGCTATATTGCCTTCATCCATTCTCAAACTTTAAATATGTAAGAAGCCCTTGTCGCTTAATTGGACGTGGGCATTCGAATGTATCAACACTAGTGGGCCATTTTT
>mthdF52R26_150060 _082318_42243_c100747962550000001823169907081557_s1_p0/6544/ccs		
AAGTCGTAACAAGGTTTCCGTAGTGAACCTGCGGAAGGATCATTATGAATAAATAGGTGTCCAATTTAACTTGGAACCCGACTTCTCACATCTAACCCTGTGCATCTGTATTAATGGCGAGCAGTTTCGGATTGTGAGCATTTCACTTATAAACACTAGTCTATGAATGTAAAATTTTTATAACAAATAAAAACTTCAACAACGGATCTCTTGGCTCTCGCATCGATGAAGAACGCAGCGAAATGCGATACGTAATGTGAATTGCAGAATTCAGTGAATCATCGAATCTTTGAACGCATCTTGCGCTCTCTGGTATTCCGGAGAGCATGTCTGTTGAGTGTCATGAATTCTTCAACCCAACTTTTCTTGTAATCAGATGGTGTTTGGATTTGAGCGCTGCTGGCTTCGTGCCTAGCTCGTTCGTAATACATTAGCATCCCTAATACAAGTTTGGATTGACTTGGCGTAATAGACTATTCGCTAAGGATTCAGTTCGAACATCGAGCCAACTTAATTATGGAAGCTTCTAATTGAAAAGTCTACCTTTAGATTAGATCTCAAATCAGGCAGGATTACCCGCTGAACTTAAGCATATCAATAAGCGGAGGAAAAGAAACTAACAAGGATTCCCTAGTAGCGGCGAGCGAAGCGGGAAAAGCTCAAATTTGTAATCTGGCGTCTCGACGTCCGAGTTGTAATCTCGAGAAGTGTTTTCCGTGATAGACCGCATACAAGTCTCTTGGAACAGAGCGTCATAGTGGTGAGAACCCAGTACACGATGCGGATGCCTATTACTTTGTGATACACTTTCGAAGAGTCGAGTTGTTTGGGAATGCAGCTCAAATTGGGTGGTAAATTCCATCTAAAGCTAAATATTGGCGAGAGACCGATAGCGAACAAGTACCGTGAGGAAAGATGAAAAGCACTTTGGAAAGAGAGTTAACAGTACGTGAAATTGTTGGAAGGGAAACACATGCAGCAGACTTGCTATTCGGGGCAACTCGATTGGCAGGCCCGCATCAGTTTTTCGGGGCGGAAAAGCATAGAGAGAAGGTAGCAATTTCGGTTGTGTTATAGCTTTTATTGGATTCGCCCTGGGGACTGAGGAACGCAGCGTGCTTTTAGCAATTCTTCGGTATCCACGCTTAGGATGCGGGTGTAATGGCTGTATATGACCGTCTTGAAACACGACCAAGGAGTCAACATGCTTGCGAGTATTTGGGTGTCAAACCGGATGCGCAATGAAAGTGAATGGAGTGGAAGCGCAAGCTGCACCATCGACCGATCTGGATCTTTTGAGATGGATTTGAGTAAGAGCAAGTATGTTGGGACCCGAAAGATGGTGAACTATGCCTGAATAGGCGAAGCCAGAGGAAACTCTGGTGGAGGCTCGTAGCGGTTCTGACGTGCAAATCGATCGTCAAATTTGGTATAGGGGCGAAAGACTAATCGAACCATCTAGTAGCTGGTTCCTGCCGAAGTTTCCCTCAGGATAGCAGAAACTCACATCAGTTCTATGAGGTAAAGCGAATGATTAGAGGCCTTGGGGTTGAAACAACCTTAACCTATTCTCAAACTTTAAATATGTAGGAAGCCCTTGCTACTTAATTGAGCGAGGGCATGCGAATGAGAGTTTCTAGTGGGCCATTTT
>mthdF52R26_150061 _082318_42243_c100747962550000001823169907081557_s1_p0/6576/ccs		
AAGTCGTAACAAGGTCTCCGTTGGTGAACCAGCGGAGGGATCATTACCGAGTTTACAACTCCCAAACCCCTGTGAACATACCTTATGTTGCCTCGGCGGATCAGCCCGCGCCCCGTAAAAAGGGACGGCCCGCCGCAGGAACCCTAAACTCTGTTTTTAGTGGAACTTCTGAGTATAAAAAACAAATAAATCAAAACTTTCAACAACGGATCTCTTGGTTCTGGCATCGATGAAGAACGCAGCAAAATGCGATAAGTAATGTGAATTGCAGAATTCAGTGAATCATCGAATCTTTGAACGCACATTGCGCCCGCCAGTATTCTGGCGGGCATGCCTGTTCGAGCGTCATTTCAACCCTCAAGCCCAGCTTGGTGTTGGGAGCTGCAGTCCTGCTGCACTCCCCAAATACATTGGCGGTCACGTCGAGCTTCCATAGCGTAGTAATTTACACATCGTTACTGGTAATCGTCGCGGCCACGCCGTTAAACCCCAACTTCTGAATGTTGACCTCGGATCAGGTAGGAATACCCGCTGAACTTAAGCATATCAATAAGCGGAGGAAAAGAAACCAACAGGGATTGCCCTAGTAACGGCGAGTGAAGCGGCAACAGCTCAAATTTGAAATCTGGCTTTCGGGCCCGAGTTGTAATTTGTAGAGGATGATTTTGATGCGGTGCCTTCCGAGTTCCCTGGAACGGGACGCCATAGAGGGTGAGAGCCCCGTCTGGTTGGATGCCAAATCTCTGTAAATCTCCTTCGACGAGTCGAGTAGTTTGGGAATGCTGCTCTAAATGGGAGGTATATGTCTTCTAAAGCTAAATACCGGCCAGAGACCGATAGCGCACAAGTAGAGTGATCGAAAGATGAAAAGCACTTTGAAAAGAGAGTTAAAAAGTACGTGAAATTGTTGAAAGGGAAGCGTTTATGACCAGACTTGGGCTTGGTTAATCATCTGGGGTTCTCTCCAGTGCACTTTTCCAGTCCAGGCCAGCATCAGTTTTCGCCGGGGGATAAAGGCTTCGGGAATGTGGCTCCCCTCGGGGAGTGTTATAGCCCGTTGTGTAATACCCTGGTGGGGACTGAGGTTCGCGCTTCTGCAAGGATGCTGGCGTAATGGTCATCAACGACCCGTCTTGAAACACGGACCAAGGAGTCGTCTTCGTATGCGAGTGTTCGGGTGTCAAACCCCTACGCGTAATGAAAGTGAACGCAGGTGAGAGCTTCGGCGCATCATCGACCGATCCTGATGTTCTCGGATGGATTTGAGTAAGAGCATACGGGGCCGGACCCGAAAGAAGGTGAACTATGCCTGTGTAGGGTGAAGCCAGAGGAAACTCTGGTGGAGGCTCGCAGCGGTTCTGACGTGCAAATCGATCGTCAAACATGGGCATGGGGGCGAAAGACTAATCGAACCTTCTAGTAGCTGGTTTCCGCCGAAGTTTCCCTCAGGATAGCAGTGTTGAACTCAGTTTTATGAGGTAAAGCGAATGATTAGGGACTCGGGGGCGCTATTTAGCCTTCATCCATTCTCAAACTTTAAATATGTAAGAAGCTCTTGTTGCTTAATTGAACGTGAGCATTCGAATGTATCAACACTAGTGGGCCATTTTT
>mthdF52R26_150062 _082318_42243_c100747962550000001823169907081557_s1_p0/7289/ccs		
AAGTCGTAACAAGGTCTCCGTTGGTGAACCAGCGGAGGGATCATTACCGAGTTTACAACTCCCAAACCCCTGTGAACATACCTTAATGTTGCCTCGGCGGATCAGCCCGCGCCCCGTAAAACGGGACGGCCCGCCAGAGGACCCAACTCTAATGTTTCTTATTGTAACTTCTGAGTAAAACAAACAAATAAATCAAAACTTTCAACAACGGATCTCTTGGTTCTGGCATCGATGAAGAACGCAGCAAAATGCGATAAGTAATGTGAATTGCAGAATTCAGTGAATCATCGAATCTTTGAACGCACATTGCGCCCGCTGGTATTCCGGCGGCATGCCTGTTCGAGCGTCATTTCAACCCTCAAGCCCCCGGGTTTGGTGTTGGGGATCGGCTCTGCCTTACGGCGGTGCCGCCCCCGAAATACATTGGCGGTCTCGCTGCAGCCTCCATTGCGTAGTAGCTAACACCTCGCAACTGGAACGCGGCGCGGCCATGCCGTAAAACCCCAACTTCTGAATGTTGACCTCGGATCAGGTAGGAATACCCGCTGAACTTAAGCATATCAATAAGCGGAGGAAAAGAAACCAACAGGGATTGCCCTAGTAACGGCGAGTGAAGCGGCAACAGCTCAAATTTGAAATCTGGCTTTCGGGCCCGAGTTGTAATTTGTAGAGGATACTTTTGATGCGGTGCCTTCCGAGTTCCCTGGAACGGGACGCCATAGAGGGTTAGAGCCCCGTCTGGTTGGATGCCAAATCTCTGTAAAGTTCCTTCGACGAGTCGAGTAGTTTGGGAATGCTGCTCTAAATGGGAGGTATATGTCTTCTAAAGCTAAATATTGGCCAGAGACCGATAGCGCACAAGTAGAGTGATCGAAAGATGAAAAGCACTTTGAAAAGAGAGTTAAAAAGTACGTGAAATTGTTGAAAGGGAAGCGTTTATGACCAGACTTGGACTTGGTTAATCATCTGGGGTTCTCCCAGTGCACTTTTCCAGTTCAGGCCAGCATCAGTTTTCGCCGGGGATAAAGGCTTCGGGAATGTAGCTCTCTTCGGGGAGTGTTATAGCCCGTTGTGTAATACCCTGGTGGAGACTGAGGTTCGCGCTTCTGCAAGGATGCTGGCGTAATGGTCATCAACGACCCGTCTTGAAACACGGACCAAGGAGTCGTCTTCGTATGCGAGTGTTCGGGTGTCAAACCCCTACGCGTAATGAAAGTGAACGCAGGTGAGAGCTTCGGCGCATCATCGACCGATCCTGATGTTCTCGGATGGATTTGAGTAAGAGCATACGGGGCCGGACCCGAAAGAAGGTGAACTATGCCTGTATAGGGTGAAGCCAGAGGAAACTCTGGTGGAGGCTCGCAGCGGTTCTGACGTGCAAATCGATCGTCAAACATGGGCATGGGGGCGAAAGACTAATCGAACCTTCTAGTAGCTGGTTTCCGCCGAAGTTTCCCTCAGGATAGCAGTGTTGAACTCAGTTTTATGAGGTAAAGCGAATGATTAGGGACTCGGGGCGCTATTTAGCCTTCATCCATTCTCAAACTTTAAATATGTAAGAAGCTCTTGTTGCTTAATTGAACGTGAGCATTCGAATGTATCAACACTAGTGGGCCATTTTT
>mthdF52R26_150063 _082318_42243_c100747962550000001823169907081557_s1_p0/13367/ccs		
AAGTCGTAACAAGGTCTCCGTAGGTGAACCAGCGGAGGGATCATTACCGAGTTTACAACTCCCAAACCCCTGTGAACATACCTTATGTTGCCTCGGCGGATCAGCCCGCGCCCCGTAAAAAGGACGGCCCGCCGCAGGAACCCTAAACTCTGTTTTTAGTGGAACTTCTGAGTATAAAAAACAAATAAATCAAAACTTTCAACAACGGATCTCTTGGTTCTGGCATCGATGAAGAACGCAGCAAAATGCGATAAGTAATGTGAATTGCAGAATTCAGTGAATCATCGAATCTTTGAACGCACATTGCGCCCGCCAGTATTCTGGCGGGCATGCCTGTTCGAGCGTCATTTCAACCCTCAAGCCCAGCTTGGTGTTGGGAGCTGCAGTCCTGCTGCACTCCCCAAATACATTGGCGGTCACGTCGAGCTTCCATAGCGTAGTAATTTACACATCGTTACTGGTAATCGTCGCGGCCACGCCGTTAAACCCCAACTTCTGAATGTTGACCTCGGATCAGGTAGGAATACCCGCTGAACTTAAGCATATCAATAAGCGGAGGAAAAGAAACCAACAGGGATTGCCCTAGTAACGGCGAGTGAAGCGGCAACAGCTCAAATTTGAAATCTGGCTTTCGGGCCCGAGTTGTAATTTGTAGAGGATGATTTTGATGCGGTGCCTTCCGAGTTCCCTGGAACGGGACGCCATAGAGGGTGAGAGCCCGTCTGGTGGATGCCAAATCTCTGTAAATCTCCTTCGACGAGTCGAGTAGTTTGGGAATGCTGCTCTAAATGGGAGGTATATGTCTTCTAAAGCTAAATACCGGCCAGAGACCGATAGCGCACAAGTAGAGTGATCGAAAGATGAAAAGCACTTTGAAAAGAGAGTTAAAAAGTACGTGAAATTGTTGAAAGGGAAGCGTTTATGACCAGACTTGGGCTTGGTTAATCATCTGGGGTTCTCTCCAGTGCACTTTTCCAGTCCAGGCCAGCATCAGTTTTCGCCGGGGGACAAAGGCTTCGGGAATGTGGCTCCCCTCGGGAGTGTTATAGCCCGTTGTGTAATACCCTGGTGGGACTGAGGTTCGCGCTTCTGCAAGGATGCTGGCGTAATGGTCATCAACGACCCGTCTTGAAACACGGACCAAGGAGTCGTCTTCGTATGCGAGTGTTCGGGTGTCAAACCCCTACGCGTAATGAAAGTGAACGCAGGTGAGAGCTTCGGCGCATCATCGACCGATCCTGATGTTCTCGGATGGATTTGAGTAAGAGCATACGGGGCCGGACCCGAAAGAAGGTGAACTATGCCTGTGTAGGGTGAAGCCAGAGGAAACTCTGGTGGAGGCTCGCAGCGGTTCTGACGTGCAAATCGATCGTCAAACATGGGCATGGGGCGAAAGACTAATCGAACCTTCTAGTAGCTGGTTTCCGCCGAAGTTTCCCTCAGGATAGCAGTGTTGAACTCAGTTTTATGAGGTAAAGCGAATGATTAGGGACTCGGGGCGCTATTTAGCCTTCATCCATTCTCAAACTTTAAATATGTAAGAAGCTCTTGTTGCTTAATTGAACGTGAGCATTCGAATGTATCAACACTAGTGGGCCATTTT
>mthdF52R26_150064 _082318_42243_c100747962550000001823169907081557_s1_p0/16948/ccs		
AAGTCGTAACAAGGTCTCCGTTGGTGAACCAGCGGAGGGATCATTACCGAGTTTACAACTCCCAAACCCCTGTGAACATACCTTATGTTGCCTCGGCGGATCAGCCCGCGCCCCGTAAAAAGGGACGGCCCGCCGCAGGAACCCTAAACTCTGTTTTTAGTGGAACTTCTGAGTATAAAAAACAAATAAATCAAAACTTTCAACAACGGATCTCTTGGTTCTGGCATCGATGAAGAACGCAGCAAAATGCGATAAGTAATGTGAATTGCAGAATTCAGTGAATCATCGAATCTTTGAACGCACATTGCGCCCGCCAGTATTCTGGCGGGCATGCCTGTTCGAGCGTCATTCAACCCTCAAGCCCAGCTTGGTGTTGGGAGCTGCAGTCCTGCTGCACTCCCCAAATACATTGGCGGTCACGTCGAGCTTCCATAGCGTAGTAATTTACACATCGTTACTGTAATCGTCGCGGCCACGCCGTTAAAACCCCAACTTCTGAATGTTGACCTCGGATCAGGTAGGAATACCCGCTGAACTTAAGCATATCAATAAGCGGGAGGAAAAGAAACCAACAGGGATTGCCCTAGTAACGGCGAGTGAAGCGGCAACAGCTCAAATTTGAAATCTGGCTTTCGGGCCCGAGTTGTAATTTGTAGAGGATGATTTTGATGCGGTGCCTTCCGAGTTCCCTGGAACGGGACGCCATAGAGGTGAGAGCCCCGTCTGGTTGGATGCCAAATCTCTGTAAATCTCCTTCGACGAGTCGAGTAGTTTGGGAATGCTGCTCTAAATGGGAGGTATATGTCTTCTAAAGCTAAATACGGCCAGAGACCGATAGCGCACAAGTAGAGTGATCGAAAGATGAAAAGCACTTTGAAAAGAGAGTTAAAAAGTACGTGAAATTGTTGAAAGGGAAGCGTTTATGACCAGACTTGGGCTTGGTTAATCATCTGGGGTTCTCTCCAGTGCACTTTTCCAGTCCAGGCCAGCATCAGTTTTCGCCGGGGGATAAAGGCTTCGGGAATGTGGCTCCCCTCGGGGAGTGTTATAGCCCGTTGTGTAATACCCTGGTGGGGACTGAGGTTCGCGCTTCTGCAAGGATGCTGGCGTAATGGTCATCAACGACCCGTCTTGAAACACGGACCAAGGAGTCGTCTTCGTATGCGAGTGTTCGGGTGTCAAACCCCTACGCGTAATGAAAGTGAACGCAGGTGAGAGCTTCGGCGCATCATCGACCGATCCTGATGTTCTCGGATGGATTTGAGTAAGAGCATACGGGACCGGACCCGAAAGAGGTGAACTATGCCTGTGGTAGGGTGAAGCCAGAGGAAACTCTGGTGGAGGCTCGCAGCGGTTCTGACGTGCAAATCGATCGTCAAACATGGGCATGGGGGCGAAAGACTAATCGAACCTTCTAGTAGCTGGTTTCCGCCGAAGTTTCCCTCAGGATAGCAGTGTTGAACTCAGTTTTATGAGGTAAGCGAATGATTAGGGACTCGGGGCGCTATTTAGCCTTCATCCATTCTCAAACTTTAAATATGTAAGAAGCTCTTGTTGCTTAATGAACGTGAGCATTCGAATGTATCAACACTAGTGGGCCATTTT
>mthdF52R26_150065 _082318_42243_c100747962550000001823169907081557_s1_p0/27277/ccs		
AAGTCGTAACAAGGTCTCCGTTGGTGAACCAGCGGAGGGATCATTACCGAGTTTACAACTCCCAAACCCCTGTGAACATACCTTATGTTGCCTCGGCGGATCAGCCCGCGCCCCGTAAAAAGGGACGGCCCGCCGCAGGAACCCTAAACTCTGTTTTTAGTGGAACTTCTGAGTATAAAAAACAAATAAATCAAAACTTTCAACAACGGATCTCTTGGTTCTGGCATCGATGAAGAACGCCAGCAAAATGCGATAAGTAATGTGAATTGCAGAATTCAGTGAATCATCGAATCTTTGAACGCACATTGCGCCCGCCAGTATTCTGGCGGGCATGCCTGTTCGAGCGTCATTTCAACCCTCAAGCCCAGCTTGGTGTGGGAGCTGCAGTCCTGCTGCACTCCCCAAATACATTGGCGGTCACGTCGAGCTTCCATAGCGTAGTAATTTACACATCGTTACTGGTAATCGTCGCGGCCACGCCGTTAAACCCCAACTTCTGAATGTTGACCTCGGATCAGGTAGGAATACCCGCTGAACTTAAGCATATCAATAAGCGGAGGAAAAGAAACCAACAGGGATTGCCCTAGTAACGGCGAGTGAAGCGGCAACAGCTCAAATTTGAAATCTGGCTTTCGGGCCCGAGTTGTAATTTGTAGAGGATGATTTTGATGCGGTGCCTTCCGAGTTCCCTGGAACGGGACGCCATAGAGGGTGAGAGCCCCGTCTGGTTGGATGCCAAATCTCTGTAAATCTCCTTCGACGAGTCGAGTAGTTTGGGAATGCTGCTCTAAATGGGAGGTATATGTCTTCTAAAGCTAAATACCGGCCAGAGACCGATAGCGCACAAGTAGAGTGATCGAAAGATGAAAAGCACTTTGAAAAGAGAGTTAAAAAGTACGTGAAATTGTTGAAAGGGAAGCGTTTATGACCAGACTTGGGCTTGGTTAATCATCTGGGGTTCTCTCCAGTGCACTTTTCCAGTCCAGGCCAGCATCAGTTTTCGCCGGGGGATAAAGGCTTCGGGAATGTGGCTCCCCTCGGGGAGTGTTATAGCCCGTTGTGTAATACCCTGGTGGGGACTGAGGTTCGCGCTTCTGCAAGGATGCTGGCGTAATGGTCATCAACGACCCGTCTTGAAACACGGACCAAGGAGTCGTCTTCGTATGCGAGTGTTCGGGTGTCAAACCCTACGCGTAATGAAAGTGAACGCAGGTGAGAGCTTCGGCGCATCATCGACCGATCCTGATGTTCTCGGATGGATTTGAGTAAGAGCATACGGGCCGGACCCGAAAGAAGGTGAACTATGCCTGTGTAGGGTGAAGCCAGAGGAAACTCTGGTGGAGGCTCGCAGCGGTTCTGACGTGCAAATCGATCGTCAAACATGGGCATGGGGGCGAAAGACTAATCGAACCTTCTAGTAGCTGGTTTCCGCCGAAGTTTCCCTCAGGATAGCAGTGTTGAACTCAGTTTTATGAGGTAAAGCGAATGATTAGGGACTCGGGGGCGCTATTTAGCCTTCATCCATTCTCAAACTTTAAATATGTAAGAAGCTCTTGTTGCTTAATTGAACGTGAGCATTCGAATGTATCAACACTAGTGGGCCATTTTT
>mthdF52R26_150066 _082318_42243_c100747962550000001823169907081557_s1_p0/27477/ccs		
AAGTCGTAACAAGTCTCCGTTGGTGAACCAGCGGAGGGATCATTACCGAGTTTACCAACTCCCAAACCCCTGTGAACATACCTTATGTTGCCTCGGCGGATCAGCCCGCGCCCCGTAAAAAGGGACGGCCCGCCGCAGGAACCCTAAACTCTGTTTTTTAGTGGAACTTCTGAGTATAAAAAAACAGAATAAATCAAAACTTTCAACAACGGATCTCTTGGTTCTGGCATCGATGAAGAACGCAGCAAAATGCGATAAGTAATGTGGAATTGCAGAATTCAGTGAATCATCGAATCTTTGAAACGCACATTGCGCCCGCCAGTATTCTGGCGGGCAATGCCTGTTCGAGCGTCATTTCAACCCTCAAGCCCAGCTTGGTGTTGGGAGCTGCAGTCCTGCTGCACTCCCCAAATACATTGGCGGGTCACGTCCGAGCTTCCATAGCGTAGTAATTTACACACATCGTTACTGGTAATCGTCGGCGGCCACGCCGTTAAACCCCAACTTCTGAATGTTGACCTCGGATCAGGTAGGAATACCCGCTGAAACTTAAGCATATCAATAAGCGGAGGAAAAAGAAACCAACAGGGAATTGCCCTAGTAACGGCGGAGTGAAGCGGCAACAGCTCAAATTTGAAATCTGGCTTTCGGGCCCGAGTTGTAATTTGTAGAGGATGAATTTTGATGCGGTGCCTTCCGAGTTCCCTGGAAACGGGACGCCATAGAGGGTGAGAGCCCCGTCTGGTTGGATGCCAAATCTTCTGTAAATCTCCTTCGACGAGTCGAGTAGTTTGGGAATGCTGCTCTAAAAGGGAAAGGTATATGTCTTCTAAAGCTAAATACCGGCCAGAGACCGATAGCGCACAAGTAGAGTGATCGAAAGATGAAAAGCACTTTGAAAGAGAGTTAAAAAGTACGTGAAATTGTTGAAAGGGAAGCGTTTATGACCAGACTTGGGCTTGGTTAATCATCTGGGGTTCTCTCCAGTGGCACTTTTCCAGTCCAGGCCAGCATCAGTTTTTCGCCGGGGATAAAGGCTTCGGGAATGTGGCTCCCCTCGGGAGTGTTATAGGCCCGTTGTGTAATACCCTGGTGGGGACTGAGGTTCGCGCTTCTGCAAGGATGCTGGCGTAATGGTCATCAAACGACCCGTCCTTGAAACACGGGACCAAGGAGTCGTCTTCGTATGCGAGTTGTTCGGGTGTCAAACCCTACGCGTAATGAAAGTGAACGCAGGTGAGAGCTTTCGGCGCATCATCGACCGATCCTGATGTTCTCGGATGGATTTGAGTAAGAGCATACGGGGCCGGACCCGAAAGAAGGTGAACTATGCCTGTGTAGGGTGAAAGCCAGAGGAAAACTCTGGTGGAGGCTCGCAGCGGTTCTGACGTGCAAATCGATCGTCAAACATGGGCATGGGGGCGAAAGACTAATCGAACCTTCTAGTAGCTGGTTTCCGCCGAAGTTTCCCTCAGGATAGCAGTGTTGAAACTCCAGTTTTATGAGGTAAAGCGGAATGATTAGGGACTCGGGGGCGCTATTTATCCTTCATCCATTTCTCAAACTTTAAACATTACGTAAGAAGCTCTTGGTGCTTAATTGAACGTGAGCATTTCTAAATGTATCAACACTAGTGGGCCCATTTTT
>mthdF52R26_150067 _082318_42243_c100747962550000001823169907081557_s1_p0/33056/ccs		
AAGTCGTAACAAGGTCTCCGTTGGTGAACCAGCGGAGGGATCATTACCGAGTTTACAACTCCCAAACCCCTGTGAACATACCTTATGTTGCCTCGGCGGATCAGCCCGCGCCCCGTAAAAAGGGACGGTCCGCCGCAGGAACCCTAAACTCTGTTTTTAGTGGAACTTCTGAGTATAAAAAACAAATAAATCAAAACTTTCAACAACGGATCTCTTGGTTCTGGCATCGATGAAGAACGCAGCAAAATGCGATAAGTAATGTGAATTGCAGAATTCAGTGAATCATCGAATCTTTGAACGCACATTGCGCCCGCCAGTATTCTGGCGGGCATGCCTGTTCGAGCGTCATTTCAACCCTCAAGCCAGCTTGGTGTTGGGAGCTGCAGTCCTGCTGCACTCCCCAAATACATTGGCGGTCACGTCGAGCTTCCATAGCGTAGTAATTTACACATCGTTACTGGTAATCGTCGCGGCCACGCCGTTAAACCCCAACTTCTGAATGTTGACCTCGGATCAGGTAGGAATACCCGCTGAACTTAAGCATATCAATAAGCGGAGGAAAAGAAACCAACAGGGATTGCCCTAGTAACGGCGAGTGAAGCGGCAACAGCTCAAATTTGAAATCTGGCTTTCGGGCCCGAGTTGTAATTTGTAGAGGATGATTTTGATGCGGTGCCTTCCGAGTTCCCTGGAACGGGACGCCATAGAGGGTGAGAGCCCCGTCTGGTTGGATGCCAAATCTCTGTAAATCTCCTTCGACGAGTCGAGTAGTTTGGGAATGCTGCTCTAAATGGGAGGTATATGTCTTCTAAAGCTAAATACCGGCCAGAGACCGATAGCGCACAAGTAGAGTGATCGAAAGATGAAAAGCACTTTGAAAAGAGAGTTAAAAAGTACGTGAAATTGTTGAAAGGGAAGCGTTTATGACCAGACTTGGGCTTGGTTAATCATCTGGGGTTCTCTCCAGTGCACTTTTCCAGTCCAGGCCAGCATCAGTTTTCGCCGGGGGATAAAGGCTTCGGGAATGTGGCTCCCCTCGGGAGTGTTATAGCCCGTTGTGTAATACCCTGGTGGGGACTGAGGTTCGCGCTTCTGCAAGGATGCTGGCGTAATGGTCATCAACGACCCGTCTTGAAACACGGACCAAGGAGTCGTCTTCGTATGCGAGTGTTCGGGTGTCAAACCCCTACGCGTAATGAAAGTGAACGCAGGTGAGAGCTTCGGCGCATCATCGACCGATCCTGATGTTCTCGGATGGATTTGAGTAAGAGCATACGGGCCGGACCCGAAAGAAGGTGAACTATGCCTGTGTAGGGTGAAGCCAGAGGAAACTCTGGTGGAGGCTCGCAGCGGTTCTGACGTGCAAATCGATCGTCAAACATGGGCATGGGGGCGAAAGACTAATCGAACCTTCTAGTAGCTGGTTTCCGCCGAAGTTTCCCTCAGGATAGCAGTGTTGAACTCAGTTTTATGAGGTAAAGCGAATGATTAGGGACTCGGGGGCGCTATTTAGCCTTCATCCATTCTCAAACTTTAAATATGTAAGAAGCTCTTGTTGCTTAATTGAACGTGAGCATTCGAATGTATCAACACTAGTGGGCCATTTTT
>mthdF52R26_150068 _082318_42243_c100747962550000001823169907081557_s1_p0/37649/ccs		
AAGTCGTAACAAGGTCTCCGTAGGTGAACCTGCGGAGGGATCATTACTGAGTTTTTAACTCTCCAAACCATGTGAACTTACCACTGTTGCCTCGGTGGATGGTGCTGTCTCTCGGGACGGTACCACCGCCGGTGGACTACCTAAACTCTGTTAATTTTTGTCAATCTGAATCAAACTAAGAAATAAGTTAAAACTTTCAACAACGGATCTCTTGGTTCTGGCATCGATGAAGAACGCAGCGAAATGCGATAAGTAATGTGAATTGCAGAATTCAGTGAATCATCGAATCTTTGAACGCACATTGCGCCCATTAGTATTCTAGTGGGCATGCCTGTTCGAGCGTCATTTCAACCCTTAAGCCTAGCTTAGTGTTGGGAGACTGCCTAATACGCAGCTCCTCAAAACCAGTGGCGGAGTCGGTTCGTGCTCTGAGCGTAGTAATTTTTTATCTCGCTTCTGCAAGCCGGACTGGCAACAGCCATAAACCGCACCCTTCGGGGGCACTTTTTAATGGTTGACCTCGGATCAGGTAGGAATACCCGCTGAACTTAAGCATATCAATAAGCGGAGGAAAAGAAACCAACAGGGATTGCCCTAGTAACGGCGAGTGAAGCGGCAACAGCTCAAATTTGAAATCTGGCTTTCGGGCCCGAGTTGTAATTTGTAGAGGATGATTTTGATGCGGTGCCTTCCGAGTTCCCTGGAACGGGACGCCATAGAGGGTGAGAGCCCCGTCTGGTTGGATGCCAAATCTCTGTAAATCTCCTTCGACGAGTCGAGTAGTTTGGGAATGCTGCTCTAAATGGGAGGTATATGTCTTCTAAAGCTAAATACCGGCCAGAGACCGATAGCGCACAAGTAGAGTGATCGAAAGATGAAAAGCACTTTGAAAAGAGAGTTAAAAAGTACGTGAAATTGTTGAAAGGGAAGCGTTTATGACCAGACTTGGGCTTGGTTAATCATCTGGGGTTCTCTCCAGTGCACTTTTCCAGTCCAGGCCAGCATCAGTTTTCGCCGGGGGACAAAGGCTTCGGGAATGTGGCTCCACTCGGGGAGTGTTATAGCCCGTTGTGTAATACCCTGGTGGGGACTGAGGTTCGCGCTTCTGCAAGGATGCTGGCGTAATGGTCATCAACGACCCGTCTTGAAACACGGACCAAGGAGTCGTCTTCGTATGCGAGTGTTCGGGTGTCAAACCCCTACGCGTAATGAAAGTGAACGCAGGTGAGAGCTTCGGCGCATCATCGACCGATCCTGATGTTCTCGGATGGATTTGAGTAAGAGCATACGGGGCCGGACCCGAAAGAAGGTGAACTATGCCTGTGTAGGGTGAAGCCAGAGGAAACTCTGGTGGAGGCTCGCAGCGGTTCTGACGTGCAAATCGATCGTCAAACATGGGCATGGGGGCGAAAGACTAATCGAACCTTCTAGTAGCTGGTTTCCGCCGAAGTTTCCCTCAGGATAGCAGTGTTGAACTCAGTTTTATGAGGTAAAGCGAATGATTAGGGACTCGGGGGCGCTATTTAGCCTTCATCCATTCTCAAACTTTAAATATGTAAGAAGCTCTTGTTGCTTAATTGAACGTGAGCATTCGAATGTATCAACACTAGTGGGCCATTTTT
>mthdF52R26_150069 _082318_42243_c100747962550000001823169907081557_s1_p0/40085/ccs		
AAGTCGTAACAAGGTCTCCGTTGGTGAACCAGCGGAGGGATCATTTACCGAGTTTACAACTCCCAAACCCCTGTGAACATACCTTATGTTGCCTCGGCGGATCAGCCCGCGCCCCGTAAAAAGGGACGGCCGCCGCAGGAACCCTAACTCTGTTTTTAGTGGAACTTCTGAGTATAAAAAACAAATAAATCAAAACTTCAACAACGGATCTCTTGGTTCTGGCATCGATGAAGAACGCAGCAAAATGCGATAAGTAATGTGATTGCAGAATTCAGTGAATCATCGAATCTTTGAACGCACATTGCGCCCGCCAGTATTCTGGCGGGCATGCCTGTTCGAGCGTCATTTCAACCCTCAAGCCCAGCTTGGTGTTGGGAGCTGCAGTCCTGCTGCACTCCCAATACATTGGCGGTCACGTCGAGCTTCCATAGCGTAGTAATTTACACATCGTTACTGGTAATCGTCGCGGCCACGCCGTTAAACCCAACTTCTGAATGTTGACCTCGGATCAGGTGGAATACCCGCTGAACTTAAGCATATCAATAAGCGGAGGAAAAAGAAACCAACAGGATTGCCCCTAGTAACGGCGAGTGAAGCGGCAACAGCTTCAATTTGAAATCTGGCTTTCGGGCCCGAGTTGTAATTTGTAAAGGATGATTTTTGATGCGGTGCCTTCCGAGTTCCTGGAACGGGACGCCATAGAGGGTGAGAGCCCCGTCTGGTTGGATGCCAAATCTCTGTTAAATCTCCTTCGACGAGTCGAGTAGTTTGGGAATGCTGCTCTAAATGGGAGGATATGTCTTCTAAAGCTAAATACCGGCCAGAGACCGATAGCGCACAAGTAGAGTGATCGAAAGATGAAAAAGCACTTTGAAAAGAGAGTTAAAAAGTACGTGAAATTGTTGAAAGGGAAGCGTTTATGACCAGACTTGGGCTTGGTTAATCATCTGGGGTTCTCTCCAGTGCACTTTTCCAGTCCAGGCCAGCATCAGTTTTCGCCGGGGATAAAGGCTTCGGAATGTGGCTCCCCCTCGGGGAGTGTTATAGCCCGTTGTGTAATACCTGGTGGGACTGAGGTTCGCGCTTCTGCAAGGATGCTGGCGTAATGGTCATCAACGACCCGTCTTGAAAACACGGACCAAGGAGTCGTCTTCGTATGCGAGTGTTCGGGTGTCAAACCCTACGCGTAATGAAAGTGAACGCAGGTGAGAGCTTCGGCGCATCATCGACCGATTCCTGATGTTCTCGGATGGATTTGAGTAAGAGCATACGGGGCCGGACCCGAAAGAAGGTGAACTATGCCTGTGTAGGGTGAAGCCAGAGGAAACTCTGGTGGAGGCTCGCAGCGGGTTCTGACGTGCAAATCGGATCGTCAACATGGGCATGGGGGCGAAAGACTAATCGAACCTTTCTAGTAGCTGGTTTTCCGCCGAAGTTTCCCTCAGGATAGCAGTGTTGAACTCAGTTTTATGAGGTAAGCGAATGATTAGGACTCGGGGGCGCTATTTAGCCTTCATCCATTCTCAAACTTTAAAATATGTAAGAAGCTCTTGTTGCTTAATTGAACGTGAGCATTCGAATGTATCAACACTAGTGGGCCATTTTTT
>mthdF52R26_150070 _082318_42243_c100747962550000001823169907081557_s1_p0/42185/ccs		
AAGTCGTAACAAGGTCTCCGTAGGTGAACCTGCGGAGGGATCATTACTGAGTTTTTAACTCTCCAAACCATGTGAACTTACCACTGTTGCCTCGGTGGATGGTGCTGTCTCTCGGGACGGTGCCACCGCCGGTGGACTACCTAAACTCTGTTAATTTTTGTCAATCTGAATCAAACTAAGAAATAAGTTAAAACTTTCAACAACGGATCTCTTGGTTCTGGCATCGATGAAGAACGCAGCGAAATGCGATAAGTAATGTGAATTGCAGAATTCAGTGAATCATCGAATCTTTGAACGCACATTGCGCCCATTAGTATTCTAGTGGGCATGCCTGTTCGAGCGTCATTTCAACCCTTAAGCCTAGCTTAGTGTTGGGAGACTGCCTAATACGCAGCTCCTCAAAACCAGTGGCGGAGTCGGTTCGTGCTCTGAGCGTAGTAATTTTTTATCTCGCTTCTGCAAGCCGGACTGGCAACAGCCATAAACCGCACCCTTCGGGGGCACTTTTTAATGGTTGACCTCGGATCAGGTAGGAATACCCGCTGAACTTAAGCATATCAATAAGCGGAGGAAAAGAAACCAACAGGGATTGCCCTAGTAACGGCGAGTGAAGCGGCAACAGCTCAAATTTGAAATCTGGCCTTCTGGTCCGAGTTGTAATTTGTAGAGGATGATTTTGGTTAGGTACCTTCCGAGTTCCTTGGAACAGGACGCCTTAGAGGGTGAGAGCCCCGTACGGTTGGATGCCGAGCCTCTGTAAATCTCCTTCGACGAGTCGAGTAGTTTGGGAATGCTGCTCTAAATGGGAGGTAAATTTCTTCTAAAGCTAAATACCGGCCAGAGACCGATAGCGCACAAGTAGAGTGATCGAAAGATGAAAAGCACTTTGAAAAGAGGGTTAAATAGTACGTGAAATTGTTGAAAGGGAAGGATTTATGACCAGACCTTTGCCTTGCGGATCATCCGGTGTTCTCACCGGTGCACTTCGCTTGGTTGAGGCCAGCATCAGTTTTGGCGGCGGGATAAAGACTTCAGGAACGTGACTCCCCCGGGAGTGTTATAGCCTGCTGTGTAATACCGCCGCTGGGACTGAGGACCGCGCTTCGGCTAGGATGCTGGCATAATGGTCATCAATCACCCGTCTTGAAACACGGACCAAGGAGTCGAACATTTATGCGAGTTTTTGGGTGTTAAACCCTCAAGCGTAATGAAAGTGAACGGAGGTGAGAGCCCTTACGGGTGCATCATCGACCGATCCTGATGTCTTCGGATGGATTTGAGTAAGAGCATAACTGTTCGGACCCGAAAGATGGTGAACTATGCGTGGATAGGGTGAAGCCAGAGGAAACTCTGGTGGAGGCTCGCAGCGGTTCTGACGTGCAAATCGATCGTCAAATCTGCGCATGGGGGCGAAAGACTAATCGAACCATCTAGTAGCTGGTTACCGCCGAAGTTTCCCTCAGGATAGCAGTGTTGTATTCAGTTTTATGAGGTAAAGCGAATGATTAGGGACTCGGGGCGCTATATTGCCTTCATCCATTCTCAAACTTTAAATATGTAAGAAGCCCTTGTCGCTTAATTGGACGTGGGCATTCGAATGTATCAACACTAGTGGGCCATTTT
>mthdF52R26_150071 _082318_42243_c100747962550000001823169907081557_s1_p0/42650/ccs		
ATATCGTAACAAGGTCTCCGTTGGTGAACCAGCGGAGGGATCATTACCGAAGTTTACAACTCCCAACCCTGTGACACTACCTTATGTTGCCTCGGCGGATCAGCCGCGCCCCGTAAAAAGGGACGGCCCGCCGCAGGAACCCTAAACTCTGTTTTTAGTGAACTTCTGAGTATAAAAAACAAATAAATCAAAACTTTCAACAACGGATCTCTTGGTTCTGGCATCGATGAAGAACGCAGCAAAATGCGATAAGTAATGTGAATTGCAGAATTCAGTGAATCATCGAATCTTTGAACGCACATTGCGCCCGCCAGTATTCTGGCGGGCATGCCTGTTCGAGCGTCATTTCAACCCTCAAGCCCAGCTTGGTGTTGGAGCTGCAGTCCTGCTGCACTCCCCAAATACATTGGCCGTCACGTCGAGCTTCCATAGCGTAGTAATTTACACATCGTTACTGGTAATCGTCGCGGCACGCCGTTAAACCCCAACTTCTGAATGTTGACCTCTGGATCAGGTAGGAATACCCGCTGAACTTAAGCATATCAATAAGCGGAGGAAAAGAAACCAACAGGGATTGCCCTAGTACGGCGAGTGAAGCGGCAACAGCTCAAATTTGAAATCTGGCTTTCGGGCCGAGTTGTAATTTGTAGAGGATGATTTTGATGCGGTGCCTTCCGAGTTCCCTGGAACGGGACGCCATAGAGGGTGAGAGCCCCGTCTGGTTGGATGCCAATCTCTGTAAATTCACTTCGACGAGTCGAGTAGTTTGGGAATGCTGCTCTAAATGGAGGTATATGTCTTCTAAGCTAAATACGCCAGAGACCGATAGCGCACAAGTAGAGTGATCGAAAGATGAAAAGCACTTTGAAAAGAGAGTTAAAAAGTACGTGAAATTGTTGAAAGGGAAGCGTTTATGACCAGACTTGGGCTTGGTTAATCATGGGGTTCTCTCCAGTGCACTTTTCCAGTCCAGGCCAGCATCAGTTTTCGCCGGGGATAAGGCTCGGGAATGTGGCTCCCCTCGGGGAGTGTTATAGCCCGTTGTGTAATACCCTGGTGGGGACTGAGGTTCGCGCTTCTGCAAGGATGCTGGCGTAATGGTCATCAACGACCCGTCTTGAAACACGGACCAAGGAGTCGTCTTCGTATGCGAGTGTTCGGGTGTCAAACCCCTACGCGTAATGAAAGTGAACGCAGGTGAGAGCTTCGGCGCATCATCGGACCGATCCTGATGTTCTCGGATGGATTTGAGTAAGAGCATACGGGGCCGGACCCGAAAGAAGGTGAACTATGCCTGTGTAGGGTGAAGCCAGAGGAAACTCTGGTGAGGCTCGCAGCGGTTCTGACGTGCAAATTCGATCGTCAAACATGGGCATGGGGGCGAAAGGACTAATCGAACCTTCTAGTAGCTGGTTTTCCGCCGAAGTTTCCCTCAGGATGCAGTGTTGAACTCAGTTTTTTATGAGGTAAAGCGAATGATTAGGGACTCGGGGGCGCTATTTAGCCTTCATCCATTCTCAAACTTTAAATATGTAAGAAAGCTCTTGTTGCTTAATTGAACGTGAGCATTCGAATGTATCAACACTAGTGGGCCATTTT
>mthdF52R26_150072 _082318_42243_c100747962550000001823169907081557_s1_p0/43757/ccs		
AAGTCGTAACAAGGTTTCCGTAGGTGAACCTGCGGAAGGATCATTACCGAGAGTTGCAGGCTTTTGTCTGCCATCTCTTACCCATGTCTTTTGCGTACTACACGTTTCCTCGGCAGGTCCGCCTGCCGTTAGGACCCCATTAAACCATTTGCAGTTGCAGTCAGCGTCTGAAAAACTTTAATAATTACAACTTTTAACAACGGATCTCTTGGTTCTGGCATCGATGAAGAACGCAGCGAAATGCGATAAGTAGTGTGAATTGCAGAATTCAGTGAATCATCGAATCTTTGAACGCACATTGCGCCCTATGGTATTCCATAGGGCATGCCTGTTCGAGCGTCATTTGTACCTTCAAGCTCTGCTTGGTGTTGGGTGTTTGTCCGCCTTTGTGCGCGGACTCGCCTTAAAGCAATTGGCAGCCGACGTCTAGGTTTCGGAGCGCAGCACAAATCGCGCTCTGTGTCCTGGTACGGCGGCGTCCATCAAGATTATTTTACACTCTTGACCTCGGATCAGGTAGGGATACCCGCTGAACTTAAGCATATCAATAAGCGGAGGAAAAGAAACCAACAGGGATTGCCCTAGTAACGGCGAGTGAAGCGGCAACAGCTCAAATTTGAAATCTGGCGTCTTTGGCGTCCGAGTTGTAATTTGCAGAGGGCGCTTTGGCGTTGGCAGCAGTCTAAGTTCCTTGGAACAGGACGTCACAGAGGGTGAGAATCCCGTACGTGGTTGCTGGCCTTCGCCGTGTAAAGCCCCTTCGACGAGTCGAGTTGTTTGGGAATGCAGCTCTAAATGGGAGGTAAATTTCTTCTAAAGCTAAATACTGGCCAGAGACCGATAGCGCACAAGTAGAGTGATCGAAAGATGAAAAGCACTTTGGAAAGAGAGTCAAACAGCACGTGAAATTGTTAAAAGGGAAGCGCTTGCAGCCAGACTTGCCTGTAGTTGCTCATCCGGACTTTTGTCCGGTGCACTCTTCTATAGGCAGGCCAGCATCAGTTTGGGCGGTTGGATAAAGGTCTCTGTCATGTACCTCTCTTCGGGGAGAACTTATAGGGGAGACGACATGCAACCAGCCTGGACTGAGGTCCGCGCATTTGCTAGGATGCTGGCGTAATGGCTGTAAGCGGCCCGTCTTGAAACACGGACCAAGGAGTCTAACATCTATGCGAGTGTTTGGGTGTCAAGCCCGAACGCGTAATGAAAGTGAACGGAGGTGGGAACCCCTCGGGGTGCACCATCGACCGATCCTGATGTCTTCGGATGGATTTGAGTAAGAGCATAGCTGTTGGGACCCGAAAGATGGTGAACTATGCTTGAATAGGGTGAAGCCAGAGGAAACTCTGGTGGAGGCTCGCAGCGGTTCTGACGTGCAAATCGATCGTCAAATTTGGGCATAGGGGCGAAAGACTAATCGAACTATCTAGTAGCTGGTTCCTGCCGAAGTTTCCCTCAGGATAGCAGTGACGTATTCAGTTTTATGAGGTAAAGCGAATGATTAGAGGCCTGGGGGTTGAAACAACCTTCACCTATTCTCAAACTTTAAATATGTAAGAAGTCCTTGTTACTTAATTGAACGTGGACACTTGAATGTACCGTCACTAGTGGGCCATTTTT
>mthdF52R26_150073 _082318_42243_c100747962550000001823169907081557_s1_p0/44170/ccs		
AAGTCGTAACAAGGTCTCCGTTGGTGAACCAGCGGAGGGATCATTACCGAGTTTACAACTCCCAAACCCCTGTGAACATACCTTATGTTGCCTCGGCGGATCAGCCCGCGCCCCGTAAAAAGGGACGGCCCGCCGCAGGAACCCTAAACTCTGTTTTTAGTGGAACTTCTGAGTATAAAAAACAAATAAATCAAAACTTTCAACAACGGATCTCTTGGTTCTGGCATCGATGAAGAACGCAGCAAAATGCGATAAGTAATGTGAATTGCAGAATTCAGTGAATCATCGAATCTTTGAACGCACATTGCGCCCGCCAGTATTCTGGCGGGCATGCCTGTTCGAGCGTCATTTCAACCCTCAAGCTCAGCTTGGTGTTGGGAGCTGCAGTCCTGCTGCACTCCCCAAATACATTGGCGGTCACGTCGAGCTTCCATAGCGTAGTAATTTACACATCGTTACTGGTAATCGTCGCGGCCACGCCGTTAAACCCCAACTTCTGAATGTTGACCTCGGATCAGGTAGGAATACCCGCTGAACTTAAGCATATCAATAAGCGGAGGAAAAGAAACCAACAGGGATTGCCCTAGTAACGGCGAGTGAAGCGGCAACAGCTCAAATTTGAAATCTGGCTTTCGGGCCCGAGTTGTAATTTGTAGAGGATGATTTTGATGCGGTGCCTTCCGAGTTCCCTGGAACGGGACGCCATAGAGGGTGAGAGCCCCGTCTGGTTGGATGCCAAATCTCTGTAAATCTCCTTCGACGAGTCGAGTAGTTTGGGAATGCTGCTCTAAATGGGAGGTATATGTCTTCTAAAGCTAAATACCGGCCAGAGACCGATAGCGCACAAGTAGAGTGATCGAAAGATGAAAAGCACTTTGAAAAGAGAGTTAAAAAGTACGTGAAATTGTTGAAAGGGAAGCGTTTATGACCAGACTTGGGCTTGGTTAATCATCTGGGGTTCTCTCCAGTGCACTTTTCCAGTCCAGGCCAGCATCAGTTTTCGCCGGGGGACAAAGGCTTCGGGAATGTGGCTCCCCTCGGGGAGTGTTATAGCCCGTTGTGTAATACCCTGGTGGGGACTGAGGTTCGCGCTTCTGCAAGGATGCTGGCGTAATGGTCATCAACGACCCGTCTTGAAACACGGACCAAGGAGTCGTCTTCGTATGCGAGTGTTCGGGTGTCAAACCCCTACGCGTAATGAAAGTGAACGCAGGTGAGAGCTTCGGCGCATCATCGACCGATCCTGATGTTCTCGGATGGATTTGAGTAAGAGCATACGGGGCCGGACCCGAAAGAAGGTGAACTATGCCTGTGTAGGGTGAAGCCAGAGGAAACTCTGGTGGAGGCTCGCAGCGGTTCTGACGTGCAAATCGATCGTCAAACATGGGCATGGGGGCGAAAGACTAATCGAACCTTCTAGTAGCTGGTTTCCGCCGAAGTTTCCCTCAGGATAGCAGTGTTGAACTCAGTTTTATGAGGTAAAGCGAATGATTAGGGACTCGGGGGCGCTATTTAGCCTTCATCCATTCTCAAACTTTAAATATGTAAGAAGCTCTTGTTGCTTAATTGAACGTGAGCATTCGAATGTATCAACACTAGTGGGCCATTTTT
>mthdF52R26_150074 _082318_42243_c100747962550000001823169907081557_s1_p0/44825/ccs		
AAAGTTCGTAACAAGGTTTCCGTAGGTGAACCTGCGGAAGGATCATTACCGAGAGTTTGCGCTTTTGTCTGCCATCTCTACCCATGTCTTTTGGCGTACTACACGTTTCCTCGGCAGGTCCGCCTGCCGTTAGGACCACATTAAACCATTTGCAGTTGCAGTCAGCGTCTGAAAAACTTAATAATTACAACTTTTAACAACGGATCTCTTGGTTCTGGCATCGATGAAGAACGCAGCGAAATGCGATAAGTAGTGTGAATTGCAGAATTCAGTGAATCATCGAATCTTTGAACGCACATTGCGCCCCTTGGTATTCCATGGGGCATGCCTGTTCGAGCGTCATTTGTACCTCAAGCTCTGCTTGGTGTTGGGTGTTTGTCCCGCCTTTGTGCGCGGACTCGCCTTAAAGCAATTGGCAGCCGGCGTATTAGTTTCGGAGCGCAGCACAAATCGCGCTCTGTGTCTTATACGGTAGCATCCATCAAGACTATTTTACACTCTTGACCTCGGATCAGGTAGGGATACCCGCTGAACTTAAGCATATCAATAAGCGGAGGAAAAGAAACCAACAGGGATTGCCCTAGTAACGGCGAGTGAAGCGCGGCAACAGCTCAAATTTGAAATCTGGCGTCTTTGCGTCCGAGTTGTAATTTGCAGAGGGCGCTTTGGCGTTGGCAGCAGTCTAAGTTCCTTGGAACAGGACGTCACAGAGGGTGAGAATCCGTACGTGGTTGCTGGCCTTCGCCGTGTAAAGCCCCTTCGACGAGTCGAGTTGTTTGGGAATGCAGCTTAAATGGGAGGTAAATTCTTCTAAAGCTAAATACTGGCCAGAGACCGATAGCGCACAAGTAGAGTGATCGAAAGATGAAAAGCACTTTGGAAAGAGAGTCAAACAGCACGTGAAATTGTTAAAAGGGAAAGCGCTTGCAGCCAGACTTGCCTGTAGTTGCTCATCCGGACTTTTGTCCGGTGCACTCTTGCTATAGGCAGGCCAGCATCAGTTTGGGCGGTTGGATAAAGGTCTCTGTCATGTACCTCTCTTCGGGGAGAGAACTTATAGGGAGACGACATGCAACCAGCCTTGGACTGAGGTCCGTCGTGCATATTGCTAGGATGCTGGGTAATGGCTGTAAGGCGGCCCGTCTTGAAAACACGGACCAAGGAGTCTAACATCTATGCGAGTGTTTGGGTGTCAAGCCCGAACGCGTAATGAAAGTGAACGGAGGTGGAACCACCTCGGGGTGCACCATCGACCGATCCTGATGTCTTCGGATGGATTTGAGTAAGAGCATAGCTGTTGGGACCCGAAAGATGGTGAACTATGCTTGAATAGGGTGAAGCCAGAGGAAACTCTGGTGGAGGCTCGCAGCGGTTCTGACGTGCAAATCGATCGTCAAATTTGGGCATAGGGGCGAAAGACTAATCGAACTATCTAGTAGCTGGTTCCTGCCGAAGTTTCCCTCAGGATAGCAGTGACGTATTCAGTTTTATGAGGTAAAGCGAATGATTAGAGCCTGGGGGTTGAAACAACCTTCACCTATTCTCAACTTTAAATATGTAAGAAGTCCTTGTTACTTAATTGAACGTGGACACTTGAATGTACCGTCACTAGTGGCCATTTTTT
>mthdF52R26_150075 _082318_42243_c100747962550000001823169907081557_s1_p0/45610/ccs		
AAGTCGTAAACAGGTCTCCGTAGGTGAACCTGCGGAGGGATCATTACTGAGTTTTTAACTCTCCAAACCATGTGAACTTACCACTGTTGCCTCGGTGGATGGTGCTGTCTCTCGGGACGGTACCACCGCCGGTGGACTACCTAAACTCTGTTAATTTTTGTCATCTGAATCAAACTAAGAATAAGTTAAAACTTTCAACAACGGATCTCTTGGTTCTGGCATCGATTGAAGAACGCAGCGAAATGCGAATAAGTAATGTGAATTGCAGAATTCAGTGAATCATCGAATCTTTGAACGCACATTGCGCCCATTAGTATTCTAGTGGGCATGCCTGTTCGAGCGTCATTTCAACCCTTAAGCCTAGCTTAGTGTTGGAGACTGCCTAATACGCAGCTCCTCAAAACCAGTGGCGGAGTCGGTTCGTGCTCTGAGCGTAGTAATTTTTTATCTCGCTTCTGCAAGCCGGACTGGCAACAGCCATAAACCGCACCTTCGGGGGCACTTTTAATGGTTGACCTCGGATCAGGTAGGAATACCCGCTGAACTTAAGCATATCAATAAGCGGAGGAAAAGAACCAAACAGGGATTGCCCTAGTAACGGCGAGTGAAGCGGCAACAGCTCAAATTTGAATCTGCCTTCTGGTCCGAGTTGTAATTTGTAGAGGATTATTTTGGTTAGGTACCTTCCGAGTTCCTTGGAACAGGACGCCTTAGAGGGTGAGAGCCCCGTACGGTTGGATGCCGAGCCTCTGTAAATCTCCTTCGACGAGTCGAGTAGTTTGGGAATGCTGCTCTAAATGGGAGGTAAATTTCTTCTAAAGCTAAATACCGGCAGAGACCGATAGCGCACAACTAGAGTGATCGAAAGATGAAAAGCACTTTGAAAAGAGGGTTAAATAGTACGTGAAATTGTTGAAAGGGAAGGATTTATGACCAGACCTTTGCCTTGCGGATCATCCGTGTTCTCACCGGTGCACTTCGCTTGGTTGAGGCCAGCATCAGTTTTGGCGGCGGATAAAAGACTTCAGGAACGTGACTCCCCGGAGTGTTATAGCCTGCTGTGTAATACCGCCGCTGGGACTGAGGACCGCGCTTCGGCTAGGATGCTGGCATATGGTCATCAATCACCCGTCTTGAAACACGGACCAAGGAGTCGAACATTTATGCGAGTTTTTGGGTGTTAAACCCTCAAGCGTAATGAAAGTGAACGGAGGTGAGAGCCCTTACGGGTGCATCATCGACCGATCCTGATGTCTTCGGATGGATTTGAGTAAGAGCATAACTGTTCGGACCCGAAGATGGTGAACTATGCGTGGATAGGGTGAAGCCAGAGAAACTCTGGTGGAGGCTCGCAGCGGTTCTGACGTGCAAATCGATCGTCGAATCTGCGCATGGGGGCGAAAGACTAATCGAACCATCTAGTAGCTGGTTACCGCCGAAGTTTCCCTCAGGATAGCAGTGTTGTATTCAGTTTTATGAGGTAAGCGAATGATTAGGACTCGGGGGCGCTATATTGCCTTCATCCATTCTCAAACTTTAAAATATGTAAGAAGCCCTTGTCGCTTAATTGGACGTGGGCATTCGAATGTATCAACACTAGTGGGCCATTTT
>mthdF52R26_150076 _082318_42243_c100747962550000001823169907081557_s1_p0/48652/ccs		
AAGTCGTAACAAGGTCTCCGTAGGTGAACCTGCGGAGGGATCATTACTGAGTTTTAACTCTCCAAACCATGTGAACTTACCACTGTTGCCTCGGTGGATGGTGCTGTCTCTCGGACGTACCACCGCCGGTGGACTACCTAAACTCTGTAATTTTGTCAATCTGAATCAAACTAAGAAATAAGTTAAAACTTTCAACAACGGATCTCTTGGTTCTGGCATCGATGAAGAACGCAGCGAAATGCGATAAGTAATGTGAATTGCAGAATTCAGTGAATCATCGAATCTTTGAACGCACATTGCGCCCATTAGTATTCTAGTGGGCATGCCTGTTCGAGCGTCATTTCAACCCTTAGCCTAGCTTAGTGTTGGGAGACTGCCTAATACGCAGCTCCTCAAAACCAGTGGCGGAGTCGGTTCGTGCTCTGAGACGTAGTAATTTTTTATCTCGCTTCTGCAAGCCGGACTGGCAACAGCCATAAACCGCACCCTTCGGAGGGCACTTTTTAATGGTTGACCTCGGATCAGTAGGAATACCCGCTGAACTTAAGCATATCAATAAGCGGAGGAAAAGAAACCAACAGGGATTGCCTAGTAACGGCGAGTGAAGCGGCAACAGGCTCAAATTTGAAATCTGGCCTTCTGGTCCGAGTTGTAATTTGTAGAGGATGATTTTGGTTAGGTACCTTCCGAGTTCCTTGGAACAGGACGCCTTAGAGGTGAGAGCCCGTACGGTTGGATGCCGAGCCTCTGTAAATCTCCTTCGACGAGTCGAGTAGTTTGGGAATGCTGCTCTAAATGGGAGGTAAATTTCTTCTAAAGCTAAATACCGGCCAGAGACCGATAGCGCACAAGTAGAGTGATCGAAAGATGAAAAGCACTTTGAAAAGAGGGTTAAATAGTACGTGAAATTGTTGAAAGGGAAGGATTTATGACCAGACCTTTGCCTTGCGGATCATCCGGTGTTCTCACCGGTGCACTTCGCTTGGTTGAGGCCAGCATCAGTTTTGGCGGCGGGATAAAGACTTCAGGAACGTGACTCCCCCGGGAGTGTTATAGCCTGCTGTGGTAATACCGCCGCTGGGACTGAGGACCGCGCTTCGGCTAGGATGCTGGCATAATGGTCATCAATCACCCGTCTTGAAACACGGACCAAGGAGTCGAACATTTATGCGAGTTTTTGGGTGTTAAACCCTCAAGCGTAATGAAAGTGAACGGAGGTGAGAGCCCTTACGGGTGCATCATCGACCGATCCTGATGTCTTCGGATGGATTTGAGTAAGAGCATAACTGTTCGGACCCGAAAGATGGTGAACTATGCGTGGATAGGGTGAAGCCAGAGGAAACTCTGGTGGAGGCTCGCAGCGGTTCTGACGTGCAAATCGATCGTCAAATCTGCGCATGGGGGCGAAAGACTAATCGAACATCTAGTAGCTGGTTACCGCCGAAGTTTCCCTCAGGATAGCAGTGTTGTATTCAGTTTTTATGAGGTAAAGCGAATGATTAGGGACTCGGGGGCGCTATATTGCCTTCATCCATTCTCAAACTTTAAATATGTAAGAAGCCCTTGTCGCTTAATTGGACGTGGGCATTCGAATGTATCAACACTAGTGGGCCATTTTT
>mthdF52R26_150077 _082318_42243_c100747962550000001823169907081557_s1_p0/49007/ccs		
AAGTCGTAACAAGGTTTCCGTAGGTGAACCTGCGGAAGGATCATTATTGAAAACAAGGGTGTCCAATTTAACTTGGAACCCGAACTTCTCAATTCTAACTTTGTGCATCTGTATTATGGCGAGCAGTCTTCGGATTGTGAGCCTTCACTTATAAACACTAGTCTATGAATGTAAAATTTTATAACAAATAAAAACTTTCAACAACGGATCTCTTGGCTCTCGCATCGATGAAGAACGCAGCGAAATGCGATACGTAATGTGAATTGCAGAATTCAGTGAATCATCGAATCTTTGAACGCATCTTGCGCTCTCTGGTATTCCGGAGAGCATGTCTGTTTGAGTGTCATGAATTCTTCAACCCAATCTTTTCTTGTAATCGATTGGTGTTTGGATTTTGAGCGCTGCTGGCTTCGGCCTAGCTCGTTCGTAATACATTAGCATCCTAATACAAGTTTGGATTGACTTGGCGTAATAGACTATTCGCTAAGGATTCGGTGGAAACATCGAGCCAACTTCATTAAGGAAGCTCCTAATTTAAAAGTCTACCTTTTGATTAGATCTCAAATCAGGCAGGATTACCCGCTGAACTTAAGCATATCAATAAGCGGAGGAAAAGAAACTAACAAGGATTCCCTAGTAGCGGCGAGCGAAGCGGGAAAAGCTCAAATTTGTAATCTGGCGTCTTCGACGTCCGAGTTGTAATCTCGAGAAGTGTTTTCCGTGATAGACCGCATACAAGTCTCTTGGAACAGAGCGTCATAGTGGTGAGAACCCAGTACACGATGCGGATGCCTATTACTTTGTGATACACTTTCGAAGAGTCGAGTTGTTTGGGAATGCAGCTCAAATTGGGTGGTAAATTCCATCTAAAGCTAAATATTGGCGAGAGACCGATAGCGAACAAGTACCGTGAGGGAAAGATGAAAAGCACTTTGGAAAGAGAGTTAACAGTACGTGAAATTGTTGGAAGGGAAACACATGCAGTGATACTTGCTATTCGGGGCAACTCGATTGGCAGGCCCGCATCAGTTTTTCGGGGCGGAAAAGCGTAGAGAGAAGGTAGCAATTTCGGTTGTGTTATAGCTCTTTACTGGATTCGCCCTGGGGGACTGAGGAACGCAGCGTGCTTTTAGCAATTCCTTCGGGAATTCCACGCTTAGGATGCGGGTTTATGGCTGTATATGACCCGTCTTGAAACACGGACCAAGGAGTCTAACATGCTTGCGAGTATTTGGGTGTCAAACCCGGATGCGCAATGAAAGTGAATGGAGGTGGGAAGCGCAAGCTGCACCATCGACCGATCTGGATTTTTTAAGATGGATTTGAGTAAGAGCAAGTATGTTGGGACCCGAAAGATGGTGAACTATGCCTGAATAGGGCGAAGCCAGAGGAAACTCTGGTGGAGGCTCGTAGCGGTTCTGACGTGCAAATCGATCGTCAAATTTGGGTATAGGGGCGAAAGACTAATCGAACCATCTAGTAGCTGGTTCCTGCCGAAGTTTTCCCTCAGGATAGCAGAAACTCACATCAGTTCTATGAGGTAAAGCGAATGATTAGAGGCCTTGGGGTTGAAACAACCTTAACCTATTCTCAAACTTTAAATATGTAGGAAGCCCTTGCTACTTAATTGAGCGAGGGCATGCGAATGAGAGTTTCTAGTGGGCCATTTTT
>mthdF52R26_150078 _082318_42243_c100747962550000001823169907081557_s1_p0/55293/ccs		
AAGTCGTAACAAGGTCTCCGTTGGTGAACCAGCGGAGGGATCATTACCGAGTTTACAACTCCCAAACCCCTGTGAACATACCTTATGTTGCCTCGGCGATCAGCCCGCGCCCCGTAAAAAGGGACGGCCCGCCGCAGGAACCCTAAACTCTGTTTTTAGTGGAACTTCTGAGTATAAAAAACAAATAAATCAAAACTTTCAACAACGGATCTCTTGGTTCTGGCATCGATGAAGAACGCAGCAAAATGCGATAAGTAATGTGAATTGCAGAATTCAGTGAATCATCGAATCTTTGAACGCACATTGCGCCCGCCAGTATTCTGGCGGGCATGCCTGTTCGAGCGTCATTTCAACCCTCAAGCCCAGCTTGGTGTTGGGAGCTGCAGTCTGCTGCACTCCCCAAATACATTGGCGGTCACGTCGAGCTTCCATAGCGTAGTAATTACACATCGTTACTGGTAATCGTCGCGGCCACGCCGTTAAACCCCAACTTCTGAATGTTGACCTCGGATCAGGTAGGAATACCCACTGAACTTAAGCATATCAATAAGCGGAGGAAAAGAAACCAACAGGGATTGCCCTAGTAACGGCGAGTGAAGCGGCAACAGCTCAAATTTGAAATCTGGCTTTCGGGCCCGAGTTGTAATTTGTAGAGGATGATTTTGATGCGGTGCCTCCGAGTTCCCTGGAACGGGACGCCATAGAGGGTGAGAGCCCCGTCTGGTTGGATGCCAAATCTCTGTAAATCTCCTTCGACGAGTCGAGTAGTTTGGGAATGCTGCTCTAAATGGGAGTATATGTCTTCTAAAGCTAAATACCGGCCAGAGACCGATAGCGCACAAGTAGAGTGATCGAAAGATGAAAAGCACTTTGAAAAGAGAGTTAAAAAGTACGTGAAATTGTTGAAAGGGAAGCGTTTATGACCAGACTTGGGCTTGGTTAATCATCTGGGGTTCTCTCCAGTGCACTTTTCCAGTCCAGGCCAGCATCAGTTTTCGCCGGGGGATAAAGGCTTCGGGAATGTGGCTCCCCTCGGGGAGTGTTATAGCCCGTTGTGTAATACCCTGGTGGGGACTGAGGTTCGCGCTTCTGCAAGGATGCTGGCGTAATGGTCATCAACGACCCGTCTTGAAACACGGACCAAGGAGTCGTCTTCGTATGCGAGTGTTCGGGTGTCAAACCCCTACGCGTAATGAAAGTGAACGCAGGTGAGAGCTTCGGCGCATCATCGACCGATCCTGATGTTCTCGGATGGATTTGAGTAAGAGCATACGGGGCCGGACCCGAAAGAAGGTGAACTATGCCTGTGTAGGGTGAAGCCAGAGGAAACTCTGGTGGAGGCTCGCAGCGGTTCTGACGTGCAAATCGATCGTCAAACATGGGCATGGGGGCGAAAGACTAATCGAACCTTCTAGTAGCTGGTTTCCGCCGAAGTTTCCCTCAGGATAGCAGTGTTGAACTCAGTTTTATGAGGTAAGCGAATGATTAGGGACTCGGGGGCGCTATTTAGCCTCATCCATTCTCAAACTTTAAATATGTAAGAAGCTCTTGTTGCTTAATTGAACGTGAGCATTCGAATGTATCAACACTAGTGGGCCATTTTT
>mthdF52R26_150079 _082318_42243_c100747962550000001823169907081557_s1_p0/57800/ccs		
AAGTCGTAACAAGGTCTCCGTAGGTGAACCTGCGGAGGGATCATTACTGAGTTTTTTAACTCTCCAAACCATGTGAACTTACCACTGTTGCCTCGGTGGATGGTGCTGTCTCTCGGGACGGTACCACCGCCGGTGGACTACCTAAACTCTGTTAATTTTTGTCAATCTGAATCAAACTAAGAAATAAGTTAAAACTTTCAACAACGGATCTCTTGGTTCTGGCATCGATGAAGAACGCAGCGAAAATGCGATAAGTAATGTGAATTGCAGAATTCAGTGAATCATCGAATCTTTGAACGCACATTGCGCCCATTAGTATTCTAGTGGGCATGCCTGTTCGAGCGTCATTTCAACCCTTAAGCCTAGCTTAGTGTTGGGAGACTGCCTAATACGCAGCTCCTCAAAACCAGTGGCGGAGTCGGTTCGTGCTCTGAGCGTAGTAATTTTTTATCTCGCTTCTGCAAGCCGGACTGGCAACAGCCATAAACCGCACCCTTCGGGGGCACTTTTTAATGGTTGACCTCGGATCAGGTAGGAATACCGCTGAACTTAAGCATATCAATAAGCGGAGGAAAAGAAACCAACAGGGATTGCCCTAGTAACGGCGAGTGAAGCGGCAACAGCTCAAATTTGAAATCTGGCCTTCTGGTCCGAGTTGTAATTTGTAAGAGGATGATTTTTGGTTAGGTACCTTCCGAGTTCCTTGGAACAGGACGCCTTAGAGGGTGAGAGCCCCGTACGGTTGGATGCCGAGCCTCTGTAAATCTCCTTCGACGAGTCGAGTAGTTTGGGAATGCTGCTCTAAATGGGAGGTAAATTTCTTCTAAAGCTAAATACCGGCCAGAGACCGATAGCGCACAAGTAGAGTGATCGAAAGATGAAAAGCACTTTGAAAAGAGGGTTAAATAGTACGTGAAATTGTTGAAAGGGAAGGATTTATGACCAGACCTTTGCCTTGCGGATCATCCGGTGTTCTCACCGGTGCACTTCGCTTGGTTGAGGCCAGCATCAGTTTTTGGCGGCGGGATAAAGACTTCAGGAACGTGACTCCCCCGGGAGTGTTATAGCCTGCTGTGTAATACCAGCCGCTGGGACTGAGGACCGCGCTTCGGCTAGGATGCTGGCATAATGGTCATCAATCACCCGTCTTGAAACACGGACCAAGGAGTCGAACATTTATGCGAGTTTTTGGGTGTTAAACCCTCAAGCGTAATGAAAGTGAACGGAGGTGAGAGCCCTTACGGGTGCATCATCGACCGATCCTGATGTCTTCGGATGGATTTGAGTAAGAGCATAACTGTTCGGACCCGAAAGATGGTGAACTATGCGTGGATAGGGTGAAAGCCAGAGGAAACTCTGGTGGAGGCTCGCAGCGGTTCTGACGTGCAAATCGATCGTCAAATCTGCGCATGGGGGCGAAAGACTAATCGAACCATCTAGTAGCTGGTTACCGCCGAAGTTTCCCTCAGGATAGCAGTGTTGTATTCAGTTTTATGAGGTAAAGCGAATGATTAGGGACTCGGGTGGCGCTATATTGCCTTCATCCATTCTCAAACTTTAAATATGTAAGAAGCCCTTGTCGCTTAATTGGACGTGGGCATTCGAATGTATCAACACTAGTGGGCCATTTTT
>mthdF52R26_150080 _082318_42243_c100747962550000001823169907081557_s1_p0/58355/ccs		
AAGTCGTAACAAGGTCTCCGTTTGGTGAACCAGCGGAGGGATCATTACCGAGTTTACAACTCCCAAACCCCTGTGAACATACCTTATGTTGCCTCGGCGGATCAGCCCGCGCCCCGTAAAAAGGGACGGCCCGCCGCAGGAACCCTAAACTCTGTTTTTAGTGGAACTTCTGAGTATAAAAAACAAATAAATCAAAACTTTCAACAACGGATCTCTTGGTTCTGGCATCGATGAAGAACGCAGCAAAATGCGATAAGTAATGTGAATTGCAGAATTCAGTGAATCATCGAATCTTTGAACGCACATTGCGCCCGCCAGTATTCTGGCGGGCATGCCTGTTCGAGCGTCATTTCAACCCTCAAGCCCAGCTTGGTGTTGGGAGCTGCAGTCCTGCTGCACTCCCCAAATACATTGGCGGTCACGTCGAGCTTCCATAGCGTAGTAATTTACACATCGTTACTGGTAATCGTCGCGGCCACGCCGTTAAACCCCAACTTCTGAATGTTGACCTCGGATCAGGTAGGAATACCCGCTGAACTTAAGCATATCAATAAGCGGAGGAAAAGAAACCAACAGGGATTGCCCTAGTAACGGCGAGTGAAGCGGCAACAGCTCAAATTTGAAATCTGGCTTTCGGGCCCGAGTTGTAATTTGTAGAGGATGATTTTGATGCGGTGCCTTCCGAGTTCCCTGGAACGGGACGCCATAGAGGGTGAGAGCCCGTCTGGTTGGATGCCAAATCTCTGTAAATCTCCTTCGACGAGTCGAGTAGTTTGGGAATGCTGCTCTAAATGGGAGGTATATGTCTTCTAAAGCTAAATACCGGCCAGAGACCGATAGCGCACAAGTAGAGTGATCGAAAGATGAAAAGCACTTTGAAAAGAGAGTTAAAAAGTACGTGAAATTGTTGAAAGGGAAGCGTTTATGACCAGACTTGGGCTTGGTTAATCATCTGGGGTTCTCTCCAGTGCACTTTTCCAGTCCAGGCCAGCATCAGTTTTCGCCGGGGGATAAAGGCTTCGGGAATGTGGCTCCCCTCGGGGAGTGTTATAGCCCGTTGTGTAATACCCTGGTGGGGACTGAGGTTCGCGCTTCTGCAAGGATGCTGGCGTAATGGTCATCAACGACCCGTCTTGAAACACGGACCAAGGAGTCGTCTTCGTATGCGAGTGTTCGGGTGTCAAACCCCTACGCGTAATGAAAGTGAACGCAGGTGAGAGCTTCGGCGCATCATCGACCGATCCTGATGTTCTCGGATGGATTTGAGTAAGAGCATACGGGGCCGGACCCGAAAGAAGGTGAACTATGCCTGTGTAGGGTGAAGCCAGAGGAAACTCTGGTGGAGGCTCGCAGCGGTTCTGACGTGCAAATCGATCGTCAAACATGGGCATGGGGGCGAAAGACTAATCGAACCTTCTAGTAGCTGGTTTCCGCCGAAGTTTCCCTCAGGATAGCAGTGTTGAACTCAGTTTTATGAGGTAAAGCGAATGATTAGGGACTCGGGGGCGCTATTTAGCCTTCATCCATTCTCAACTTTAAATATGTAAGAAGCTCTTGTTGCTTAATTGAACGTGAGCATTCGAATGTATCAACACTAGTGGGCCATTTTT
>mthdF52R26_150081 _082318_42243_c100747962550000001823169907081557_s1_p0/58358/ccs		
AAGTCGTAACAAGGTTTCCGTAGGTGAACCTGCGGAAGGATCATTACCGAGAGTTGCAGGCTTTTGTCTGCCATCTCTTACCCATGTCTTTTGCGTACTACACGTTTCCTCGGCAGGTCCGCCTGCCGTTAGGACCACATTAAACCATTTGCAGTTACAGTCAGCGTCTGAAAAACTTAATAATTACAACTTTTAACAACGGATCTCTTGGTTCTGGCATCGATGAAGAACGCAGCGAAATGCGATAAGTAGTGTGAATTGCAGAATTCAGTGAATCATCGAATCTTTGAACGCACATTGCGCCCCTTGGTATTCCATGGGGCATGCCTGTTCGAGCGTCATTTGTACCTTCAAGCTCTGCTTGGTGTTGGGTGTTTGTCCCGCCTTTGTGCGCGGACTCGCCTTAAAGCAATTGGCAGCCGGCGTATTAGTTTCGGAGCGCAGCACAAATCGCGCTCTGTGTCTTATACGGTAGCATCCATCAAGACTATTTTACACTCTTGACCTCGGATCAGGTAGGGATACCCGCTGAACTTAAGCATATCAATAAGCGGAGGAAAAGAAACCAACAGGGATTGCCCTAGTAACGGCGAGTGAAGCGGCAACAGCTCAAATTTGAAATCTGGCGTCTTTGGCGTCCGAGTTGTAATTTGCAGAGGGCGCTTTGGCGTTGGCAGCAGTCTAAGTTCCTTGGAACAGGACGTCACAGAGGGTGAGAATCCCGTACGTGGTTGCTGGCCTTCGCCGTGTAAAGCCCCTTCGACGAGTCGAGTTGTTTGGGAATGCAGCTCTAAATGGGAGGTAAATTTCTTCTAAAGCTAAATACTGGCCAGAGACCGATAGCGCACAAGTAGAGTGATCGAAAGATGAAAAGCACTTTGGAAAGAGAGTCAAACAGCACGTGAAATTGTTAAAAGGGAAGCGCTTGCAGCCAGACTTGCCTGTAGTTGCTCATCCGGACTTTTGTCCGGTGCACTCTTCTATAGGCAGGCCAGCATCAGTTTGGGCGGTTGGATAAAGGTCTCTGTCATGTACCTCTCTTCGGGGAGAACTTATAGGGGAGACGACATGCAACCAGCCTGGACTGAGGTCCGCGCATTTGCTAGGATGCTGGCGTAATGGCTGTAAGCGGCCCGTCTTGAAACACGGACCAAGGAGTCTAACATCTATGCGAGTGTTTGGGTGTCAAGCCCGAACGCGTAATGAAAGTGAACGGAGGTGGGAACCCCTCGGGGTGCACCATCGACCGATCCTGATGTCTTCGGATGGATTTGAGTAAGAGCATAGCTGTTGGGACCCGAAAGATGGTGAACTATGCTTGAATAGGGTGAAGCCAGAGGAAACTCTGGTGGAGGCTCGCAGCGGTTCTGACGTGCAAATCGATCGTCAAATTTGGGCATAGGGGCGAAAGACTAATCGAACTATCTAGTAGCTGGTTCCTGCCGAAGTTTCCCTCAGGATAGCAGTGACGTATTCAGTTTTATGAGGTAAAGCGAATGATTAGAGGCCTGGGGGTTGAAACAACCTTCACCTATTCTCAAACTTTAAATATGTAAGAAGTCCTTGTTACTTAATTGAACGTGGACACTTGAATGTACCGTCACTAGTGGGCCATTTTT
>mthdF52R26_150082 _082318_42243_c100747962550000001823169907081557_s1_p0/60794/ccs		
AAGTCGTAACAAGGTCTCCGTTGGTGAACCAGCGGAGGGATCATTACCGAGTTTACAACTCCCAAACCCTGTGAACATACCTTATGTTGCCTCGGCGGATCAGCCGCGCCCGTAAAACGGGACGGCCCGCCAGAGGACCCAAACTCTAGTTTCTTATTGGAACTTCTGAGTATAAAAACAAATAAATCAAAACTTTCAACAACGGATCTCTTGGTTCTGGCATCGATGAAGAACGCAGCAAAATGCGATAAGTAATGTGAATTGCAGAATTCAGTGAATCATCGAATCTTTGAACGCACATTGCGCCCGCGGTATTCGGCGGGCATGCCTGTTCGAGCGTCATTTCAACCCTCAAGCCCGGTTGGTGTTGGGACGCTGCATTACTGCGTGCGCTCCCCAAATACATTGGCGGTCACGTCGAGCTCCATAGCGTAGTAATTAACACTCGTAACTGGTAATCGGCGCGGCCACGCCGTTAAACCCCAACTTCTGAATGTTGACCTCGGATCAGGTAGGAATACCCGCTGAACTTAAGCATATCAATAAGCGGAGGAAAAGAAACCAACAGGGATTGCCCTAGTAACGGCGAGTGAAGCGGCAACAGCTCAAATTTGAAATCTGGCTTTCGGGCCGAGTTGTAATTTGTAGAGGATATTTTGATGCGGTGCCTTCCGAGTTCCTGGAACGGGACGCCATAGAGGTGAGAGCCCCGTCTGGTTGGATGCCAAATCTCTGTAAATTCCTTCGACGAGTCGAGTAGTTTGGGAATGCTGCTCTAAATGGGAGGTATATGTCTTCTAAAGCTAAATACGGCCAGAGACCGATAGCGCACAAGTAGAGTGATCGAAAGATGAAAAGCACTTTGAAAGAGAGTTAAAAAGTACGTGAAATTGTTGAAAGGGAAGCGTTTATGACCAGACTTGGACTTGGTTAATCATCTGGGGTTCTCCCAGTGCACTTTCCAGTCAGGCCAGCATCAGTTTTCGCCGGGGATAAAGGCTTCGGGAATGTAGCTCTCTCGGGGAGTGTTATAGCCGTTGTGTAATACCCTGGTGGAGACTGAGGTTCGCGCTTCTGCAAGGATGCTGGCGTAATGGTCATCAACGACCCGTCTTGAAACACGGACCAAGGAGTCGTCTTCGTATGCGAGTGTTCGGGTGTCAAACCCCTACGCGTAATGAAAGTGAACGCAGGTGAGAGCTTCGGCGCATCATCGACCGATCCTGATGTTCTCGGATGGATTTGAGTAAGAGCATACGGGGCCGGACCCGAAAGAAGGTGAACTATGCCTGTGTAGGGTGAAGCCAGAGGAAACTCTGGTGGAGGCTCGCAGCGGTTCTGACGTGCAAATCGATCGTCAAAATGGGCATGGGGGCGAAAGACTAATCGAACCTTCTAGTAGCTGGTTTCCGCCGAAGTTTCCCTCAGGATAGCAGTGTTGAACTCAGTTTTATGAGGTAAAGCGAATGATTAGGGACTCGGGGCGCTATATTGCCTTCATCCATTCTCAAACTTTAAATATGTAAGAAGCCCTTGTTGCTTAATTGAACGTGGGCATTCGAATGTATCAACACTAGTGGGCCATTTTT
>mthdF52R26_150083 _082318_42243_c100747962550000001823169907081557_s1_p0/63783/ccs		
AAGTCGTAACAAGGTCTCCGTAGGTGAACCTGCGGAGGGATCATTACACAAATATGAAGGCAGATTGGGTAGTCCCCGCTTTTGGGGGTTTGCCCATTCTGGCGCCATATTCACCCATGTCTTTTGCGTACTACTTGTTTCCTTGGCGGGCTCGCCCGCCAATTGGACTTTATTCAAACCTTTTTTTATTGCAATCAGCGTCAGCAAAACAATGTAATCAATTACAACTTTCAACAACGGATCTCTTGGTTCTGGCATCGATGAAGAACGCAGCGAAATGCGATAAGTAGTGTGAATTGCAGAATTCAGTGAATCATCGAATCTTTGAACGCACATTGCGCCCTTTGGTATTCCAAAGGGCATGCCTGTTCGAGCGTCATTTGTACCCTCAAGCTTTGCTTGGTGTTGGGCGTCTTTTGTCTCTCCCCCGAGACTCGCCTTAAAAACATTGGCAGCCGGCCTACTGGTTTCGGAGCGCAGCACATTATTTGCGCTCTTGTCCAGCCGCGGTCGCGCGTCCATGAAGCCTTTTTTTTTTTCAACCTTTTGACCTCGGATCAGGTAGGGATACCCGCTGAACTTAAGCATATCAATAAGCGGAGGAAAAGAAACCAACAGGGATTGCCCTAGTAACGGCGAGTGAAGCGGCAACAGCTCAAATTTGAAATCTGGCTCTTTTAGAGTCCGAGTTGTAATTTGCAGAGGGCGCTTTGGCTTTGGCAGCGGTCCAAGTTCCTTGGAACAGGACGTCACAGAGGGTGAGAATCCCGTACGTGGTCGCTAGCTATTGCCGTGTAAAGCCCCTTCGACGAGTCGAGTTGTTTGGGAATGCAGCTCTAAATGGGAGGTAAATTTCTTCTAAAGCTAAATACTGGCCAGAGACCGATAGCGCACAAGTAGAGTGATCGAAAGATGAAAAGCACTTTGGAAAGAGAGTCAAACAGCACGTGAAATTGTTGAAAGGGAAGCGCTTGCAGCCAGACTTGCTTGCAGTTGCTCATCCGGGCTCTTTTGCCCGGTGCATTCTTCTGCAGGCAGGCCAGCATCAGTTTGGGCGGTGGGATAAAGGTCTCTGTCACGTACCTCTCTTCGGGGAGGCCTTATAGGGGAGACGACATACCACCAGCCTGGACTGAGGTCCGCGCATTTATGCTAGGATGCTGGCGTAATGGCTGTAAGCGGCCCGTCTTGAAACACGGACCAAGGAGTCTAACATCTATGCGAGTGTTTGGGTGTCAAGCCCGAACGCGTAATGAAAGTGAACGGAGGTGGGAACCCGCAAGGGTGCACCATCGACCGATCCTGATGTCTTCGGAAGGATTTGAGTAAGAGCATGGCTGTTGGGACCCGAAAGATGGTGAACTATGCTTGAATAGGGTGAAGCCAGAGGAAACTCTGGTGGAGGCTCGCAGCGGTTCTGACGTGCAAATCGATCGTCAAATTTGGGCATAGGGGCGAAAGACTAATCGAACTATCTAGTAGCTGGTTCCTGCCGAAGTTTCCCTCAGGATAGCAGTAACGTATTCAGTTTTATGAGGTAAAGCGAATGATTAGAGGCCTGGGGGTTGAAACAACCTTCACCTATTCTCAAACTTTAAATATGTAAGAAGTGTTTGTTGCTTAATTGAACGTACACATTTGAATGAAACGTTATTAGTGGGCCATTTTT
>mthdF52R26_150084 _082318_42243_c100747962550000001823169907081557_s1_p0/64456/ccs		
AAGTCGTAACAAGGTCTCCGTAGGTGAACCTGCGGAGGGATCATTACTGAGTTTTTAACTCTCCAAACCATGTGAACTTACCACTGTTGCCTCGGTGGATGGTGCTGTCTCTCGGGACGGCGCCACCGCCGGTGGACTACCTAAACTCTGTTAATTTTTGTCAATCTGAATCAAACTAAGAAATAAGTTAAAACTTTCAAACAACGGATCTCTTGGTTCTGCATCGATGAAGAACGCAGCGAAATGCGATAAGTAATGTGAATTGCAGAATTCAGTGAATCATCGAATCTTTGAACGCACATTGCGCCCATTAGTATTCTAGTGGGCATGCCTGTTCGAGCGTCATTTCAACCCTTAAGCCTAGCTTAGTGTTGGAGACTGCCTAATACGCAGCTCCTCAAAACCAGTGGCGGAGTCGGTTCGTGCTCTGAGCGTAGTAATTTTTATCTCGCTTCTGTAAGCCGGACTGGCAACAGCCATAAACCGCACCCCTCGGGGCACTTTTTAATGGTTGACCTCGGATCAGGTAGGAATACCCGCTGAACTTAAGCATATCAATAAGCGGAGGAAAAGAAACCAACAGGGATTGCCCTAGTAACGGCGAGTGAAGCGGCAACAGCTCAAATTTGAATCTGGCCTTCTGGTCCGAGTTGTAATTTGTAGAGGATGATTTGGTTAGGTACCTTCCGAGTTCCTTGAACAGGACGCCTTAGAGGGTGAGAGCCCCGTACGGTTGGATGCCGAGCCTTTGTAAATCTCCTTCGACGAGTCGAGTAGTTTGGGAATGCTGCTCTAAATGGGAGGTAAATTTCTTCTAAAGCTAAATACCGGCCAGAGACCGATAGCGCACAAGTAGAGTGATCGAAGATGAAAGCACTTTGAAAAGAGGGTTAAATAGTACGTGAAATTGTTGAAAGGAAGGATTTATGACCAGACCTTTGCCTTGCGGATCATCCGGTGTTCTCACCGGTGCACTTCGCTTGGTTGAGGCCAGCATCAGTTTTGGCGGCGGGATAAAGACTTCAGGAACGTGACTCCCCCGGAGTGTTATAGCCTGCTGTGTAATACCGCCGCTGGGACTGAGGACCGCGCTTCGGCTAGGATGCTGGCATAATGGTCATCAATCACCCGTCTTGAAACACGGACCAAGGAGTCGAACATTTATGCGAGTTTTTGGGTGTTAAACCCTCAAGCGTAATGAAAGTGAACGGAGGTGAGAGCCCTTACGGGTGCATCATCGACCGATCCTGATGTCTTCGGATGGATTTGAGTAAGAGCATAACTGTTCGGACCCGAAAAGATGGTGAACTATGCGTGGATAGGGTGAAGCCAGAGGAAACTCTGGTGGAGGCTCGCAGCGGTTCTGACGTGCAAATCGATCGTCAAATCTGCGCATGGGGGCGAAAGACTAATCGAACCATCTAGTAGCTGGTTACCGCCGAAGTTTCCCTCAGGATAGCAGTGTTGTATTCAGTTTTATGAGGTAAAGCGAATGATTAGGGACTCGGGGGCGCTATATTGCCTTCATCCATTCTCAAACTTTAAATATGTAAGAAGCCCTTGTCGCTTAATTGGACGTGGGCATTCGAATGTATCAACACTAGTGGGCCATTTT
>mthdF52R26_150085 _082318_42243_c100747962550000001823169907081557_s1_p0/65405/ccs		
AAGTCGTAACAAGGTCTCCGTAGGTGAACCTGCGGAGGGATCATTACTGAGTTTTTAACTCTCCAAACCATGTGAACTTACCACTGTTGCCTCGGTGGATGGTGCTGTCTCTCGGGACGGTACCACCGCCGGTGGACTACCTAAACTCTGTTAATTTTTGTCAATCTGAATCAAACTAAGAAATAAGTTAAAACTTTCAACAACGGATCTCTTGGTTCTGGCATCGATGAAGAACGCAGCGAAATGCGATAAGTAATGTGAATTGCAGAATTCAGTGAATCATCGAATCTTTGAACGCACATTGCGCCCATTAGTATTCTAGTGGGCATGCCTGTTCGAGCGTCATTTCAACCCTTAAGCCTAGCTTAGTGTTGGGAGACTGCCTAATACGCAGCTCCTCAAAACCAGTGGCGGAGTCGGTTCGTGCTCTGAGCGTAGTAATTTTTTATCTCGCTTCTGCAAGCCGGACTGGCAACAGCATAAACCGCACCCTTCGGGGCACTTTTTAATGGTTGACCTCGGATCAGGTAGGAATACCCGCTGAACTTAAGCATATCAATAAGCGGAGGAAAAGAAACCAACAGGGATTGCCCTAGTAACGGCGAGTGAAGCGGCAACAGCTCAAATTTGAAATCTGGCCTTCTGGTCCGAGTTGTAATTTGTAGAGGATGATTTTGGTTAGGTACCTTCCGAGTTCCTTGGAACAGGACGCCTTAGAGGGTGAGAGCCCCGTACGGTTGGATGCCGAGCCTCTGTAAATCTCCTTCGACGAGTCGAGTAGTTTGGGAATGCTGCTCTAAATGGGAGGTAAATTTCTTCTAAAGCTAAATACCGGCCAGAGACCGATAGCGCACAAGTAGAGTGATCGAAAGATGAAAAGCACTTTGAAAGAGGGTTAAATAGTACGTGAAATTGTTGAAAGGGAAGGATTTATGACCAGACCTTGCCTTGCGGATCATCCGGTGTTCTCACCGGTGCACTTCGCTTGGTTGAGGCCAGCATCAGTTTTGGCGGCGGGATAAAGACTTCAGGAACGTGACTCCCCCGGGAGTGTTATAGCCTGCTGTGTAATACCGCCGCTGGGACTGAGGACCGCGCTTCGGCTAGGATGCTGGCATAATGGTCATCAATCACCCGTCTTGAAACACGGACCAAGGAGTCGAACATTTATGCGAGTTTTTGGGTGTTAAACCCTCAAGCGTAATGAAAGTGAACGGAGGTGAGAGCCCTTACGGGTGCATCATCGACCGATCCTGATGTCTTCGGATGGATTTGAGTAAGAGCATAACTGTTCGGACCCGAAAGATGGTGAACTATGCGTGGATAGGGTGAAGCCAGAGGAAACTCTGGTGGAGGCTCGCAGCGGTTCTGACGTGCAAATCGATCGTCAAATCTGCGCATGGGGGCGAAAGACTAATCGAACCATCTAGTAGCTGGTTACCGCCGAAGTTTCCCTCAGGATAGCAGTGTTGTATTCAGTTTTATGAGGTAAAGCGAATGATTAGGGACTCGGGGGCGCTATATTGCCTTCATCCATTCTCAAACTTTAAATATGTAAGAAGCCCTTGTCGCTTAATTGGACGTGGGCATTCGAATGTATCAACACTAGTGGGCCATTTTT
>mthdF52R26_150086 _082318_42243_c100747962550000001823169907081557_s1_p0/67005/ccs		
AAGTCGTAACAAGGTCTCCGTTGGTGAACCAGCGGAGGGATCATTACCGAGTTTACAACTCCCAAACCCCTGTGAACATACCTTATGTTGCCTCGGCGGATCAGCCCGCGCCCCGTAAAAAGGGACGGCCCGCCGCAGGAACCCTAAACTCTGTTTTTAGTGGAACTTCTGAGTATAAAAAACAAATAAATCAAAACTTTCAACAACGGATCTCTTGGTTCTGGCATCGATGAAGAACGCAGCAAAATGCGATAAGTTAATGTGAATTGCAGAATTCAGTGAATCATCGAATCTTTGAACGCACATTGCGCCCGCCAGTATTCTGGCGGGCATGCCTGTTCGAGCGTCATTTCAACCCTCAAGCCCAGCTTGGTGTTGGGAGCTGCAGTCCTGCTGCACTCCCAAATACATTGGCGGTCACGTCGAGCTTCCATAGCGTAGTAATTTACACATCGTTACTGGTAATCGTCGCGGCCACGCCGTTAAACCCCAACTTCTGAATGTTGACCTCGGATCAGGTAGGAATACCCGCTGAACTTAAGCATATCAATAAGCGGAGGAAAGAAACCAACAGGGATTGCCCTAGTAACGGCGAGTGAAGCGGCAACAGCTCAAATTTGAAATCTGGCTTTCGGGCCCGAGTTGTAATTTGTAGAGGATGATTTTGATGCGGTGCCTTCCGAGTTCCCTGGAACGGGACGCCATAGAGGGTGAGAGCCCCGTCTGGTTGGATGCCAAATCTCTGTAAATCTCCTTCGACGAGTCGAGTAGTTTGGGAATGCTGCTCTAAATGGGAGGTATATGTCTTCTAAAGCTAAATACCGGCCAGAGACCGATAGCGCACAAGTAGAGTGATCGAAAGATGAAAAGCACTTTGAAAAGAGAGTTAAAAAGTACGTGAAATTGTTGAAAGGGAAGCGTTTATGACCAGACTTGGGCTTGGTTAATCATCTGGGGTTCTCTCCAGTGCACTTTTCCAGTCCAGGCCAGCATCAGTTTTCGCCGGGGATAAAGGCTTCGGGAATGTGGCTCCCCTCGGGGAGTGTTATAGCCCGTTGTGTAATACCCTGGTGGGGACTGAGGTTCGCGCTTCTGCAAGGATGCTGGCGTAATGGTCATCAACGACCCGTCTTGAAACACGGACCAAGGAGTCGTCTTCGTATGCGAGTGTTCGGGTGTCAAACCCCTACGCGTAATGAAAGTGAACGCAGGTGAGAGCTTCGGCGCATCATCGACCGATCCTGATGTTCTCGGATGGATTTGAGTAAGAGCATACGGGGCCGGACCCGAAAGAAGGTGAACTATGCCTGTGTAGGGTGAAGCCAGAGGAAACTCTGGTGGAGGCTCGCAGCGGTTCTGACGTGCAAATCGATCGTCAACATGGGCATGGGGGCGAAAGACTAATCGAACCTTCTAGTAGCTGGTTTCCGCCGAAGTTTCCCTCAGGATAGCAGTGTTGAACTCAGTTTTATGAGGTAAAGCGAATGATTAGGGACTCGGGGGCGCTATTTAGCCTTCATCCATTCTCAAACTTTAAATATGTAAGAAGCTCTTGTTGCTTAATTGAACGTGAGCATTCGAATGTATCAACACTAGTGGGCCATTTTT
>mthdF52R26_150087 _082318_42243_c100747962550000001823169907081557_s1_p0/67870/ccs		
AGTCGTAACAAGGTTTCCGTAGGTGAACCTGCGGAAGGATCATTACATTAGAACATAGGCTCTAAGCTGTAGCAATACAGCCCAAAGGCCTCTTCTATTACCTTGTTTTTTCGAGTACCTATGTTTCCTTGGTAGGCTTGCCTGCCAACAGGACAAACTATTAAACCTTTTTTAATTTTCAATCAGCGTCTGAATAAACTATATAATTACAACTTTCAACAACGGATCTCTTGGTTCTGGCATCGATGAAGAACGCAGCGAAATGCGATAAGTAGTGTGAATTGCAGAATTCAGTGAATCATCGAATCTTTGAACGCACATTGCGCCCCTTGGTATTCCATGGGGCATGCCTGTTCGAGCGTCATTTGTACCCTCAAGCTCTGCTTGGTGTTGGGTGTTTGTCCTCTCCATTGTGTTTGGACTCGCCTCAAAGCAATTGGCAGCCAGTGTATTGGTTTTAAGCGCAGCACATTTTGCGTCTTGCTTCCTTTAACACTTGCGTCCATTAAGCCTTTTTATCACTTTTGACCTCGGATCAGGTAGGGATACCCGCTGAACTTAAGCATATCAATAAGCGGAGGAAAAGAAACCAACAGGGATTGCCCTAGTAACGGCGAGTGAAGCGGCAACAGCTCAAATTTGAAATCTGGCGTCTTTGCGTCCGAGTTGTAATTTGCAGAGGGCGCTTTGGCGTTGGCAGCAGTCCAAGTTCTTTGGAACAGGAACGTCACAGAGGGTGAGAATCCCGTACGTGGTTGCTGGCCTTCGCCGTGTAAAGCCCCTTCGACGAGTCGAGTTGTTTTGGGAATGCAGCTCTAAATGGGAGGTAAATTTCTTCTAAGCTAAATACTGGCCAGAGACCGATAGCGCACAAGTAGAGTGATCGAAAGATGAAAAGCACTTTGGAAAGAGAGTCAAACAGCACGTGAAATTGTTAAAAGGGAAGCGCTTGCAGCCAGACTTGCCTGTAGTTGCCTATCCAGACTTTTGTCCGGTGCACTCTTCTATAGGCAGGCCAGCATCAGTTTGGGCGGTTGGATAAAGGTCTCTGTCATGTACCTCTCTTCGGGAGAACTTATAGGGGAGACGACATGCAACCAGCCTGGACTGAGGTCCGCGCATTTGCTAGGATGCTGGCGTAATGGCTGTAAGCGGCCCGTCTTGAAACACGGACCAAGGAGTCTAACATCTATGCGAGTGTTTGGGTGTCAAGCCCGAACGCGTAATGAAAGTGAACGGAGGTGGGAACCCTCGGGTGCACCATCGACCGATCCTGATGTCTTCGGATGGATTTGAGTAAGAGCATAGCTGTTGGGACCCGAAAGATGGTGAACTATGCTTGAATAGGGTGAAGCCAGAGGAAACTCTGGTGGAGGCTCGCAGCGGTTCTGACGTGCAAATCGATCGTCAAATTTGGGCATAGGGGCGAAAGACTAATCGAACTATCTAGTAGCTGGTTCCTGCCGAAGTTTCCCTCAGGATAGCAGTAACGTATTCAGTTTTATGAGGTAAAGCGAATGATTAGAGGCCTGGGGGTTGAAACAACCTTCACCTATTCTCAAACTTTAAATATGTAAGAAGTCCTTGTTACTTAATTGAACGTGGACACTTGAATGTACCGTTACTAGTGGGCCATTTTT
>mthdF52R26_150088 _082318_42243_c100747962550000001823169907081557_s1_p0/73893/ccs		
AAGTCGTAACAAGGTCTCCGTAGGTGAACCTGCGGAGGGATCATTACTGAGTTTTTAACTCTCCAAACCATGTGAACTTACCACTGTTGCCTCGGTGGATGGTGCTGTCTCTCGGGACGGTACCACCGCCGGTGGACTACCTAAACTCTGTTAATTTTTGTCAATCTGAATCAAACTAAGAAATAAGTTAAAACTTTCAACAACGGATCTCTTGGTTCTGGCATCGATGAAGAACGCAGCGAAATGCGATAAGTAATGTGAATTGCAGAATTCAGTGAATCATCGAATCTTTGAACGCACATTGCGCCCATTAGTATTCTAGTGGGCATGCCTGTTCGAGCGTCATTTCAACCCTTAAGCCTAGCTTAGTGTTGGGAGACTGCCTAATACGCAGCTCCTCAAAACCAGTGGCGGAGTCGGTTCGTGCTCTGAGCGTAGTAATTTTTTATCTCGCTTCTGCAAGCCGGACTGGCAACAGCCATAACCGCACCCTTCGGGGGCACTTTTTAATGGTTGACCTCGGATCAGGTAGGAATACCCGCTGAACTTAAGCATATCAATAAGCGGAGGAAAAGAAACCAACAGGGATTGCCCTAGTAACGGCGAGTGAAGCGGCAACAGCTCAAATTTGAAATCTGGCCTTCTGGTCCGAGTTGTAATTTGTAGAGGATGATTTTGGTTAGGTACCTTCCGAGTTCCTTGGAACAGGACGCCTTAGAGGGTGAGAGCCCCGTACGGTTGGATGCCGAGCCTCTGTAAATCTCCTTCGACGAGTCGAGTAGTTTGGGAATGCTGCTCTAAATGGGAGGTAAATTTCTTCTAAAGCTAAATACCGGCCAGAGACCGATTAGCGCACAAGTAGAGTGATCGAAAGATGAAAAGCACTTTGAAAAGAGGGTTAAATAGTACGTGAAATTGTTGAAAGGGAAGGATTTATGACCAGACCTTTGCCTTGCGGATCATCCGGTGTTCTCACCGGTGCACTTCGCTTGGTTGAGGCCAGCATCAGTTTTGGCGGCGGGATAAAGACTTCAGGAACGTGACTCCCCCGGGAGTGTTATAGCCTGCTGTGTAATACCGCCGCTGGGACTGAGGACCGCGCTTCGGCTAGGATGCTGGCATAATGGTCATCAATCACCCGTCTTGAAACACGGACCAAGGAGTCGAACATTTATGCGAGTTTTTGGGTGTTAAACCCTCAAGCGTAATGAAAGTGAACGGAGGTGAGAGCCCTTACGGGTGCATCATCGACCGATCCTGATGTCTTCGGATGGATTTGAGTAAGAGCATAACTGTTCGGACCCGAAAGATGGTGAACTATGCGTGGATAGGGTGAAGCCAGAGGAAACTCTGGTGGAGGCTCGCAGCGGTTCTGACGTGCAAATCGATCGTCAAATCTGCGCATGGGGGCGAAAGACTAATCGAACCATCTAGTAGCTGGTTTACCGCCGAAGTTTCCCTCAGGATAGCAGTGTTGTATTCAGTTTTATGAGGTAAAGCGAATGATTAGGGACTCGGGGGCGCTATATTGCCTTCATCCATTCTCAAACTTTAAATATGTAAGAAGCCCTTGTCGCTTAATTGGACGTGGGCATTCGAATGTATCAACACTAGTGGGCCATTTTT
>mthdF52R26_150089 _082318_42243_c100747962550000001823169907081557_s1_p0/74059/ccs		
AAGTCGTAACAAGGTCTCCGTTGGTGAACCAGCGGAGGATCATTACCGAGTTTACAACTCCAAACCCTGTGAACATACCTTATGTTGCCTCGGCGGATCAGCCCGCGCCCCGTAAAAAGGGACGGCCCGCCGCAGGAACCCTAAACTCTGTTTTTAGTGGAACTTCTGAGTATAAAAAACAAATAAATCAAAACTTTCAACAACGGATCTCTTGGTTCTGGCATCGATGAAGAACGCAGCAAAATGCGATAAGTAATGTGAATTGCAGAATTCAGTGAATCATCGAATCTTTGAACGCACATTGCGCCCGCCAGTATTCTGGCGGGCATGCCTGTTCGAGCGTCATTTCAACCCTCAAGCTCAGCTTGGTGTTGGGAGCTGCAGTCCTGCTGCACTCCCCAAATACATTGGCGGTCACGTCGAGCTTCCATAGCGTAGTAATTTACACATCGTTACTGGTAATCGTCGCGGCCACGCCGTTAAACCCCAACTTCTGAATGTTGACCTCGGATCAGTAGGAATACCCGCTGAACTTAAGCAATCAATAAGCGGAGGAAAAGAAACCAACAGGGATTGCCCTAGTAACGGCGAGTGAAGCGGCAACAGCTCAAATTTGAAATCTGGCTTTCGGGCCCGAGTTGTAATTTGTAGAGGATGATTTTGATGCGGTGCCTTCCGAGTTCCCTGGAACGGGACGCCATAGAGGGTGAGAGCCCCGTCTGGTTGGATGCCAAATCTCTGTAAATCTCCTTCGACGAGTCGAGTAGTTTGGGAATGCTGCTCTAAATGGGAGGTATATGTCTTCTAAAGCTAAATACCGGCCAGAGACCGATAGCGCACAAGTAGAGTGATCGAAAGATGAAAAGCACTTGAAAAGAGAGTTAAAAAGTACGTGAAATTGTTGAAAGGGAAGCGTTTATGACCAGACTTGGGCTTGGTTAATCATCTGGGGTTCTCTCCAGTGCACTTTTCCAGTCCAGGCCAGCATCAGTTTTCGCCGGGGACAAAGGCTTCGGGAATGTGGCTCCCTCGGGGAGTGTTATAGCCCGTTGTGTAATACCCTGGTGGGGACTGAGGTTCGCGCTTCTGCAAGGATGCTGGCGTAATGGTCATCAACGACCCGTCTTGAAACACGGACCAAGGAGTCGTCTTCGTATGCGAGTGTTCGGGTGTCAAACCCCTACGCGTAATGAAAGTGAACGCAGGTGAGAGCTTCGGCGCATCATCGACCGATCCTGATGTTCTCGGATGGATTTGAGTAAGAGCATACGGGGCCGGACCCGAAAGAAGGTGAACTATGCCTGTGTAGGGTGAAGCCAGAGAAACTCTGGTGGAGGCTCGCAGCGGTTCTGACGTGCAAATCGATCGTCAAACATGGGCATGGGGGCGAAAGACTAATCGAACCTTCTAGTAGCTGGTTTCCGCCGAAGTTTCCCTCAGGATAGCAGTGTTGAACTCAGTTTTATGAGGTAAAGCGAATGATTAGGGACTCGGGGCGCTATTTAGCCTTCATCCATTCTCAAACTTTAAATATGTAAGAAGCTCTTGTTGCTTAATTGAACGTGAGCATTCGAATGTATCAACACTAGTGGGCCATTTT
>mthdF52R26_150090 _082318_42243_c100747962550000001823169907081557_s1_p0/74269/ccs		
AAGTCGTAACAAGGTCTCCGTAGGTGAACCTGCGGAGGGATCATTACTGAGTTTTTAACTCTCCAAACCATGTGAACTTACCACTGTTGCCTCGGTGGATGGTGCTGTCTCTCGGGACGGTACCACCGCCGGTGGACTACCTAAACTCTGTTAATTTTTGTCAATCTGAATCAAACTAAGAAATAAGTTAAAACTTTCAACAACGGATCTCTTGGTTCTGGCATCGATGAAGAACGCAGCGAAATGCGATAAGTAATGTGAATTGCAGAATTCAGTGAATCATCGAATCTTTGAACGCACATTGCGCCCATTAGTATTCTAGTGGGCATGCCTGTTCGAGCGTCATTTCAACCCTTAAGCCTAGCTTAGTGTTGGGAGACTGCCTAATACGCAGCTCCTCAAAACCAGTGGCGGAGTCGGTTCGTGCTCTGAGCGTAGTAATTTTTTATCTCGCTTCTGCAAGCCGGACTGGCAACAGCCATAAACCGCACCCTTCGGGGGCACTTTTTAATGGTTGACCTCGGATCAGGTAGGAATACCCGCTGAACTTAAGCATATCAATAAGCGGAGGAAAAGAAACCAACAGGGATTGCCCTAGTAACGGCGAGTGAAGCGGCAACAGCTCAAATTTGAAATCTGGCCTTCTGGTCCGAGTTGTAATTTGTAGAGGATGATTTTGGTTAGGTACCTTCCGAGTTCCTTGGAACAGGACGCCTTAGAGGGTGAGAGCCCCGTACGGTTGGATGCCGAGCCTCTGTAAATCTCCTTCGACGAGTCGAGTAGTTTGGGAATGCTGCTCTAAATGGGAGGTAAATTTCTTCTAAAGCTAAATACCGGCCAGAGACCGATAGCGCACAAGTAGAGTGATCGAAAGATGAAAAGCACTTTGAAAAGAGGGTTAAATAGTACGTGAAATTGTTGAAAGGGAAGGATTTATGACCAGACCTTTGCCTTGCGGATCATCCGGTGTTCTCACCGGTGCACTTCGCTTGGTTGAGGCCAGCATCAGTTTTGGCGGCGGGATAAAGACTTCAGGAACGTGACTCCCCCGGGAGTGTTATAGCCTGCTGTGTAATACCGCCGCTGGGACTGAGGACCGCGCTTCGGCTAGGATGCTGGCATAATGGTCATCAATCACCCGTCTTGAAACACGGACCAAGGAGTCGAACATTTATGCGAGTTTTTGGGTGTTAAACCCTCAAGCGTAATGAAAGTGAACGGAGGTGAGAGCCCTTACGGGTGCATCATCGACCGATCCTGATGTCTTCGGATGGATTTGAGTAAGAGCATAACTGTTCGGACCCGAAAGATGGTGAACTATGCGTGGATAGGGTGAAGCCAGAGGAAACTCTGGTGGAGGCTCGCAGCGGTTCTGACGTGCAAATCGATCGTCAAATCTGCGCATGGGGGCGAAAGACTAATCGAACCATCTAGTAGCTGGTTACCGCCGAAGTTTCCCTCAGGATAGCAGTGTTGTATTCAGTTTTATGAGGTAAAGCGAATGATTAGGGACTCGGGGGCGCTATATTGCCTTCATCCATTCTCAAACTTTAAATATGTAAGAAGCCCTTGTCGCTTAATTGGACGTGGGCATTCGAATGTATCAACACTAGTGGGCCATTTTT
>mthdF52R26_150091 _082318_42243_c100747962550000001823169907081557_s1_p0/76498/ccs		
AAGTCGTAACAAGGTCTCCGTAGTGAACCTGCGGAGGGATCATTACTGAGTTTTTTAACTCTCCAAACCATGTGAACTTACCACTGTTGCCTCGGTGGATGGTGCTGTCTCTCGGGACGGTACCACCGCCGGTGGACTACCTAAACTCTGTTAATTTTTGTCAATCTGAATCAAACTAAGAAATAAGTTAAAACTTTCAACAACGGATCTCTTGGTTCTGGCATCGATGAAGAACGCAGCGAAATGCGATAAGTAATGTGAATTGCAGAATTCAGTGAATCATCGAATCTTTGAACGCACATTGCCGCCCATTAGTATTCTAGTGGGCATGCCTGTTCGAGCGTCATTTTCAAACCCTTAAGCCTAGCTTAGTGTTGGGAGACTGCCTAATACGCAGCTCCTCAAAACCAGTGGCGGAGTCGGTTCGTGCTCTGAGCGTAGTAATTTTTTATCTCGCTTCTGTAAGCCGGACTGGCAACAGCCATAAACCGCACCCTTCGGAGGCACTTTTTAATGGTTGACCTCGGATCCGGTAGGAATACCCGCTGAACTTTAAGCATATCAATAAGCGGAGGAAAAGAAACCAACAGGGATTGCCCTAGTAACGGCGAGTGAAGCGGCAACAGCTCAAATTTGAAATCTGGCCTTCTGGTCCGAGTTGTAATTTGTAGAGGATGATTTTGGTTAGGTACCTTCCGAGTTCCTTGAACGGACGCCTTAGAGGGTGAGAGCCCCGTACGGTTGGATGCCGAGCCTCTGTAAATCTCCTTCGACGAGTCGAGTAGTTTGGGAATGCTGCTCTAAATGGGAGGTAAATTTCTTCTAAAGCTAAATACCGGCCAGAGACCGATAGCGCACAAGTAGAGTGATCGAAAGATGAAAAGCACTTTGAAAAGAGGGTTAAATAGTACGTGAAATTGTTGAAAGGGAAGGATTTATGACCAGACCTTGCCTTGCGGATCATCCGGTGTTCTCACCGGTGCACTTCGCTTGGTTGAGGCCAGCATCAGTTTTGGCGGCGGGATAAAGACTTCAGGAACGTGACTCCCCCGGGAGTGTTATAGCCTGCTGTGTAATACCGCCGCTGGGACTGAGGACCGCGCTTCGGCTAGGATGCTGGCATAATGGTCATCAATCACGCCGTCTTGAAACACGGACCAAGGAGTCGAACATTTATGCGAGTTTTTGGGTGTTAAACCCTCAAGCGTAATGAAAGTGAACGGAGGTGAGAGCCCTTACGGGTGCATCATCGACCGATCCTGAATGTCTTCGATGGATTTGAGTAAGAGCATAACTGTTCGGACCCGAAAGATGGTGAACTATGCGTGGATAGGGTGAAGCCAGAGGAAACTCTGGTGGAGGCTCGCAGCGGTTCTGGACGTGCAAATCGATCGTCAAATCTGCGCATGGGGGCGAAAGACTAATCGAACCATCTAGTAGCTGGTTACCGCCGAAGTTTCCCTCAGGATAGCAGTGTTGTATTCAGTTTTATGAGGTAAAGCGAATGATTAGGGACTCGGGGGCGCTATATTGCCTTCATCCATTCTCAAACTTTAAAATATGTAAGAAGCCTTGTCGCTTAATTGGACGTGGGCATTCGAATGTATCAACACTAGTGGGCCATTTTT
>mthdF52R26_150092 _082318_42243_c100747962550000001823169907081557_s1_p0/94005/ccs		
AAGTCGTAACAAGGTCTCCGTTGGTGAACCAGCGGAAGGGATCATTACCGAGTTTTACAACTCCCAAACCCCTGTGAACATACCTTATGTTGCCTCGGCGGGATCAGCCCGCGCCCCGTAAAAAGGGACGGCCCGCCGCAGGAACCCTAAACTCTGTTTTTAGTGGAACTTCTGAGTATAAAAACAAATAAATCAAAACTTTCAACAACGGATCTCTTGGTTCTGGCATCGATGAAGAACGCAGCAAAATGCGATAAGTAATGTGAATTGCAGAATTCCAGTGAATCATCGAATCTTTGAACGCACATTGCGCCCGCCAGTATTCTGGCGGGCATGCCTGTTCGAGCGTCATTTCAACCCTCAAGCCCAGCTTGGTGTTGGGAGCTGCAGTCCTGCTGCACTCCCCAAATACATTGGCGGTCACGTCGAGCTTCCATAGCGTAGTAATTTACACATCGTTACTGGTAATCGTCGCGGCCACGCCGTTAAACCCCAACTTCTGAATGTTGACCTCGGATCAGGTAGGAATACCCCGCTGAACTTAAGCATATCAATAAGCGGAGGAAAAAGAAACCAACAGGGATTGCCCTAGTAACGGCGAGTGAAGCGGCAAACAGCTCAAATTTGAAATCTGGCTTTCGGGCCCGAGTTGTAATTTGTAGAGGATGATTTTGATGCGGTGCCTTCCGAGTTCCCTGGAACGGGACGCCATAGAGGGTGAGAGCCCCGTCTGGTTGGATGCCAAATCTCTGTAAATCTCCTTCGACGAGTCGAGTAGTTTGGGAATGCTGCTCTAAATGGGAGGTATATGTCTTCTAAAGCTAAATACCGGCCAGAGGACCGATAGCGCACAAGTAGAGTGATCGAAAGATGAAAAGCACTTTGAAAAGAGAGTTAAAAAGTACGTGAAATTGTTGAAAGGGGAAGCGTTTATGACCAGACTTGGGCTTGGTTAATCATCTGGGGTTCTCTCCAGTGCACTTTTCCAGTCCAGGCCAGCATCAGTTTTCGCCGGGGGACAAAGGCTTCGGGAATGTGGCTCCCCTCGGGGAGTGTTATAGCCGTTGTGTAATACCCTGGTGGGGGACTGAGGTTTCCGCGCTTCTGCAAGGGATGCTGGCGTAATGGTCATCAACGACCCGTCTTGAAACACGGACCAAGGAGTCGTCTTCGTATGCGAGTGTTCGGGTGTCAAACCCCTACGCGTAATGAAAGTGAACGCAGGTGAGAGCTTCGGCGCATCATCGACCGATCCTGATGTTCTCGGATGGATTTTGAGTAAGAGCATACGGGGCCGGACCCGAAAGAAGGTGAACTATGCCTGTGTAGGGTGAAGCCAGAGGAAACTCTGGTGGAGGCTCGCAGCGGTTCTGACGTGCAAATCGATCGTCAAACATGGGCATGGGGGCGAAAGACTAATCGAACCTTCTAGTAGCTGGTTTCCGCCGAAGTTTCCCTCAGGATAGCAGTGTTGAACTCAGTTTTATGAGGTAAAGCGAAATGATTAGGGACTCGGGGGCGCTATTTAGCCTTCATCCATTCTCAAACTTTAAATATGTAAGAAGCTCTTGTTGCTTAATTGAACGTGAGCATTCGAATGTATCAACACTAGTGGGCCATTTTTT
>mthdF52R26_150093 _082318_42243_c100747962550000001823169907081557_s1_p0/97238/ccs		
AAGTCGTAACAAGGTCTCCGTAGGTGAACCTGCGGAGGATCATTACACAATAACAAGGCGGGCTGGACACCCCCCGCTGGGCACTGCTTCACGGCGTGCGCGGCGGGCCGGCCTGCTGAATTATTTACCCGTGTCTTTTGCGTACTTCTTGTTTCCTGGGTGGGCTCGCCCGCCTCAGGACCAACCACAAACCTTTTGCAATAGCAATCAGCGTCAGTAACAACGTAATTAATTACAACTTCAACAACGGATCTCTTGGTTCTGGCATCGATGAAGAACGCAGCGAAATGCGATACGTAGTGTGAATTGCAGAATTCAGTGAATCATCGAATCTTTGAACGCACATTGCGCCCTTTGGTATTCCAAAGGGCATGCCTGTTCGAGCGTCATTTGTACCTCAAGCTTTGCTTGGTGTTGGGCGTCTTTTGTCTCCAGTTCGCTGGAGACTCGCCTTAAAGTCATTGGCAGCCGGCCTACTGGTTCGGAGCGCAGCACAAGTCGCGCTCTTCGCCAGCCAAGGTCAGCGTCCAGCAAGCCTTTTTTTCAACCTTTGACCTCGGATCAGGTAGGGATACCGCTGAACTTAAGCATATCAATAAGCGGAGGCACAAGAAACCAACCGGATTGCCCTAGTAACGGCGAGTGAAGCGGCAACAGCTCAAATTTGAAATCTGGCTCTTTTAGAGTCCGAGTTGTAATTTGCAGAGGGCGCTTTGGCTTTGGCAGCGGTCCAAGTTCCTTGGAACAGGACGTCACAGAGGGTGAGAATCCGTACGTGGTCGCTGGCTATTGCCGTGTAAAGCCCCTTCGACGAGTCGAGTTGTTTGGGAATGCAGCTCTAAATGGAGGTACATTTCTTCTAAAGCTAAATATTGGCCAGAGACCGATAGCGCACAAGTAGAGTGATCGAAAGATGAAAAGCACTTTGGAAAGAGAGTCAAACAGCACGTGAAATTGTTGAAAGGGAAGCGCTTGCAGCCAGACTTGCTTGCAGTTGCTCATCCGGGCTCTTTGCCCGTGCATCTTCTGCAGGCAGGCCAGCATCAGTTTGGGCGGTGGATAAAGGTCTCTGTCACGTACCTCTCTTCGGGAGGCCTTATAGGGAGACGACATACACCAGCCTGGACTGAGGTCCGCGCATTTGCTAGGATGCTGGCGTAATGGCTGTAAGCGGCCCGTCTTGAAACACGGACCAAGGAGTCTAACATCTATGCGAGTGTTTGGGTGTCAAGCCCGAACGCGTAATGAAAGTGAACGGAGGTGGAACCCGCAAGGGTGCACCATCGACCGATCCTGATGTCTTCGGAAGGATTTGAGTAAGAGCATGGCTGTTGGGACCCGAAAGATGGTGAACTATGCTTGAATAGGGTGAAGCCAGAGGAAACTCTGGTGGAGCTCGCAGCGGTTCTGACGTGCAAATCGATCGTCAAATTTGGGCATAGGGGCGAAAGACTAATCGAACTATCTAGTAGCTGTTCCTGCCGAAGTTTCCCTCAGGATAGCAGTAACGTATTCAGTTTTATGAGGTAAGCGAATGATTAGAGCCTGGGGCTGAAACAGCCTTCACCTATTCTCAAACTTTAAATATGTAAGAAGTCCTTGTTACTTAATTGAACGTGGACAGTTGAATGAAACGTTATTAGTGGGCCATTTTT
>mthdF52R26_150094 _082318_42243_c100747962550000001823169907081557_s1_p0/102191/ccs		
AAGTCGTAACAAGGTCTCCGTTGGTGAACCAGCGGAGGGATCATTACCGAGTTTACAACTCCCAAACCCTGTGAACATACCTTATGTTGCCTCGGCGGATCAGCCGCGCCCCGTAAAAAGGGACGGCCGCGCAGGAACCTAAACTCTGTTTTTAGTGAACTTCTGAGTATAAAAAACAAATAAATCAAAACTTTCAACAACGGATCTCTTGTTCTGGCATCGATGAAGAACGCAGCAAAATGCGATAAGTAATGTGAATTGCAGAATTCAGTGAATCATCGAATCTTTGAACGCACATTGCGCCCGCCAGTATTCTGGCGGGCATGCCTGTTCGAGCGTCATTTCAACCCTCAAGCCCAGCTTGGTGTTGGGAGCTGCAGTCTGCTGCACTCCCCAAATACATTGGCGGTCACGTCGAGCTTCCATAGCGTAGTAATTTACACATCGTTACTGGTAATCGTCGCGGCACGCCGTTAAACCCAACTTCTGAATGTTGACCTCGGATCAGGTAGGAATACCCGCTGAACTTAAGCATATCAATAAGCGGAGGAAAAGAAACCAACAGGGATTGCCCTAGTAACGGCGAGTGAAGCGGCAACAGCTCAAATTTGAAATCTGGCTTTCGGGCCCGAGTTGTAATTTGTAGAGGATGATTTTGATGCGGTGCCTTCCGAGTTCCCTGGAACGGGACGCCATAGAGGTGAGAGCCCGTCTGGTTGGATGCCAAATCTCTGTAAATCTCCTTCGACGAGTCGAGTAGTTTGGGAATGCTGCTCTAAATGGGAGGTATATGTCTTCTAAAGCTAAATACCGGCCAGAGACGATAGCGCACAAGTAGAGTGATCGAAAGATGAAAAGCACTTTGAAAAGAGAGTTAAAAGTACGTGAAATTGTTGAAAGGGAAGCGTTTATGACAGACTTGGCTTGGTTAATCATCTGGGTTCTCTCCAGTGCACTTTTCCAGTCCAGGCCAGCATCAGTTTTCGCCGGGGATAAAGGCTTCGGAATGTGGCTCCCTCGGGAGTGTTATAGCCGTTGTGTAATACCTGGTGGGACTGAGGTTCGCGCTTCTGCAAGGATGCTGGCGTAATGGTCATCAACGACCGTCTTGAACACGGACCAAGGAGTCGTCTTCGTATGCGAGTGTTCGGTGTCAAACCCCTACGCGTAATGAAAGTGAACGCAGGTGAGAGCTTCGGCGCATCATCGACCGATCCTGATGTTCTCGGATGGATTTGAGTAAGAGCATACGGGCCGGACCCGAAAGAAGGTGAACTATGCCTGTGTAGGTGAAGCCAGAGGAAACTCTGGTGGAGGCTCGCAGCGGTTCTGACGTGCAAATCGATCGTCAAACATGGGCATGGGGCGAAAGACTAATCGAACCTTCTAGTAGCTGGTTTCCGCCGAAGTTTCCCTCAGGATAGCAGTGTTGAACTCAGTTTTATGAGGTAAAGCGAATGATTAGGGACTCGGGGCGCTATTTAGCCTTCATCCATTCTCAAACTTTAAATATGTAAGAAGCTCTTGTTGCTTAATTGAACGTGAGCATTCGAATGTATCAACACTAGTGGGCCATTTTT
>mthdF52R26_150095 _082318_42243_c100747962550000001823169907081557_s1_p0/102535/ccs		
AAGTCGTAACAAGGTCTCCGTAGGTGAACCTGCGGAGGGATCATTACTGAGTTTTTAACTCTCCAAACCATGTGAACTTACCACTGTTGCCTCGGTGGATGGTGCTGTCTCTCGGGACGGTACCACCGCCGGTGGACTACCTAAACTCTGTTAATTTTTGTCAATCTGAATCAAACTAAGAAATAAGTTAAAACTTTCAACAACGGATCTCTTGGTTCTGGCATCGATGAAGAACGCAGCGAAATGCGATAAGTAATGTGAATTGCAGAATTCAGTGAATCATCGAATCTTTGAACGCACATTGCGCCCATTAGTATTCTAGTGGGCATGCCTGTTCGAGCGTCATTTCAACCCTTAAGCCTAGCTTAGTGTTGGGAGACTGCCTAATACGCAGCTCCTCAAAACCAGTGGCGGAGTCGGTTCGTGCTCTGAGCGTAGTAATTTTTTATCTCGCTTCTGCAAGCCGGACTGGCAACAGCCATAAACCGCACCCTTCGGGGCACTTTTTAATGGTTGACCTCGGATCAGGTAGGAATACCCGCTGAACTTAAGCATATCAATAAGCGGAGGAAAAGAAACCAACAGGGATTGCCCTAGTAACGGCGAGTGAAGCGGCAACAGCTCAAATTTGAAATCTGGCCTTCTGGTCCGAGTTGTAATTTGTAGAGGATGATTTTGGTTAGGTACCTTCCGAGTTCCTTGGAACAGGACGCCTTAGAGGGTGAGAGCCCCGTACGGTTGGATGCCGAGCCTCTGTAAATCTCCTTCGACGAGTCGAGTAGTTTGGGAATGCTGCTCTAAATGGGAGGTAAATTTCTTCTAAAGCTAAATACCGGCCAGAGACCGATAGCGCACAAGTAGAGTGATCGAAAGATGAAAAGCACTTTGAAAAGAGGGTTAAATAGTACGTGAAATTGTTGAAAGGGAAGGATTTATGACCAGACCTTTGCCTTGCGGATCATCCGGTGTTCTCACCGGTGCACTTCGCTTGGTTGAGGCCAGCATCAGTTTTGGCGGCGGGATAAAGACTTCAGGAACGTGACTCCCCCGGGAGTGTTATAGCCTGCTGTGTAATACCGCCGCTGGGACTGAGGACCGCGCTTCGGCTAGGATGCTGGCATAATGGTCATCAATCACCCGTCTTGAAACACGGACCAAGGAGTCGAACATTTATGCGAGTTTTTGGGTGTTAAACCCTCAAGCGTAATGAAAGTGAACGGAGGTGAGAGCCCTTACGGGTGCATCATCGACCGATCCTGATGTCTTCGGATGGATTTGAGTAAGAGCATAACTGTTCGGACCCGAAAGATGGTGAACTATGCGTGGATAGGGTGAAGCCAGAGGAAACTCTGGTGGAGGCTCGCAGCGGTTCTGACGTGCAAATCGATCGTCAAATCTGCGCATGGGGGCGAAAGACTAATCGAACCATCTAGTAGCTGGTTACCGCCGAAGTTTCCCTCAGGATAGCAGTGTTGTATTCAGTTTTATGAGGTAAAGCGAATGATTAGGGACTCGGGGGCGCTATATTGCCTTCATCCATTCTCAAACTTTAAATATGTAAGAAGCCCTTGTCGCTTAATTGGACGTGGGCATTCGAATGTATCAACACTAGTGGGCCATTTTT
>mthdF52R26_150096 _082318_42243_c100747962550000001823169907081557_s1_p0/112147/ccs		
AAGTCGTAACAAGGTCTCCGTAGGTGAACCTGCGGAGGGATCATTACTGAGTTTTTAACTCTCCAAACCATGTGAACTTACCACTGTTGCCTCGGTGGATGGTGCTGTCTCTCGGGATGGTGCCACCGCCGGTGGACTACCTAAACTCTGTTAATTTTTGTCAATCTGAATCAAACTAAGAAATAAGTTAAAACTTTCAACAACGGATCTCTTGGTTCTGGCATCGATGAAGAACGCAGCGAAATGCGATAAGTAATGTGAATTGCAGAATTCAGTGAATCATCGAATCTTTTGAACGCACATTGCGCCCATTAGTATTCTAGTGGGCATGCCTGTTCGAGCGTCATTTCAACCCTTAAGCCTAGCTTAGTGTTGGGAGACTGCCTAATACGCAGCTCCTCAAAACCAGTGGCGGAGTCGGTTCGTGCTCTGAGCGTAGTAATTTTTTATCTCGCTTCTGCAAGCCGGACTGGCAACAGCCATAAACCGCACCCTTCGGGGGCACTTTTTAATGGTTGACCTCGGATCAGGTAGGAATACCCGCTGAACTTAAGCATATCAATAAGCGGAGGAAAAGAAACCAACAGGGATTGCCCTAGTAACGGCGAGTGAAGCGGCAACAGCTCAAATTTGAAATCTGGCCTTCTGGTCCGAGTTGTAATTTGTAGAGGATGATTTTGGTTAGGTACCTTCCGAGTTCCTTGGAACAGGACGCCTTAGAGGGTGAGAGCCCCGTACGGTTGGATGCCGAGCCTCTGTAAATCTCCTTCGACGAGTCGAGTAGTTTGGGAATGCTGCTCTAAATGGGAGGTAAATTTCTTCTAAAGCTAAATACCGGCCAGAGACCGATAGCGCACAAGTAGAGTGATCGAAAGATGAAAAGCACTTTGAAAAGAGGGTTAAATAGTACGTGAAATTGTTGAAAGGGAAGGATTTATGACCAGACCTTTGCCTTGCGGATCATCCGGTGTTCTCACCGGTGCACTTCGCTTGGTTGAGGCCAGCATCAGTTTTGGCGGCGGGATAAAGACTTCAGGAACGTGACTCCCCCGGGAGTGTTATAGCCTGCTGTGTAATACCGCCGCTGGGACTGAGGACCGCGCTTCGGCTAGGATGCTGGCATAATGGTCATCAATCACCCGTCTTGAAACACGGACCAAGGAGTCGAACATTTATGCGAGTTTTTGGGTGTTAAACCCTCAAGCGTAATGAAAGTGAACGGAGGTGAGAGCCCTTACGGGTGCATCATCGACCGATCCTGATGTCTTCGGATGGATTTGAGTAAGAGCATAACTGTTCGGACCCGAAAGATGGTGAACTATGCGTGGATAGGGTGAAGCCAGAGGAAACTCTGGTGGAGGCTCGCAGCGGTTCTGACGTGCAAATCGATCGTCAAATCTGCGCATGGGGGCGAAAGACTAATCGAACCATCTAGTAGCTGGTTACCGCCGAAGTTTCCCTCAGGATAGCAGTGTTGTATTCAGTTTTATGAGGTAAAGCGAATGATTAGGGACTCGGGGCGCTATATTGCCTTCATCCATTCTCAAACTTTAAATATGTAAGAAGCCCTTGTCGCTTAATTGGACGTGGGCATTCGAATGTATCAACACTAGTGGGCCATTTTT
>mthdF52R26_150097 _082318_42243_c100747962550000001823169907081557_s1_p0/118377/ccs		
AAGTCGTAACAAGGTCTCCGTAGGTGAACCTGCGGAGGGATCATTACACAAATATGAAGGCAGATTGGGTAGTCCCCGCTTTTGGGGGTTTGCCCATTCTGGCGCCATATTCACCCATGTCTTTTGCGTACTACTTGTTTCCTTGGCGGGCTCGCCCGCCAATTGGACTTTATTCAAACCTTTTTTATTGCAATCAGCGTCAGCAAAACAATGTAATCAATTACAACTTTCAACAACGGATCTCTTGGTTCTGGCATCGATGAAGAACGCAGCGAAATGCGATAAGTAGTGTGAATTGCAGAATTCAGTGAATCATCGAATCTTTGAACGCACATTGCGCCCTTTGGTATTCCAAAGGGCATGCCTGTTCGAGCGTCATTTGTACCCTCAAGCTTTGCTTGGTGTTGGGCGTCTTTTGTCTCTCCCCCGAGACTCGCCTTAAAAACATTGGCAGCCGGCCTACTGGTTTCGGAGCGCAGCACATTATTTGCGCTCTTGTCCAGCCGCGGTCGCGCGTCCATGAAGCCTTTTTTTTTTTCAACCTTTTGACCTCGGATCAGGTAGGGATACCCGCTGAACTTAAGCATATCAATAAGCGGAGGAAAAGAAACCAACAGGGATTGCCCTAGTAACGGCGAGTGAAGCGGCAACAGCTCAAATTTGAAATCTGGCTCTTTTAGAGTCCGAGTTGTAATTTGCAGAGGGCGCTTTGGCTTTGGCAGCGGTCCAAGTTCCTTGGAACAGGACGTCACAGAGGGTGAGAATCCCGTACGTGGTCGCTAGCTATTGCCGTGTAAAGCCCCTTCGACGAGTCGAGTTGTTTGGGAATGCAGCTCTAAATGGGAGGTAAATTTCTTCTAAAGCTAAATACTGGCCAGAGACCGATAGCGCACAAGTAGAGTGATCGAAAGATGAAAAGCACTTTGGAAAGAGAGTCAAACAGCACGTGAAATTGTTGAAAGGGAAGCGCTTGCAGCCAGACTTGCTTGCAGTTGCTCATCCGGGCTCTTTTGCCCGGTGCATTCTTCTGCAGGCAGGCCAGCATCAGTTTGGGCGGTGGGATAAAGGTCTCTGTCACGTACCTCTCTTCGGGGAGGCCTTATAGGGGAGACGACATACCACCAGCCTGGACTGAGGTCCGCGCATTTATGCTAGGATGCTGGCGTAATGGCTGTAAGCGGCCCGTCTTGAAACACGGACCAAGGAGTCTAACATCTATGCGAGTGTTTGGGTGTCAAGCCCGAACGCGTAATGAAAGTGAACGGAGGTGGGAACCCGCAAGGGTGCACCATCGACCGATCCTGATGTCTTCGGAAGGATTTGAGTAAGAGCATGGCTGTTGGGACCCGAAAGATGGTGAACTATGCTTGAATAGGGTGAAGCCAGAGGAAACTCTGGTGGAGGCTCGCAGCGGTTCTGACGTGCAAATCGATCGTCAAATTTGGGCATAGGGGCGAAAGACTAATCGAACTATCTAGTAGCTGGTTCCTGCCGAAGTTTCCCTCAGGATAGCAGTAACGTATTCAGTTTTATGAGGTAAAGCGAATGATTAGAGGCCTGGGGGTTGAAACAACCTTCACCTATTCTCAAACTTTAAATATGTAAGAAGTGTTTGTTGCTTAATTGAACGTACACATTTGAATGAAACGTTATTAGTGGGCCATTTTT
>mthdF52R26_150098 _082318_42243_c100747962550000001823169907081557_s1_p0/120856/ccs		
AAGTCGTAACAAGGTTTCCGTAGGTGAACCTGCGGAAGGATCATTACCGAGAGTTGCAGGCTTTTGTCTGCCATCTCTTACCATGTCTTTTGCGTACTACACGTTTCCTCGGCAGGTCCGCCTGCCGTTAGGACACATTATAAACCATTTGCAGTTGCAGTCAGCGTCTGAAAAACTTAATAATTACAACTTTTAACAACGGATCTCTTGGTTCTGGCATCGATGAAGAACGCAGCGAAATGCGATAAGTAGTGTGAATTGCAGAATTCAGTGAATCATCGAATCTTTGAACGCACATTGCGCCCCTATGGTATTCCATAGGGCATGCCTGTTCGAGCGTCATTTGTACCTTCAAGCTCTGCTTGGTGTTGGGTGTTTGTCCCGCCTTTGTGCGCGGACTCGCCTTAAAGCAATTGGCAGCCGGCGTATAGTTTCGGAGCGCAGCACAAATCGCGCTCTGTGTCTTATACGGTAGCATCCATCAAGACTATTTTACACTCTTGACCTCGGATCAGGTAGGGATACCCGCTGAACTTAAGCATATCAATAAGCGGAGGAAAAGAAACCAACAGGATTGCCCTAGTAACGGCGAGTGAAGCGGCAACAGCTCAAATTTGAAATCTGGCGTCTTTGGCGTCCGAGTTGTAATTTGCAGAGGGCGCTTTGGCGTTGGCAGCAGTCTAAGTTCCTTGGAACAGGACGTCACAGAGGGTGAGAATCCCGTACGTGGTTGCTGGCCTTCGCCGTGTAAAGCCCCTTCGACGAGTCGAGTTGTTTGGAATGCAGCTCTAAATGGGAGGTAAATTTCTTCTAAAGCTAAATACTGGCCAGAGACCGATAGCGCACAAGTAGAGTGATCGAAAGATGAAAAGCACTTTGGAAAGAGAGTCAAACAGCACGTGAAATTGTTAAAAGGAAGCGCTTGCAGCCAGACTTGCCTGTAGTTGCTCATCCGGACTTTTGTCCGGTGCACTCTTCTATAGGCAGGCCAGCATCAGTTTGGGCGGTTGGATAAAGGTCTCTGTCATGTACCTCTCTTCGGGTGAGAACTTATAGGGGAGACGACATGCAACCAGCCTGGACTGAGGTCCGCGCATTTGCTAGGATGCTGGCGTAATGGCTGTAAGCGGCCCGTCTTGAAACACGGACCAAGGAGTCTAACATCTATGCGAGTGTTTGGGTGTCAAGCCCGAACGCGTAATGAAAGTGAACGGAGGTGGAACCCCTCGGGGTGCACCATCGACCGATCCTGATGTCTTCGGATGGATTTGAGTAAGAGCATAGCTGTTGGGACCCGAAAGATGGTGAACTATGCTTGAATAGGGTGAAGCCAGAGGAAACTCTGGTGGAGGCTCGCAGCGGTTCTGACGTGCAAATCGATCGTCAAATTTGGGCATAGGGGCGAAAGACTAATCGAACTATCTAGTAGCTGGTTCCTGCCGAAGTTTCCCTCAGGATAGCAGTGACGTATTCAGTTTTATGAGGTAAAGCGAATGATTAGAGGCCTGGGGTTGAAACAACCTTCACCTATTCTCAAACTTTAAATATGTAAGAAGTCCTTGTTACTTAATTGAACGTGGACACTTGAATGTACCGTCACTAGTGGGCCATTTTT
>mthdF52R26_150099 _082318_42243_c100747962550000001823169907081557_s1_p0/121094/ccs		
AAGTCGTAACAAGGTCTCCGTAGGTGAACCTGCGGAGGGATCATTACACAAATATGAAGGCAGATTGGGTAGTCCCCGCTTTTGGGGGTTTGCCCATTCTGGCGCCATATTCACCCATGTCTTTTGCGTACTACTTGTTTCCTTGGCGGGCTCGCCCGCCAATTGGACTTTATTCAAACCTTTTTTTATTGCAATCAGCGTCAGCAAAACAATGTAATCAATTACAACTTTCAACAACGGATCTCTTGGTTCTGGCATCGATGAAGAACGCAGCGAAATGCGATAAGTAGTGTGAATTGCAGAATTCAGTGAATCATCGAATCTTTGAACGCACATTGCGCCCTTTGGTATTCCAAAGGGCATGCCTGTTCGAGCGTCATTTGTACCCTCAAGCTTTGCTTGGTGTTGGGCGTCTTTTGTCTCTCCCCCGAGACTCGCCTTAAAAACATTGGCAGCCGGCCTACTGGTTTCGGAGCGCAGCACATTATTTGCGCTCTTGTCCAGCCGCGGTCGCGCGTCCATGAAGCCTTTTTTTTTTTCAACCTTTTGACCTCGGATCAGGTAGGGATACCCGCTGAACTTAAGCATATCAATAAGCGGAGGAAAAGAAACCAACAGGGATTGCCCTAGTAACGGCGAGTGAAGCGGCAACAGCTCAAATTTGAAATCTGGCTCTTTTAGAGTCCGAGTTGTAATTTGCAGAGGGCGCTTTGGCTTTGGCAGCGGTCCAAGTTCCTTGGAACAGGACGTCACAGAGGGTGAGAATCCCGTACGTGGTCGCTAGCTATTGCCGTGTAAAGCCCCTTCGACGAGTCGAGTTGTTTGGGAATGCAGCTCTAAATGGGAGGTAAATTTCTTCTAAAGCTAAATACTGGCCAGAGACCGATAGCGCACAAGTAGAGTGATCGAAAGATGAAAAGCACTTTGGAAAGAGAGTCAAACAGCACGTGAAATTGTTGAAAGGGAAGCGCTTGCAGCCAGACTTGCTTGCAGTTGCTCATCCGGGCTCTTTTGCCCGGTGCATTCTTCTGCAGGCAGGCCAGCATCAGTTTGGGCGGTGGGATAAAGGTCTCTGTCACGTACCTCTCTTCGGGGAGGCCTTATAGGGGAGACGACATACCACCAGCCTGGACTGAGGTCCGCGCATTTATGCTAGGATGCTGGCGTAATGGCTGTAAGCGGCCCGTCTTGAAACACGGACCAAGGAGTCTAACATCTATGCGAGTGTTTGGGTGTCAAGCCCGAACGCGTAATGAAAGTGAACGGAGGTGGGAACCCGCAAGGGTGCACCATCGACCGATCCTGATGTCTTCGGAAGGATTTGAGTAAGAGCATGGCTGTTGGGACCCGAAAGATGGTGAACTATGCTTGAATAGGGTGAAGCCAGAGGAAACTCTGGTGGAGGCTCGCAGCGGTTCTGACGTGCAAATCGATCGTCAAATTTGGGCATAGGGGCGAAAGACTAATCGAACTATCTAGTAGCTGGTTCCTGCCGAAGTTTCCCTCAGGATAGCAGTAACGTATTCAGTTTTATGAGGTAAAGCGAATGATTAGAGGCCTGGGGTTGAAACAACCTTCACCTATTCTCAAACTTTAAATATGTAAGAAGTGTTTGTTGCTTAATTGAACGTACACATTTGAATGAAACGTTATTAGTGGGCCATTTTT
>mthdF52R26_150100 _082318_42243_c100747962550000001823169907081557_s1_p0/123738/ccs		
AAGTCGTAACAAGGTCTCCGTTGGTGAACCAGCGGAGGATCATTACCGAGTTTACAACTCCCAAACCCTGTGAACATACCTTATGTTGCCTCGGCGGATCAGCCCGCGCCCGTAAAAAGGGACGGCCCGCCGCAGGAACCCTAAACTCTGTTTTTAGTGGAACTTCTGAGTATAAAAAACAAATAAATCAAAACTTTCAACAACGGATCTCTTGGTTCTGGCATCGATGAAGAACGCAGCAAAATGCGATAATAATGTGAATTGCAGAATTCAGTGAATCATCGAATCTTTGAACGCACATTGCGCCCGCCAGTATTCTGGCGGGCATGCCTGTTCGAGCGTCATTTCACCCTCAAGCCCAGCTTGGTGTGGGAGCTGCAGTCCTGCTGCACTCCCCAATACATTGGCGGTCACGTCGAGCTTCCATACGTAGTATTTACAATCGTTACTGGTAATCGTCGCGGCCACGCCGTTAAACCCAACTTCTGAATGTTGACCTCGGATCAGTAGGAATACCCGCTGAACTTAAGCATATCAATAAGCGGAGGAAAAGAAACCAACAGGGATTGCCCTAGTAACGGCGAGTGAAGCGGCAACAGCTCAAATTTTGAAATCTGGTTTCGGGCCGAGTTGTATTTGTAGAGGATGATTTTTGATGCGGTGCCTTCCGAGTTCCCTGGAACGGACGCCATAGAGGTGAGAGCCCGTCTGGTGGATCCAAATCTCTGTAAATCTCCTTCGACGAGTCGAGTAGTTTGGGAATGCTGCTCTAAATGGGAGTATATGTCTTCTAAAGCTAATACGGCCAGAGACCGATAGCGCACAAGTAGAGTGATCGAAGATGAAAGCACTTTGAAAGAGATTAAAAAGTACGTGAATTGTGAAAAGGGAAGCGTTTTATGACCAGACTTGGGCTTGGTTAATCATCTGGGGTTCTTCCATGCACTTTTCCAGTCCAGGCCAGCATCAGTTTTCGCCGGGGGATAAAGGCTTCGGGAATGTGGCTCCCTCGGGAGTGTTATAGCCCGTTGTGTAATACCTGTGGGACTGAGGTTCGCGCTTCTGCAGATCTGGCGTAATGGTCATCAACGACCCGTCTTGAAACACGGACAAGGAGTCGTCTTCGTATGCGAGTGTTGGTGTCAAACCCTACGCGTAATAAGTGAACGCAGGTGAAGTTCGGCGCATCATCGACCGATTGATGTTCTCGATGGATTTTGAGTAAGAGATACGGGCCGACCGAAGAAGTGAACTATGCCTGTGTAGGGTGAAGCCAAGGAAACTCTGGTGGAGGCTCGCAGCGGTCTGACGTGCAAACGATCGTCAAACATGGCATGGGCGAAAGATATCGAACCTTCTAGTAGCTGGTTTCGCGAAGTTTCCTCAGGATAGCAGTGTTGAACTCAGTTTTATGAGGTAAAGCGAATGATTAGGGACTCGGGGGCTATTTAGCCTTCATCCATTCTCAAACTTAAATATGTAAGAAGCTCTTGTTGCTTAATTGACGTGAGCATTCGAATGTATCAACATAGTGGGCCATTTTT
>mthdF52R26_150101 _082318_42243_c100747962550000001823169907081557_s1_p0/124125/ccs		
AAGTCGTAACAAGGTCTCCGTAGGTGAACCTGCGGAGGGATCATTACTGAGTTTTTAACTCTCCAAACCATGTGAACTTACCACTGTTGCCTCGGTGGATGGTGCTGTCTCTCGGGACGGTACCACCGCCGGTGGACTACCTAAACTCTGTTAATTTTTGTCAATCTGAATCAAAAACAAATAAGTAAAACTTTCAACAACGGATCTCTTGGTTCTGGCATCGATGAAGAACGCAGCGAAATGCGATAAGTAATGTGAATTGCAGAATTCAGTGAATCATCGAATCTTTGAACGCACATTGCGCCCATTAGTATTCTAGTGGGCATGCCTGTTCGAGCGTCATTTCAACCCTTAAGCCTAGCTTAGTGTTGGGAGACTGCCTAATACGCAGCTCCTCAAAACCAGTGGCGGAGTCGGTTCGTGCTCTGAGCGTAGTAATTTTTTATCTCGCTTCTGCAAGCCGGACTGGCAACAGCCATAAACCGCACCCTTCGGGGCACTTTTTAATGGTTGACCTCGGATCAGGTAGGAATACCCGCTGAACTTAAGCATATCAATAAGCGGAGGAAAGAAACCAACAGGGATTGCCCTAGTAACGGCGAGTGAAGCGGCAACAGCTCAAATTTGAAATCTGGCCTTCTGGTCCGAGTTGTAATTTGTAGAGGATGATTTTGGTTAGGTACCTTCCGAGTTCCTTGGAACAGGACGCCTTAGAGGTGAGAGCCCCGTACGGTTGGATGCCGAGCCTCTGTAAATCTCCTTCGACGAGTCGAGTAGTTTGGGAATGCTGCTCTAAATGGGAGGTAAATTTCTTCTAAAGCTAAATACCGGCCAGAGACCGATAGCGCACAAGTAGAGTGATCGAAAGATGAAAAGCACTTTGAAAAGAGGGTTAAATAGTACGTGAAATTGTTGAAAGGGAAGGATTTATGACCAGACCTTTGCCTTGCGGATCATCCGGTGTTCTCACCGGTGCACTTCGCTTGGTTGAGGCCAGCATCAGTTTTGGCGGCGGGATAAAGACTTCAGGAACGTGACTCCCCGGGAGTGTTATAGCCTGCTGTGTAATACCGCCGCTGGACTGAGGACCGCGCTTCGGCTAGGATGCTGGCATAATGTCATCAATCACCCGTCTTGAAACACGGACCAAGGAGTCGAACATTTATGCGAGTTTTTGGGTGTTAAACCCTCAAGCGTAATGAAAGTGAACGGAGGTGAGAGCCCTTACGGGTGCATCATCGACCGATCCTGATGTCTTCGATGGATTTGAGTAAGAGCATAACTGTTCGGACCCGAAAGATGGTGAACTATGCGTGGATAGGGTGAAGCCAGAGGAAACTCTGGTGGAGGCTCGCAGCGGTTCTGACGTGCAATCGATCGTCAAATCTGCGCATGGGGCGAAAGACTAATCGAACCATCTAGTAGCTGGTTACCGCCGAAGTTTCCCTCAGGATAGCAGTGTTGTATTCAGTTTTATGAGGTAAAGCGAATGATTAGGGACTCGGGGGCGCTATATTGCCTTCATCCATTCTCAAACTTTAAATATGTAAGAAGCCCTTGTCGCTTAATTGGACGTGGGCATTCGAATGTATCAACACTAGTGGGCCATTTTT
>mthdF52R26_150102 _082318_42243_c100747962550000001823169907081557_s1_p0/126460/ccs		
AAGTCGTAACAAGGTCTCCGTTGGTGAACCAGCGGAGGGATCATTACCGAGTTTACAACTCCCAAACCCCTGTGAACATACCTTATGTTGCCTCGGCGGATCAGCCCGCGCCCCGTAAAAAGGGACGGCCCGCCGCAGGAACCCTAAACTCTGTTTTTAGTGGAACTTCTGAGTATAAAAAACAAATAAATCAAAACTTTCAACAACGGATCTCTTGGTTCTGGCATCGATGAAGAACGCAGCAAAATGCGATAAGTAATGTGAATTGCAGAATTCAGTGAATCATCGAATCTTTGAACGCACATTGCGCCCGCCAGTATTCTGGCGGGCATGCCTGTTCGAGCGTCATTTCAACCCTCAAGCCCAGCTTGGTGTTGGGAGCTGCAGTCCTGCTGCACTCCCCAAATACATTGGCGGTCACGTCGAGCTTCCATAGCGTAGTAATTTACACATCGTTACTGGTAATCGTCGCGGCCACGCCGTTAAACCCCAACTTCTGAATGTTGACCTCGGATCAGGTAGGAATACCCGCTGAACTTAAGCATATCAATAAGCGGAGGAAAAGAAACCAACAGGGATTGCCCTAGTAACGGCGAGTGAAGCGGCAACAGCTCAAATTTGAAATCTGGCTTTCGGGCCCGAGTTGTAATTTGTAGAGGATGATTTTGATGCGGTGCCTTCCGAGTTCCCTGGAACGGGACGCCATAGAGGGTGAGAGCCCCGTCTGGTTGGATGCCAAATCTCTGTAAATCTCCTTCGACGAGTCGAGTAGTTTGGGAATGCTGCTCTAAATGGGAGGTATATGTCTTCTAAAGCTAAATACCGGCCAGAGACCGATAGCGCACAAGTAGAGTGATCGAAAGATGAAAAGCACTTTGAAAAGAGAGTTAAAAAGTACGTGAAATTGTTGAAAGGGAAGCGTTTATGACCAGACTTGGGCTTGGTTAATCATCTGGGGTTCTCTCCAGTGCACTTTTCCAGTCCAGGCCAGCATCAGTTTTCGCCGGGGGATAAAGGCTTCGGGAATGTGGCTCCCCTCGGGGAGTGTTATAGCCCGTTGTGTAATACCCTGGCGGGGACTGAGGTTCGCGCTTCTGCAAGGATGCTGGCGTAATGGTCATCAACGACCCGTCTTGAAACACGGACCAAGGAGTCGTCTTCGTATGCGAGTGTTCGGGTGTCAAACCCCTACGCGTAATGAAAGTGAACGCAGGTGAGAGCTTCGGCGCATCATCGACCGATCCTGATGTTCTCGGATGGATTTGAGTAAGAGCATACGGGGCCGGACCCGAAAGAAGGTGAACTATGCCTGTGTAGGGTGAAGCCAGAGGAAACTCTGGTGGAGGCTCGCAGCGGTTCTGACGTGCAAATCGATCGTCAAACATGGGCATGGGGGCGAAAGACTAATCGAACCTTCTAGTAGCTGGTTTCCGCCGAAGTTTCCCTCAGGATAGCAGTGTTGAACTCAGTTTTATGAGGTAAAGCGAATGATTAGGGACTCGGGGGCGCTATTTAGCCTTCATCCATTCTCAAACTTTAAATATGTAAGAAGCTCTTGTTGCTTAATTGAACGTGAGCATTCGAATGTATCAACACTAGTGGGCCATTTTT
>mthdF52R26_150103 _082318_42243_c100747962550000001823169907081557_s1_p0/129153/ccs		
AAGTCGTAACAAGGTCTCCGTTGGTGAACCAGCGGAGGGATCATTACCGAGTTTACAACTCCCAAACCCCTGTGAACATACCTTATGTTGCCTCGGCGGATCAGCCCGCGCCCCGTAAAAAGGGACGGCCCGCCGCAGGAACCCTAAACTCTGTTTTTAGTGGAACTTCTGAGTATAAAAAACAAATAAATCAAAACTTTCAACAACGGATCTCTTGGTTCTGGCATCGATGAAGAACGCAGCAAAATGCGATAAGTAATGTGAATTGCAGAATTCAGTGAATCATCGAATCTTTGAACGCACATTGCGCCCGCCAGTATTCTGGCGGGCATGCCTGTTCGAGCGTCATTTCAACCCTCAAGCTCAGCTTGGTGTTGGGAGCTGCAGTCCTGCTGCACTCCCCAAATACATTGGCGGTCACGTCGAGCTTCCATAGCGTAGTAATTTACACATCGTTACTGGTAATCGTCGCGGCCACGCCGTTAAACCCCAACTTCTGAATGTTGACCTCGGATCAGGTAGGAATACCCGCTGAACTTAAGCATATCAATAAGCGGAGGAAAAGAAACCAACAGGGATTGCCCTAGTAACGGCGAGTGAAGCGGCAACAGCTCAAATTTGAAATCTGGCTTTCGGGCCCGAGTTGTAATTTGTAGAGGATGATTTTGATGCGGTGCCTTCCGAGTTCCCTGGAACGGGACGCCATAGAGGGTGAGAGCCCCGTCTGGTTGGATGCCAAATCTCTGTAAATCTCCTTCGACGAGTCGAGTAGTTTGGGAATGCTGCTCTAAATGGGAGGTATATGTCTTCTAAAGCTAAATACCGGCCAGAGACCGATAGCGCACAAGTAGAGTGATCGAAAGATGAAAAGCACTTTGAAAAGAGAGTTAAAAAGTACGTGAAATTGTTGAAAGGGAAGCGTTTATGACCAGACTTGGGCTTGGTTAATCATCTGGGGTTCTCTCCAGTGCACTTTTCCAGTCCAGGCCAGCATCAGTTTTCGCCGGGGGACAAAGGCTTCGGGAATGTGGCTCCCCTCGGGGAGTGTTATAGCCCGTTGTGTAATACCCTGGTGGGGACTGAGGTTCGCGCTTCTGCAAGGATGCTGGCGTAATGGTCATCAACGACCCGTCTTGAAACACTGACCAAGGAGTCGTCTTCGTATGCGAGTGTTCGGGTGTCAAACCCCTACGCGTAATGAAAGTGAACGCAGGTGAGAGCTTCGGCGCATCATCGACCGATCCTGATGTTCTCGGATGGATTTGAGTAAGAGCATACGGGGCCGGACCCGAAAGAAGGTGAACTATGCCTGTGTAGGGTGAAGCCAGAGGAAACTCTGGTGGAGGCTCGCAGCGGTTCTGACGTGCAAATCGATCGTCAAACATGGGCATGGGGGCGAAAGACTAATCGAACCTTCTAGTAGCTGGTTTCCGCCGAAGTTTCCCTCAGGATAGCAGTGTTGAACTCAGTTTTATGAGGTAAAGCGAATGATTAGGGACTCGGGGGCGCTATTTAGCCTTCATCCATTCTCAAACTTTAAATATGTAAGAAGCTCTTGTTGCTTAATTGAACGTGAGCATTCGAATGTATCAACACTAGTGGGCCATTTTT
>mthdF52R26_150104 _082318_42243_c100747962550000001823169907081557_s1_p0/131435/ccs		
AGTCGTAACAAGGTCTCCGTAGGTGACCTGCGGAGGGATCATTACTGAGTTTTTAACTCTCCAAACCATGTGAACTTACCACTGTTGCCTCGGTGGATGTGCTGTCTCTCGGGACGGCCACCGCCGGTGGACTACCTAAACTCTGTTAATTTTTGTCATCTGAATCAAACTAAGATATAAGTTAAAACTTTCAACAACGGATCTCTTGGTTCTGGCATCGATGAAGAACGCAGCGAAATGCGATAAGTAATGTGAATTGCAGAATTCAGTGAATCATCGAATCTTTGAACGCACATTGCGCCCATTAGTATTCTAGTGGGCATGCCTGTTCGAGCGTCATTTCAACCTTAAGCCTAGCTTAGTGTTGGAGACTGCCTAATACGCAGCTCCTCAAAACCAGTGGCGGAGTCGGTTCGTGCTTGAGCGTAGTAATTTTTTATCTCGCTTCTGAAGCCGGACTGGCAACAGCCAGAAACCGCACCCTCGGGGCACTTTTTAATGGTTGACCTCGGATCAGGTAGGAATACCCGCTGAACTTAAGCATATCAATAAGCGGAGGAAAAGAAACCAACAGGGATTGCCCTAGTAACGGCGAGTGAAGCGGCAACAGCTCAAATTTGAAATCTGGCCTTCTGGTCCGAGTTGTAATTGTAGAGGATGATTTTGGTTAGGTACCTTCCGAGTTCCTTGGAACAGGACGCCTTAGAGGTGAGAGCCCCGTACGGTTGGATGCCGAGCCTTGTAAATCTCCTTCGACGAGTCGAGTAGTTTGGGAATGCTGCTCTAAATGGGAGGTAAATTTCTTCTAAAGCTAAATACCGGCCAGAGACCGATAGCGCACAAGTAGAGTGATCGAAAGATGAAAAGCACTTTGAAAAGAGGGTTAAATAGTACGTGAAATTGTTGAAAGGGAAGGATTTATGACCAGACCTTTGCCTTGCGGATCATCCGGTGTTCTCACCGGTGCACTTCGCTTGGTTGAGGCCAGCATCAGTTTTGGCGGCGGATAAAGACTTCAGGAACGTGACTCCCGGAGTGTTATAGCCTGCTGTGTAATACCGCGCTGGGACTGAGGACCGCGCTTCGCTAGGATGCTGGCATAATGGTCATCAATCACCGTCTTGAAACACGGACCAAGGAGTCGAACATTATGCGAGTTTTTGGGTGTTAAACCCTCAAGCGTAATGAAAGTGAACGGAGGTGAGAGCCTTACGGTGCATCATCGACCGATCCTGATGTCTTCGGATGGATTTGAGTAAGAGCATAACTGTTCGGACCGAAAGATGGTGAACTATGCGTGGATAGGGTGAAGCCAGAGGAAACTCTGGTGGAGGCTCGCAGCGGTTCTGACGTGCAAATCGATCGTCAAATCTGCGCATGGGGCGAAAGACTAATCGAACATCTAGTAGCTGGTTACCGCCGAAGTTTCCCTCAGGATAGCAGTGTTGTATTCAGTTTTATGAGGTAAAGCGAATGATTAGGACTCGGGGGCGCTATATTGCCTTCATCCATTCTCAAACTTTAAATATGTAAGAAGCCTTGTGCTTAATTGACGTGGGCATTCGAATGTATCAACACTAGTGGGCCATTTTT
>mthdF52R26_150105 _082318_42243_c100747962550000001823169907081557_s1_p0/131461/ccs		
AAGTCGTAACAAGGTCTCCGTTGGTGAACCAGCGGAGGGATCATTACCGAGTTTACAACTCCCAAACCCCTGTGAACATACCTTAATGTTGCCTCGGCGGATCAGCCCGCGCCCCGTAAAACGGGACGGCCCGCCAGAGGACCCAAACTCTAATGTTTCTTATTGTAACTTCTGAGTAAAACAAACAAATAAATCAAAACTTTCAACAACGGATCTCTTGGTTCTGGCATCGATGAAGAACGCAGCAAAATGCGATAAGTAATGTGAATTGCAGAATTCAGTGAATCATCGAATCTTTGAACGCACATTGCGCCCGCTGGTATTCCGGCGGGCATGCCTGTTCGAGCGTCATTTCAACCCTCAAGCCCCCGGGTTTGGTGTTGGGGATCGGCTCTGCCTTACGGCGGTGCCGCCCCCGAAATACATTGGCGGTCTCGCTGCAGCCTCCATTGCGTAGTAGCTAACACCTCGCAACTGGAACGCGGCGCGGCCATGCCGTAAAACCCCAACTTCTGAATGTTGACCTCGGATCAGGTAGGAATACCCGCTGAACTTAAGCATATCAATAAGCGGAGGAAAAGAAACCAACAGGGATTGCCCTAGTAACGGCGAGTGAAGCGGCAACAGCTCAAATTTGAAATCTGGCTTTCGGGCCCGAGTTGTAATTTGTAGAGGATACTTTTGATGCGGTGCCTTCCGAGTTCCCTGGAACGGGACGCCATAGAGGGTGAGAGCCCCGTCTGGTTGGATGCCAAATCTCTGTAAAGTTCCTTCGACGAGTCGAGTAGTTTGGGAATGCTGCTCTAAATGGGAGGTATATGTCTTCTAAAGCTAAATATTGGCCAGAGACCTATAGCGCACAAGTAGAGTGATCGAAAGATGAAAAGCACTTTGAAAAGAGAGTTAAAAAGTACGTGAAATTGTTGAAAGGGAAGCGTTTATGACCAGACTTGGACTTGGTTAATCATCTGGGGTTCTCCCCAGTGCACTTTTCCAGTTCAGGCCAGCATCAGTTTTCGCCGGGGGATAAAGGCTTCGGGAATGTAGCTCTCTTCGGGGAGTGTTATAGCCCGTTGTGTAATACCCTGGTGGAGACTGAGGTTCGCGCTTCTGCAAGGATGCTGGCGTAATGGTCATCAACGACCCGTCTTGAAACACGGACCAAGGAGTCGTCTTCGTATGCGAGTGTTCGGGTGTCAAACCCCTACGCGTAATGAAAGTGAACGCAGGTGAGAGCTTCGGCGCATCATCGACCGATCCTGATGTTCTCGGATGGATTTGAGTAAGAGCATACGGGGCCGGACCCGAAAGAAGGTGAACTATGCCTGTATAGGGTGAAGCCAGAGGAAACTCTGGTGGAGGCTCGCAGCGGTTCTGACGTGCAAATCGATCGTCAAATATGGGCATGGGGGCGAAAGACTAATCGAACCTTCTAGTAGCTGGTTTCCGCCGAAGTTTCCCTCAGGATAGCAGTGTTGAACTCAGTTTTATGAGGTAAAGCGAATGATTAGGGACTCGGGGGCGCTATTTGCCTTCATCCATTCTCAAACTTTAAATATGTAAGAAGCTCTTGTTGCTTAATTGAACGTGGCATTCGAATGTATCAACACTAGTGGGCCATTTTT
>mthdF52R26_150106 _082318_42243_c100747962550000001823169907081557_s1_p0/139853/ccs		
AGTCGTAACAAGGTCTCCGTAGGTGAACTGCGGAGGGATCATTACAAGTGACCCCGGTCTAACACCGGGATGTTCATAACCCTTTGTTGTCCGACTCTGTTGCCTCCGGGGCGACCCTGCCTTCGGGCGGGGCTCCGGGTGGACACTTCAAACTCTTGCGTAACTTTGCAGTCTGAGTAAACTTAATTAATAAATTAAAACTTTTAACAACGGATCTCTTGGTTCTGGCATCGATGAAGAACGCAGCGAAATGCGATAAGTAATGTGAATTGCAGAATTCAGTGAATCATCGAATCTTTGAACGCACATTGCGCCCCTGGTATTCCGGGGGGCATGCCTGTTCGAGCGTCATTTCACCACTCAAGCCTCGCTTGGTATTGGCAACGCGGTCCGCCGCGTGCCTCAAATCGACCGGCTGGGTCTTCTGTCCCTAAGCGTTGTGGAAACTATTCGCTAAAGGGTGTTCGGGAGGCTACGCCGTAAAACAACCCCATTTCTAAGGTTGACCTCGGATCAGGTAGGGATACCGCTGAACTTAAGCATATCAATAAGCGGAGGAAAAGAAACCAACAGGATTGCTCTAGTAACGGCGAGTGAAGCAGCAATAGCTCAAATTTGAAATCTGGCGTCTTCGACGTCCGAGTTGTAATTTGTAGAGATGCTTCTGAGTAACCACCGACCTAAGTTCCTTGGAACAGGACGTCATAGAGGTGAGAATCCCGTATGCGGTCGGAAAGGTGCTCTATACGTAGCTCCTTCGACGAGTCGAGTTGTTTGGGAATGCAGCTCTAAATGGGAGGTAAATTTCTTCTAAAGCTAAATATTGGCCAGAGACCGATAGCGCACAAGTAGAGTGATCGAAAGATGAAAAGCACTTTGGAAAGAGAGTTAAAAAGCACGTGAAATTGTTAAAAGGGAAGGGATTGCAACCAGACTTGCTCGCGGTGTTCCGCCGGTCTTCTGACCGGTCTACTCGCCGCGTTGCAGGCCAGCATCGTCTGGTGCCGCTGGATAAGACTTGAGGAATGTAGCTCCCTCGGGAGTGTTATAGCCTCTTGTGATGCAGCGAGCGCCGGGCGAGGTCCGCGCTTCGGCTAGGATGCTGGCGTAATGGTCGTAATCCGCCCGTCTTGAAACACGGACCAAGGAGTCTAACATCTATGCGAGTGTTCGGGTGTCAAACCCCTACGCGTAATGAAAGTGAACGGAGGTGAGAACCGCAAGGTGCATCATCGACCGATCCTGATGTCTTCGGATGGATTTGAGTAAGAGCATAGCTGTTGGGACCCGAAAGATGGTGAACTATGCCTGAATAGGTGAAGCCAGAGGAAACTCTGGTGGAGGCTCGCAGCGGTTCTGACGTGCAAATCGATCGTCAAATTTGGGTATAGGGGCGAAAGACTAATCGAACCATCTAGTAGCTGGTTCCTGCCGAAGTTTCCCTCAGGATAGCAGTAACGTTTTCAGTTTTATGAGGTAAAGCGAATGATTAGAGGCCTTGGGTTGAAACAACCTTAACCTATTCTCAAACTTTAAATATGTAAGAAGTCCTTGTTACTTAGTTGAACGTGGACATTTGAATGTATCGTTACTAGTGGCCATTTTT
>mthdF52R26_150107 _082318_42243_c100747962550000001823169907081557_s1_p0/140969/ccs		
AAGTCGTAACAAGGTCTCCGTTGGTGAACCAGCGGAGGGATCATTACCGAGTTTACAACTCCCAAACCCCTGTGAACATACCTTATGTTGCCTCGGCGGATCAGCCCGCGCCCCGTAAAAAGGGACGGCCCGCCGCAGGAACCCTAAACTCTGTTTTTAGTGGAACTTCTGAGTATAAAAAACAAATAAATCAAAACTTTCAACAACGGATCTCTTGGTTCTGGCATCGATGAAGAACGCAGCAAAATGCGATAAGTAATGTGAATTGCAGAATTCAGTGAATCATCGAATCTTTGAACGCACATTGCGCCCGCCAGTATTCTGGCGGGCATGCCTGTTCGAGCGTCATTTCAACCCTCAAGCCCAGCTTTGGTGTTGGAGCTGCAGTCCTGCTGCACTCCCCAAATACATTGGCGGTCACGTCGAGCTTCCATAGCGTAGTAATTTACACATCGTTACTGGTAATCGTCGCGGCCACGCCGTTAAACCCCAACTTCTGAATGTTGACCTCGGATCAGGTAGGAATACCCGCTGAACTTAAGCATATCAATAAGCGGAGGAAAAGAAACCAACAGGGATTGCCCTAGTAACGGCGAGTGAAGCGGCAACAGCTCAAATTTGAAAATCTGGCTTTCGGGCCCGAGTTGTAATTTGTAGAGGATGATTTTGATGCGGTGCCTTCCGAGTTCCCTGGAACGGGACGCCATAGAGGGTGAGAGCCCCGTCTGGTTGGATGCCAAATCTCTGTAAATCTCCTTCGACGAGTCGAGTAGTTTGGGAATGCTGCTCTAAATGGGAGGTATATGTCTTCTAAAGCTAAATACCGGCCAGAGACCGATAGCGCACAAGTAGAGTGATCGAAAGATGAAAAGCACTTTGAAAAGAGAGTTAAAAAGTACGTGAAATTGTTGAAAGGGAAGCGTTTATGACCAGACTTGGGCTTGGTTAATCATCTGGGGTTCTCTCCAGTGCACTTTTCCAGTCCAGGCCAGCATCAGTTTTCGCCGGGGGATAAAGGCTTCGGGAATGTGGCTCCCCTCGGGAGTGTTATAGCCCGTTGTGTAATACCCTGGTGGGGACTGAGGTTCGCGCTTCTGCAAGGATGCTGGCGTAATGGTCATCAACGACCCGTCTTGAAACACGGACCAAGGAGTCGTCTTCGTATGCGAGTGTTCGGGTGTCAAACCCCTACGCGTAATGAAAGTGAACGCAGGTGAGAGCTTCGGCGCATCATCGACCGATCCTGATGTTCTCGGATGGATTTGAGTAAGAGCATACGGGCCGGACCCGAAAGAAGGTGAACTATGCCTGTGTAGGGTGAAGCCAGAGGAAACTCTGGTGGAGGCTCGCAGCGGTTCTGACGTGCAAATCGATCGTCAAACATGGGCATGGGGGCGAAAGACTAATCGAACCTTCTAGTAGCTGGTTTCCGCCGAAGTTTCCCTCAGGATAGCAGTGTTGAACTCAGTTTTATGAGGTAAAGCGAATGATTAGGGACTCGGGGCGCTATTTAGCCTTCATCCATTCTCAAACTTTAAATATGTAAGAAGCTCTTGTTGCTTAATTGAACGTGAGCATTCGAATGTATCAACACTAGTGGGCCATTTTT
>mthdF52R26_150108 _082318_42243_c100747962550000001823169907081557_s1_p0/144408/ccs		
AAGTCGTAACAAGGTCTCCGTAGGTGAACCTGCGGAGGGATCATTACTGAGTTTTTAACTCTCCAAACCATGTGAACTTACCACTGTTGCCTCGGTGGATGGTGCTGTCTCTCGGGACGGTACCACCGCCGGTGGACTACCTAAACTCTGTTAATTTTTGTCAATCTGAATCAAACTAAGAAATAAGTTAAAACTTTCAACAACGGATCTCTTGGTTCTGGCATCGATGAAGAACGCAGCGAAATGCGATAAGTAATGTGAATTGCAGAATTCAGTGAATCATCGAATCTTTGAACGCACATTGCGCCCATTAGTATTCTAGTGGGCATGCCTGTTCGAGCGTCATTTCAACCCTTAAGCCTAGCTTAGTGTTGGGAGACTGCCTAATACGCAGCTCCTCAAAACCAGTGGCGGAGTCGGTTCGTGCTCTGAGCGTAGTAATTTTTTATCTCGCTTCTGCAAGCCGGACTGGCAACAGCCATAAACCGCACCCTTCGGGGCACTTTTTAATGGTTGACCTCGGATCAGGTAGGAATACCCGCTGAACTTAAGCATATCAATAAGCGGAGGAAAAGAAACCAACAGGGATTGCCCTAGTAACGGCGAGTGAAGCGGCAACAGCTCAAATTTGAAATCTGGCCTTCTGGTCCGAGTTGTAATTTGTAGAGGATGATTTTGGTTAGGTACCTTCCGAGTTCCTTGGAACAGGACGCCTTAGAGGGTGAGAGCCCCGTACGGTTGGATGCCGAGCCTCTGTAAATCTCCTTCGACGAGTCGAGTAGTTTGGGAATGCTGCTCTAAATGGGAGGTAAATTTCTTCTAAAGCTAAATACCGGCCAGAGACCGATAGCGCACAAGTAGAGTGATCGAAAGATGAAAAGCACTTTTGAAAAGAGGGTTAAATAGTACGTGAAATTGTTGAAAGGGAAGGATTTATGACCAGACCTTTGCCTTGCGGATCATCCGGTGTTCTCACCGGTGCACTTCGCTTGGTTGAGGCCAGCATCAGTTTTGGCGGCGGGATAAAGACTTCAGGAACGTGACTCCCCCGGGAGTGTTATAGCCTGCTGTGTAATACCGCCGCTGGGACTGAGGACCGCGCTTCGGCTAGGATGCTGGCATAATGGTCATCAATCACCCGTCTTGAAACACGGACCAAGGAGTCGAACATTTATGCGAGTTTTTGGGTGTTAAACCCTCAAGCGTAATGAAAGTGAACGGAGGTGAGAGCCCTTACGGGTGCATCATCGACCGATCCTGATGTCTTCGGATGGATTTGAGTAAGAGCATAACTGTTCGGACCCGAAAGATGGTGAACTATGCGTGGATAGGGTGAAGCCAGAGGAAACTCTGGTGGAGGCTCGCAGCGGTTCTGACGTGCAAATCGATCGTCAATCTGCGCATGGGGGCGAAAGACTAATCGAACCATCTAGTAGCTGGTTACCGCCGAAGTTTCCCTCAGGATAGCAGTGTTGTATTCAGTTTTATGAGGTAAAGCGAATGATTAGGGACTCGGGGGCGCTATATTGCCTTCATCCATTCTCAAACTTTAAATATGTAAGAAGCCCTTGTCGCTTAATTGGACGTGGGCATTCGAATGTATCAACACTAGTGGGCCATTTTT
>mthdF52R26_150109 _082318_42243_c100747962550000001823169907081557_s1_p0/145145/ccs		
AAGTCGTAACAAGGTCTCCGTTGGTGAACCAGCGGAGGGATCATTACCGAGTTTACAACTCCCAAACCCCTGTGAACATACCTTATGTTGCCTCGGCGGATCAGCCCGCGCCCCGTAAAAAGGGACGGCCCGCCGCAGGAACCCTAAACTCTGTTTTTAGTGGAACTTCTGAGTATAAAAAACAAATAAATCAAAACTTTCAACAACGGATCTCTTGGTTCTGGCATCGATGAAGAACGCAGCAAAATGCGATAAGTAATGTGAATTGCAGAATTCAGTGAATCATCGAATCTTTGAACGCACATTGCGCCCGCCAGTATTCTGGCGGGCATGCCTGTTCGAGCGTCATTTCAACCCTCAAGCTCAGCTTGGTGTTGGGAGCTGCAGTCCTGCTGCACTCCCCAAATACATTGGCGGTCACGTCGAGCTTCCATAGCGTAGTAATTTACACATCGTTACTGGTAATCGTCGCGGCCACGCCGTTAAACCCCAACTTCTGAATGTTGACCTCGGATCAGGTAGGAATACCCGCTGAACTTAAGCATATCAATAAGCGGAGGAAAAGAAACCAACAGGGATTGCCCTAGTAACGGCGAGTGAAGCGGCAACAGCTCAAATTTGAAATCTGGCTTTCGGGCCCGAGTTGTAATTTGTAGAGGATGATTTTGATGCGGTGCCTTCCGAGTTCCCTGGAACGGGACGCCATAGAGGGTGAGAGCCCCGTCTGGTTGGATGCCAAATCTCTGTAAATCTCCTTCGACGAGTCGAGTAGTTTGGGAATGCTGCTCTAAATGGGAGGTATATGTCTTCTAAAGCTAAATACCGGCCAGAGACCGATAGCGCACAAGTAGAGTGATCGAAAGATGAAAAGCACTTTGAAAAGAGAGTTAAAAAGTACGTGAAATTGTTGAAAGGGAAGCGTTTATGACCAGACTTGGGCTTGGTTAATCATCTGGGGTTCTCTCCAGTGCACTTTTCCAGTCCAGGCCAGCATCAGTTTTCGCCGGGGGATAAAGGCTTCGGGAATGTGGCTCCCCTCGGGGAGTGTTATAGCCCGTTGTGTAATACCCTGGTGGGGACTGAGGTTCGCGCTTCTGCAAGGATGCTGGCGTAATGGTCATCAACGACCCGTCTTGAAACACGGACCAAGGAGTCGTCTTCGTATGCGAGTGTTCGGGTGTCAAACCCCTACGCGTAATGAAAGTGAACGCAGGTGAGAGCTTCGGCGCATCATCGACCGATCCTGATGTTCTCGGATGGATTTGAGTAAGAGCATACGGGGCCGGACCCGAAGAAGGTGAACTATGCCTGTGTAGGGTGAAGCCAGAGGAAACTCTGGTGGAGGCTCGCAGCGGTTCTGACGTGCAAATCGATCGTCAAACATGGGCATGGGGGCGAAAGACTAATCGAACCTTCTAGTAGCTGGTTTCCGCCGAAGTTTCCCTCAGGATAGCAGTGTTGAACTCAGTTTTATGAGGTAAAGCGAATGATTAGGGACTCGGGGGCGCTATTTAGCCTTCATCCATTCTCAAACTTTAAATATGTAAGAAGCTCTTGTTGCTTAATTGAACGTGAGCATTCGAATGTATCAACACTAGTGGGCCATTTTT
>mthdF52R26_150110 _082318_42243_c100747962550000001823169907081557_s1_p0/155509/ccs		
AGTCGTAACAAGGTTTCGTAGGTGAACCTGCGGAAGGATCATTACCGAGAGTTGCAGGCTTTGTCTGCATCTCTTACCATGTCTTTTGCGTACTACACGTTTCCTCGCAGGTCGCCTGCCGTTAGGACACATTAACATTTGCAGTTGCAGTCAGCGTCTGAAAACTTAATAATTACAACTTTTACAACGGATCTCTTGTTCTGGCATCGATGAAGAACGCAGCGAAATGCGATAAGTAGTGTGATTGCAGAATTCAGTGAATCATCGAATCTTTGAACGCACATGCGCCCTTGGTATTCCAAGGCATGCTGTTCGAGCGTCATTTGTACTTCAAGCTCTGCTTGTGTTGGGTGTTGTCCGCCTTTGTGCGCGGACTCGCCTTAAGCAATTGGCAGCCGCGTTAGTTTCGGAGCGCAGCACAAATCGCGCTCTGTGTCTGTACGTGCGTCCATCAAGACTATTTTACACTCTTGACTCGGATCAGTAGGATACCGCTGAACTTAAGCATATCAATAAGCGGAGAAAAGAAACCAACAGGATTGCCCTAGTAACGGCGAGTGAAGCGGCAACAGCTCAAATTTGAAATCTGGCGTCTTGGCGTCCGAGTTGTAATTTGCAGAGGCGCTTTGCGTTGGCAGCAGTCTAAGTTCTTGAACAGGACGTCACAGAGGTGAGAATCCGTACTGGTTGCTGGCTTCGCCGTGTAAAGCCCTTCGACGAGTCGAGTTGTTTGGGAATGCAGCTCTAATGGGAGGTAAATTTCTTCTAAAGCTAAATACTGGCCAGAGACGATAGCGCACAAGTAGAGTGATCGAAAGATGAAAAGCACTTTGGAAAGAGAGTCAAACAGCACGTGAAATTGTTAAAAGGGAAGCGCTTGCAGCCAGACTTGCCTGTAGTTGCTCATCCGACTTTTGTCCGGTCACTCTTCTATAGGCAGGCCAGCATCAGTTGGCGGTTGGATAAGGTCTCTGTCATGTACCTTCTTCGGGAGAACTTATAGGGAGACGACATGCAACAGCCTGACTGAGGTCGCGCATTTGCTAGGATGCTGCGTAATGGCTGTAAGCGCCGTCTTGAAACACGGACCAAGGAGTCTAACATCTATGCGAGTGTTTGGGTGTCAAGCCGAACGCGTAATGAAAGTGAACGGAGGTGGAACCCTCGGGTGCACCATCGACGATCCTGATGTCTTCGGATGGATTGAGTAAGAGCATAGCTGTTGGACCGAAAGATGGTGAACTATGCTTGAATAGGGTGAAGCCAGAGGAAACTCTGGTGGAGCTCGCAGCGGTTCTGACGTGCAAATCGATCGTCAAATTTGGGCATAGGGGCGAAAGACTAATCGAACTATCTAGTAGCTGGTTCCTGCCGAAGTTTCCTCAGATAGCAGTGACGTATTCAGTTTTATGAGGTAAAGCGAATGATTAGAGGCCTGGGGTTGAAACACCTTCACTATTCTCAACTTTAAATATGTAGAAGTCCTTGTTACTTAATTGAACGTGGACACTTGAATGTACGTCACTAGTGGGCATTTT
>mthdF52R26_150111 _082318_42243_c100747962550000001823169907081557_s1_p0/155685/ccs		
AAGTCGTACAAGGTTTCCGTAGGTGAACCTGCGGAAGGATCATTACCGAGAGTTGCAGGCTTTTGTCTGCCATCTCTTACCCATGTCTTTTGCGTACTACACGTTTCCTCGGCAGGTCCGCCTGCCGTTAGGACCACATTAAACCATTTGCAGTTGCAGTCAGCGTCTGAAAAACTTAATAATTACAACTTTTAACAACGGATCTCTTGGTTCTGGCATCGATGAAGAACGCAGCGAAATGCGATAAGTAGTGTGAATTGCAGAATTCAGTGAATCATCGAATCTTTGAACGCACATTGCGCCCCTTGGTATTCCATGGGGCATGCCTGTTCGAGCGTCATTTGTACCTTCAAGCTCTGCTTGGTGTTGGGTGTTTGTCCCGCCTTTGTGCGCGGACTCGCCTTAAAGCAATTGGCAGCCGGCGTATTAGTTTCGGAGCGCAGCACAAATCGCGCTCTGTGTCTTATACGGTAGCATCCATCAAGACTATTTTACACTCTTGACCTCGGATCAGGTAGGGATACCCGCTGAACTTAAGCATATCAATAAGCGGAGGAAAAGAAACCAACAGGGATTGCCCTAGTAACGGCGAGTGAAGCGGCAACAGCTCAAATTTGAAATATGGCGTCTTTGGCGTCCGAGTTGTAATTTGCAGAGGGCGCTTTGGCGTTGGCAGCAGTCTAAGTTCCTTGGAACAGGACGTCACAGAGGGTGAGAATCCCGTACGTGGTTGCTGGCCTTCGCCGTGTAAAGCCCCTTCGACGAGTCGAGTTGTTTGGGAATGCAGCTCTAAATGGGAGGTAAATTTCTTCTAAAGCTAAATACTGGCCAGAGACCGATAGCGCACAAGTAGAGTGATCGAAAGATGAAAAGCACTTTGGAAAGAGAGTCAAACAGCACGTGAAATTGTTAAAAGGGAAGCGCTTGCAGCCAGACTTGCCTGTAGTTGCTCATCCGGACTTTTGTCGGTGCACTCTTCTATAGGCAGGCCAGCATCAGTTTGGGCGGTTGGATAAAGGTCTCTGTCATGTACCTCTCTTCGGGGAGAACTTATAGGGGAGACGACATGCAACCAGCCTGGACTGAGGTCCGCGCATTTGCTAGGATGCTGGCGTAATGGCTGTAAGCGGCCCGTCTTGAAACACGGACCAAGGAGTCTAACATCTATGCGAGTGTTTGGGTGTCAAGCCCGAACGCGTAATGAAAGTGAACGGAGGTGGGAACCCTCGGGGTGCACCATCGACCGATCCTGATGTCTTCGGATGGATTTGAGTAAGAGCATAGCTGTTGGGACCGAAAGATGGTGAACTATGCTTGAATAGGGTGAAGCCAGAGGAAACTCTGGTGGAGGCTCGCAGCGGTTCTGACGTGCAAATCGATCGTCAAATTTGGGCATAGGGGCGAAAGACTAATCGAACTATCTAGTAGCTGGTTCCTGCCGAAGTTTCCCTCAGGATAGCAGTGACGTATTCAGTTTTATGAGGTAAAGCGAATGATTAGAGGCCTGGGGGTTGAAACAACCTTCACCTATTCTCAAACTTTAAATATGTAAGAAGTCCTTGTTACTTAATTGAACGTGGACACTTGAATGTACCGTCACTAGTGGGCCATTTTT
>mthdF52R26_150112 _082318_42243_c100747962550000001823169907081557_s1_p0/161144/ccs		
AAGTCGTAACAAGGTCTCCGTAGGTGAACCTGCGGAGGGATCATTACTGAGTTTAACTCTCCAAACCCCTGTGAACATACCTTATGTTGCCTCGGCGGATCAGCCCGCGCCCCGTAAAAAGGGACGGCCCGCCGCAGGAACCCTAAACTCTGTTTTTAGTGGAACTTCTGAGTATAAAAAACAAATAAATCAAAACTTTCAACAACGGATCTCTTGGTTCTGGCATCGATGAAGAACGCAGCAAAATGCGATAAGTAATGTGAATTGCAGAATTCAGTGAATCATCGAATCTTTGAACGCACATTGCGCCCGCCAGTATTCTGGCGGGCATGCCTGTTCGAGCGTCATTTCAACCCTCAAGCCCAGCTTGGTGTTGGGAGCTGCAGTCCTGCTGCACTCCCCAAATACATTGGCGGTCACGTCGAGCTTCCATAGCGTAGTAATTTACACATCGTTACTGGTAATCGTCGCGGCCACGCCGTTAACCCCAACTTCTGAATGTTGACCTCGGATCAGGTAGGAATACCCGCTGAACTTAAGCATATCAATAAGCGGAGGAAAAGAAACCAACAGGGATTGCCCTAGTAACGGCGAGTGAAGCGGCAACAGCTCAAATTTGAAATCTGGCTTTCGGGCCCGAGTTGTAATTTGTAGAGGATGATTTTGATGCGGTGCCTTCCGAGTTCCCTGGAACGGGACGCCATAGAGGGTGAGAGCCCCGTCTGGTTGGATGCCAAATCTCTGTAAATCTCCTTCGACGAGTCGAGTAGTTTGGGAATGCTGCTCTAAATGGGAGGTATATGTCTTCTAAAGCTAAATACCGGCCAGAGACCGATAGCGCACAAGTAGAGTGATCGAAAGATGAAAAGCACTTTGAAAAGAGAGTTAAAAAGTACGTGAAATTGTTGAAAGGGAAGCGTTTATGACCAGACTTGGGCTTGGTTAATCATCTGGGGTTCTCTCCAGTGCACTTTTCCAGTCCAGGCCAGCATCAGTTTTCGCCGGGGATAAAGGCTTCGGAATGTGGTCCCCTCGGGAGTGTTATAGCCGTTGTGTAATACCCTGGTAGGGGACTGAGGTTCGCGCTTCTGCAAGGATGCTGGCGTAATGGTCATCAACGACCCGTCTTGAAACACGGACCAAGGAGTCGTCTTCGTATGCGAGTGTTCGGGTGTCAAACCCCTACGCGTAATGAAAGTGAACGCAGGTGAGAGCTTCGGCGCATCATCGACCGATCCTGATGTTCTCGGATGGATTTGAGTAAGAGCATACGGGGCCGGACCCGAAAGAAGGTGAACTATGCCTGTGTAGGGTGAAGCCAGAGGAAACTCTGGTGGAGGCTCGCAGCGGTTCTGACGTGCAAATCGATCGTCAAACATGGGCATGGGGGCGAAAGACTAATCGAACCTTCTAGTAGCTGGTTTCCGCCGAAGTTTCCCTCAGGATAGCAGTGTTGAACTCAGTTTATGAGGTAAAGCGAATGATTAGGGACTCGGGGGCGCTATTTAGCCTTCATCCATTCTCAAACTTTAAATATGTAAGAAGCTCTTGTTGCTTAATTGAACGTGAGCATTCGAATGTATCAACACTAGTGGGCCATTTTT
>mthdF52R26_150113 _082318_42243_c100747962550000001823169907081557_s1_p0/162543/ccs		
AAGTCGTAACAAGGTCTCCGTTGGTGAACCAGCGGAGGGATCATTACCGAGTTTACAACTCCCAAACCCCTGTGAACATACCTTATGTTGCCTCGGCGGATCAGCCGCGCCCCGTAAAACGGGACGGCCCGCCGCAGGAACCCTAAACTCTGTTTCTTAGTGGAACTTCTGAGTAAAAAAACAAATAAATCAAAACTTTCAACAACGGATCTCTTGGTTCTGGCATCGATGAAGAACGCAGCAAAATGCGATAAGTAATGTGAATTGCAGAATTCAGTGAATCATCGAATCTTTGAACGCACATTGCGCCCGCCAGTATTCTGGCGGGCATGCCTGTTCGAGCGTCATTTCAACCCTCAAGCCCAGCTTGGTGTTGGGAGCTGCAGTCCTGCTGCACTCCCAAATACATTGGCGGTCACGTCGAGCTTCCATAGCGTAGTAATTTACACATCGTTACTGGTAATCGTCGCGGCCACGCCGTTAAACCCCAACTTCTGAATGTTGACCTCGGATCAGGTAGGAATACCCGCTGAACTTAAGCATATCAATAAGCGGAGGAAAAGAAACCAACAGGGATTGCCCTAGTAACGGCGAGTGAAGCGGCAACAGCTCAAATTTGAAATCTGGCTTTCGGCCCGAGTTGTAATTTGTAGAGGATGATTTTGATGCGGTGCCTTCCGAGTTCCCTGGAACGGGACGCCATAGAGGGTGAGAGCCCCGTCTGGTTGGATGCCAAATCTCTGTAAATCTCCTTCGACGAGTCGAGTAGTTTGGGAATGCTGCTCTAAATGGGAGGTATATGTCTTCTAAAGCTAAATACCGGCCAGAGACCGATAGCGCACAAGTAGAGTGATCGAAAGATGAAAAGCACTTTGAAAAGAGAGTTAAAAAGTACGTGAAAATTGTTGAAAGGGAAGCGTTTATGACCAGACTTGGGCTTGGTTAATCATCTGGGGTTCTCTCCAGTGCACTTTTCCAGTCCAGGCCAGCATCAGTTTTCGCCGGGGGATAAAGGCTTCGGGAATGTGGCTCCCCTCGGGAGTGTTATAGCCCGTTGTGTAATACCCTGGTGGGGACTGAGGTTCGCGCTTCTGCAAGGATGCTGGCGTAATGGTCATCAACGACCCGTCTTGAAACACGGACCAAGGAGTCGTCTTCGTATGCGAGTGTTCGGGTGTCAAACCCCTACGCGTAATGAAAGTGAACGCAGGTGAGAGCTTCGGCGCATCATCGACCGATCCTGATGTTCTCGGATGGATTTGAGTAAGAGCATACGGGGCCGGACCCGAAAGAAGGTGAACTATGCCTGTGTAGGGTGAAGCCAGAGGAAACTCTGGTGGAGGCTCGCAGCGGTTCTGACGTGCAAATCGATCGTCAAACATGGGCATGGGGCGAAAGACTAATCGAACCTTCTAGTAGCTGGTTTCCGCCGAAGTTTCCCTCAGGATAGCAGTGTTGAACTCAGTTTTATGAGGTAAAGCGAATGATTAGGGACTCGGGGGCGCTATTTAGCCTTCATCCATTCTCAAACTTTAAATATGTAAGAAGCTCTTGTTGCTTAATTGAACGTGAGCATTCGAATGTATCAACACTAGTGGGCCATTTTT
>mthdF51R26_150001 _082318_42243_c100747962550000001823169907081557_s1_p0/846/ccs		
AAGTCGTAACAAGGTTTCCGTAGGTGAACCTGCGGAAGGATCATTACCGAGAGTTGCAGGCTTTTGTCTGCCATCTCTTACCCATGTCTTTTGCGTACTACACGTTTCCTCGGCAGGTCCGCCTGCCGTTAGGACCACATTAAACCATTTGCAGTTGCAGTCAGCGTCTGAAAAACTTAATAATTACAACTTTTAACAACGGATCTCTTGGTTCTGGCATCGATGAAGAACGCAGCGAAATGCGATAAGTAGTGTGAATTGCAGAATTCAGTGAATCATCGAATCTTTGAACGCACATTGCGCCCCTTGGTATTCCATGGGGCATGCCTGTTCGAGCGTCATTTGTACCTTCAAGCTCTGCTTGGTGTTGGGTGTTTGTCCCGCCTTTGTGCGCGGACTCGCCTTAAAGCAATTGGCAGCCGGCGTATTAGTTTCGGAGCGCAGCACAAATCGCGCTCTGTGTCTTATACGGTAGCATCCATCAAGACTATTTTACACTCTTGACCTCGGATCAGGTAGGGATACCCGCTGAACTTAAGCATATCAATAAGCGGAGGAAAAGAAACCAACAGGGATTGCCCTAGTAACGGCGAGTGAAGCGGCAACAGCTCAAATTTGAAATCTGGCGTCTTTGGCGTCCGAGTTGTAATTTGCAGAGGGCGCTTTGGCGTTGGCAGCAGTCTAAGTTCCTTGGAACAGGACGTCACAGAGGGTGAGAATCCCGTACGTGGTTGCTGGCCTTCGCCGTGTAAAGCCCCTTCGACGAGTCGAGTTGTTTGGGAATGCAGCTCTAAATGGGAGGTAAATTTCTTCTAAAGCTAAATACTGGCCAGAGACCGATAGCGCACAAGTAGAGTGATCGAAAGATGAAAAGCACTTTGGAAAGAGAGTCAAACAGCACGTGAAATTGTTAAAAGGGAAGCGCTTGCAGCCAGACTTGCCTGTAGTTGCTCATCCGGACTTTTGTCCGGTGCACTCTTCTATAGGCAGGCCAGCATCAGTTTGGGCGGTTGGATAAAGGTCTCTGTCATGTACCTCTCTTCGGGGAGAACTTATAGGGGAGACGACATGCAACCAGCCTGGACTGAGGTCCGCGCATTTGCTAGGATGCTGGCGTAATGGCTGTAAGCGGCCCGTCTTGAAACACGGACCAAGGAGTCTAACATCTATGCGAGTGTTTGGGTGTCAAGCCCGAACGCGTAATGAAAGTGAACGGAGGTGGGAACCCCTCGGGGTGCACCATCGACCGATCCTGATGTCTTCGGATGGATTTGAGTAAGAGCATAGCTGTTGGGACCCGAAAGATGGTGAACTATGCTTGAATAGGGTGAAGCCAGAGGAAACTCTGGTGGAGGCTCGCAGCGGTTCTGACGTGCAAATCGATCGTCAAATTTGGGCATAGGGGCGAAAGACTAATCGAACTATCTAGTAGCTGGTTCCTGCCGAAGTTTCCCTCAGGATAGCAGTGACGTATTCAGTTTTATGAGGTAAAGCGAATGATTAGAGGCCTGGGGGTTGAAACAACCTTCACCTATTCTCAAACTTTAAATATGTAAGAAGTCCTTGTTACTTAATTGAACGTGGACACTTGAATGTACCGTCACTAGTGGGCCATTTTT
>mthdF51R26_150002 _082318_42243_c100747962550000001823169907081557_s1_p0/3155/ccs		
AAGTCGTAACAAGGTCTCCGTAGGTGAACCTGCGGAGGGATCATTACTGAGTTTTTAACTCTCCAAACCATGTGAACTTACCACTGTTGCCTCGGTGGATGGTTGCTGTCTCTCGGGACGGTGCCACCGCCGGTGGACTACCTAAACTCTGTTAATTTTTGTCAATCTGAATCAAACTAAGAAATAAGTTAAAACTTTCAACAACGGATCTCTTGGTTCTGGCATCGATGAAGAACGCAGCGAAATGCGAATAAAGTAAATTGTGAATTGCAGAATTCAGTGAATCATCGAATCTTTGAACGCACATTGCGCCCATTAGTATTCTAGTGGGCATGCTGTTCGAGCGTCATTTTCAACCCTAAAGCCTAGCTTAGTGTTGGAGACTGCCTAATACGCAGCTCTCAAAACCAGTGGCGGAGTCGGTTCGTGCTCTGAGCGTAGTAATTTTTTATTCTCGCTTCTGCAAGCCGGACTGGCAACAGCCATAAACCGCACCCTTCGGGGGCACTTTTTAATGGTTGACCTCGGATCAGTAGGAATACCCGCTGAACTTAAGCATATCAATAAGCGGAGGAAAAGAAACCAACAGGGATTGCCCTAGTAACGGCGAGTGAAGCGGCAACAGCTCAAATTTGAAAATCTGGCCTTCTGGTCCGAGTTGTAATTTGTAGAGGATGATTTTGGTTAGGTACCTCCGAGTTCCTTGGAACAGGACGCCTTAGAGGGTGAGAGCCCCGTACGGTTGGATGCCGAGCCTTCTGTAAATCTCCTTCGACGAGTCGAGTAGTTTGGGAATGCTGCTCTAAATGGGAGGTAAATTTCTTCTAAAGCTAAATACCGGCCAGAGACCGATAGCGCACAAGTAGAGTGATCGAAAGATGAAAAGCACTTTGAAAAGAGGGTTAAATAGTACGTGAAATTGTTGAAAGGGAAGGATTTATGACCAGACCTTTGCCTTGCGGATCATCCGGTGTTCTCACCGGTGCACTTCGCTTGGTTGAGGCCAGCATCAGTTTTGGCGGCGGGATAAAGACTTCAGGAACGTGACTCCCCCGGGAGTGTTATAGCCTGCTGTGTAATACCGCCGCTGGACTGAGGACCGCGCTTCGGCTAGGATGCTGGCATAATGGTCATCAATCACCCGTCTTGAAACACGGACCAAGGAGTCGAACATTTATGCGAGTTTTTGGGTGTTAAACCCTCAAGCGTAATGAAAGTGAACGGAGGTGAGAGCCTTACGGTGCATCATCGACCGATCCTGATGTCTTCGGATGGATTTGAGTAAGAGCATAACTGTTCGGACCGAAAGATGGTGAACTATGCGTGGATAGGGTGAAGCCAGAGGAAACTCTGGTGGAGGCTCGCAGCGGTTCTGACGTGCAAATCGATCGTCAAATCTGCGCATGGGGGCGAAAGACTAATCGAACCATCTAGTAGCTGGTTACCGCCGAAGTTTCCCTCAGGATAGCAGTGTTGTATTCAGTTTTATGAGGTAAAGCGAATGATTAGGGACTCGGGGGCGCTATATTGCCTTCATCCATTCTCAAACTTTAAATATGTAAGAAGCCCTTGTCGCTTAATTGGACGTGGGCATTCGAATGTATCAACACTAGTGGGCCATTTTT
>mthdF51R26_150003 _082318_42243_c100747962550000001823169907081557_s1_p0/3366/ccs		
AAGTCGTAACAAGGTTTCCGTAGGTGAACCTGCGGAAGGATCATTACCGAGAGTTGCAGGCTTTTGTCTGCCATCTCTTACCCATGTCTTTTGCGTACTACACGTTTCCTCGGCAGGTCCGCCTGCCGTTAGGACCACATTAAACCATTTGCAGTTGCAGTCAGCGTCTGAAAAACTTAATAATTACAACTTTTAACAACGGATCTCTTGGTTCTGGCATCGATGAAGAACGCAGCGAAATGCGATAAGTAGTGTGAATTGCAGAATTCAGTGAATCATCGAATCTTTGAACGCACATTGCGCCCCTTGGTATTCCATGGGGCATGCCTGTTCGAGCGTCATTTGTACCTTCAAGCTCTGCTTGGTGTTGGGTGTTTGTCCCGCCTTTGTGCGCGGACTCGCCTTAAAGCAATTGGCAGCCGGCGTATTAGTTTCGGAGCGCAGCACAAATCGCGCTCTGTGTCTTATACGGTAGCATCCATCAAGACTATTTTACACTCTTGACCTCGGATCAGGTAGGGATACCCGCTGAACTTAAGCATATCAATAAGCGGAGGAAAAGAAACCAACAGGGATTGCCCTAGTAACGGCGAGTGAAGCGGCAACAGCTCAAATTTGAAATCTGGCGTCTTTGGCGTCCGAGTTGTAATTTGCAGAGGGCGCTTTGGCGTTGGCAGCGGTCTAAGTTCCTTGGAACAGGACGTCACAGAGGGTGAGAATCCCGTACGTGGTTGCTGCCTTCGCCGTGTAAAGCCCCTTCGACGAGTCGAGTTGTTTGGGAATGCAGCTCTAAATGGGAGGTAAATTTCTTCTAAAGCTAAATACTGGCCAGAGACCGATAGCGCACAAGTAGAGTGATCGAAAGATGAAAAGCACTTTGGAAAGAGAGTCAAACAGCACGTGAAATTGTTAAAAGGGAAGCGCTTGCAGCCAGACTTGCCTGTAGTTGCTCATCCGGACTTTTGTCCGGTGCACTCTTCTATAGGCAGGCCAGCATCAGTTTGGGCGGTTGGATAAAGGTCTCTGTCATGTACCTCCTCTCGGGGAGAACTTATAGGGGAGACGACATGCAACCAGCCTGGACTGAGGTCCGCGCATTGCTAGGATGCTGGCGTAATGGCTGTAAGCGGCCCGTCTTGAAACACGGACCAAGGAGTCTAACATCTATGCGAGTGTTTGGGTGTCAAGCCCGAACGCGTAATGAAAGTGAACGGAGGTGGGAACCTTCGGGGTGCACCATCGACCGATCCTGATGTCTTCGGATGGATTTGAGTAAGAGCATAGCTGTTGGGACCCGAAAGATGGTGAACTATGCTTGAATAGGGTGAAGCCAGAGGAAACTCTGGTGGAGGCTCGCAGCGGTTCTGACGTGCAAATCGATCGTCAAATTTGGGCATAGGGGCGAAAGACTAATCGAACTATCTAGTAGCTGGTTCCTGCCGAAGTTTCCCTCAGGATAGCAGTAACGTATTCAGTTTTATGAGGTAAAGCGAATGATTAGAGGCCTGGGGGTTGAAACAACCTTCACCTATTCTCAAACTTTAAATATGTAAGAAGTCCTTGTTACTTAATTGAACGTGGACACTTGAATGTACCGTCACTAGTGGGCCATTTTT
>mthdF51R26_150004 _082318_42243_c100747962550000001823169907081557_s1_p0/3898/ccs		
AAGTCGTAACAAGGTTTCCGTAGGTGAACCTGCGGAAGGATCATTACCGAGAGTTGCAGGCTTTTGTCTGCCATCTCTTACCCATGTCTTTTGCGTACTACACGTTTCCTCGGCAGGTCCGCCTGCCGTTAGGACCACATTAAACCATTTGCAGTTGCAGTCAGCGTCTGAAAAACTTAATAATTACAACTTTTAACAACGGATCTCTTGGTTCTGGCATCGATGAAGAACGCAGCGAAATGCGATAAGTAGTGTGAATTGCAGAATTCAGTGAATCATCGAATCTTTGAACGCACATTGCGCCCCTTGGTATTCCATGGGGCATGCCTGTTCGAGCGTCATTTGTACCTTCAAGCTCTGCTTGGTGTTGGGTGTTTGTCCCGCCTTTGTGCGCGGACTCGCCTTAAAGCAATTGGCAGCCGGCGTATTAGTTTCGGAGCGCAGCACAAATCGCGCTCTGTGTCTTATACGGTAGCATCCATCAAGACTATTTTACACTCTTGACCTCGGATCAGGTAGGGATACCCGCTGAACTTAAGCATATCAATAAGCGGAGGAAAAGAAACCAACAGGGATTGCCCTAGTAACGGCGAGTGAAGCGGCAACAGCTCAAATTTGAAATCTGGCGTCTTTGGCGTCCGAGTTGTAATTTGCAGAGGGCGCTTTGGCGTTGGCAGCAGTCTAAGTTCCTTGGAACAGGACGTCACAGAGGGTGAGAATCCCGTACGTGGTTGCTGGCCTTCGCCGTGTAAAGCCCCTTCGACGAGTCGAGTTGTTTGGGAATGCAGCTCTAAATGGGAGGTAAATTTCTTCTAAAGCTAAATACTGGCCAGAGACCGATAGCGCACAAGTAGAGTGATCGAAAGATGAAAAGCACTTTGGAAAGAGAGTCAAACAGCACGTGAAATTGTTAAAAGGGAAGCGCTTGCAGCCAGACTTGCCTGTAGTTGCTCATCCGGACTTTTGTCCGGTGCACTCTTCTATAGGCAGGCCAGCATCAGTTTGGGCGGTTGGATAAAGGTCTCTGTCATGTACCTCTCTTCGGGGAGAACTTATAGGGGAGACGACATGCAACCAGCCTGGACTGAGGTCCGCGCATTTGCTAGGATGCTGGCGTAATGGCTGTAAGCGGCCCGTCTTGAAACACGGACCAAGGAGTCTAACATCTATGCGAGTGTTTGGGTGTCAAGCCCGAACGCGTAATGAAAGTGAACGGAGGTGGGAACCCCTCGGGGTGCACCATCGACCGATCCTGATGTCTTCGGATGGATTTGAGTAAGAGCATAGCTGTTGGGACCCGAAAGATGGTGAACTATGCTTGAATAGGGTGAAGCCAGAGGAAACTCTGGTGGAGGCTCGCAGCGGTTCTGACGTGCAAATCGATCGTCAAATTTGGGCATAGGGGCGAAAGACTAATCGAACTATCTAGTAGCTGGTTCCTGCCGAAGTTTCCCTCAGGATAGCAGTGACGTATTCAGTTTTATGAGGTAAAGCGAATGATTAGAGGCCTGGGGGTTGAAACAACCTTCACCTATTCTCAAACTTTAAATATGTAAGAAGTCCTTGTTACTTAATTGAACGTGGACACTTGAATGTACCGTCACTAGTGGGCCATTTTT
>mthdF51R26_150005 _082318_42243_c100747962550000001823169907081557_s1_p0/4631/ccs		
AAGTCGTAACAAGGTCTCCGTTGGTGAACCAGCGGAGGGATCATTACCGAGTTTACAACTCCCAAACCCCTGTGAACATACCTTATGTTGCCTCGGCGGATCAGCCCGCGCCCCGTAAAAAGGGACGGCCCGCCGCAGGAACCCTAAACTCTGTTTTTAGTGGAACTTCTGAGTATAAAAAACAAATAAATCAAAACTTTCAACAACGGATCTCTTGGTTCTGGCATCGATGAAGAACGCAGCAAAATGCGATAAGTAATGTGAATTGCAGAATTCAGTGAATCATCGAATCTTTGAACGCACATTGCGCCCGCCAGTATTCTGGCGGCATGCCTGTTCGAGCGTCATTTCAACCCTCAAGCCCAGCTTGGTGTTGGGAGCTGCAGTCCTGCTGCACTCCCCAAATACATTGGCGGTCACGTCGAGCTTCCATAGCGTAGTAATTTACACATCGTTACTGGTAATCGTCGCGGCCACGCCGTTAAACCCCAACTTCTGAATGTTGACCTCGGATCAGGTAGGAATACCCGCTGAACTTAAGCATATCAATAAGCGGAGGAAAAGAAACCAACAGGGATTGCCCTAGTAACGGCGAGTGAAGCGGCAACAGCTCAAATTTGAAATCTGGCTTCTGGTCCGAGTTGTAATTTGTAGAGGATGATTTTGATGGTTGGTACCTTCCGAGTTCCTTGGAACAGGACGCCTTAGAGGGTGAGAGCCCCGTACGGTTGGATGCCAAATCTCTGTAAATCTCCTTCGACGAGTCGAGTAGTTTGGGAATGCTGCTCTAAATGGGAGGTAAATGTCTTCTAAAGCTAAATACCGGCCAGAGACCGATAGCGCACAAGTAGAGTGATCGAAAGATGAAAAGCACTTTGAAAAGAGGTTAAAAGTACGTGAAATTGTTGAAAGGGAAGCGATTTATGACCAGACTTGCTTGCGTATCATCGGTGTTCTCTCCAGTGCACTTTCGCTGGTCCAGGCCAGCATCAGTTTTGCGCGGGGATAAAGCTTCAGGAATGTGCTCCCCTCGGGAGTGTTATAGCCCGCTGTGTAATACCCTGGCTGGGACTGAGGTCGCGCTTCTGCTAGGATGCTGGCATAATGGTCATCAACACCCGTCTTGAAACACGGACCAAGGAGTCGAACATTCTATGCGAGTTTCGGGTGTCAAACCCCTACGCGTAATGAAAGTGAACGGAGGTGAGAGCCTTACGGGTGCATCATCGACCGATCCTGATGTCTTCGGATGGATTTGAGTAAGAGCATACTGTTCGGACCCGAAAGATGGTGAACTATGCCGTGGATAGGTGAAGCCAGAGGAAACTCTGGTGGAGGCTCGCAGCGGTTCTGACGTGCAAATCGATCGTCAAATCATGCGCATGGGGCGAAAGACTAATCGAACCATCTAGTAGCTGGTTTCCGCCGAAGTTTCCCTCAGGATAGCAGTGTTGAATTCAGTTTTATGAGGTAAAGCGAATGATTAGGGACTCGGGGCGCTATATTGCCTTCATCCATTCTCAAACTTTAAATATGTAAGAAGCCTTGTTGCTTAATTGGACGTGGCATTCGAATGTATCAACACTAGTGGGCCATTTTT
>mthdF51R26_150006 _082318_42243_c100747962550000001823169907081557_s1_p0/5167/ccs		
AAGTCGTAACAAGGTCTCCGTTGGTGAACCAGCGGAGGGATCATTACCGAGTTTACAACTCCCAAACCCCTGTGAACATACCTTATGTTGCCTCGGCGGATCAGCCCGCGCCCCGTAAAACGGACGGCCCGCCGCAGGACCCTAAACTCTGTTTTAGTGGAACTTCTGAGTATAAAAAACAAATAAATCAAAACTTTCAACAACGGATCTCTTGGTTCTGGCATCGATGAAGAACGCAGCAAAATGCGATAAGTAATGTGAATTGCAGAATTCAGTGAATCATCGAATCTTTGAACGCACATTGCGCCCGCCAGTATTCTGGCGGGCATGCCTGTTCGAGCGTCATTTCAACCCTCAAGCCCAGCTTGGTGTTGGGACTGCAGTCCTGCTGCACTCCCCAAATACATTGGCGGTCACGTCGAGCTTCCATAGCGTAGTAATTTACACATCGTTACTGGTAATCGTCGCGGCCACGCCGTTAAACCCCAACTTCCTGAATGTTGACCTCGGATCAGGTAGGAATACCCGCTGAACTTAAGCATATCAATAAGCGGAGGAAAAAGAAACCAACAGGGATTGCCTAGTAACGGCGAGTGAAGCGGCAACAGCTCAAATTTGAAATCTGGCTTTCGGGCCGAGTTGTAATTTGTAGAGGATGACTTTGATGCGGTGCCTTCCGAGTTCCCTGGAACGGGACGCCATAGAGGGTGAGAGCCCCGTCTGGTTGGATGCCAAATCTCTGTAAGTCTCCTTCGACGAGTCGAGTAGTTTGGGAATGCTGCTCTAAATGGGAGGTATATGTCTTCTAAAGCTAAATACCGGCCAGAGACCGATAGCGCACAAGTAGAGTGATCGAAAGATGAAAAGCACTTTGAAAAGAGAGTTAAAAAGTACGTGAAATTGTTGAAAGGGAAGCGTTTATGACCAGACTTGGGCTTGGTTAATCATCTGGGGTTCTCTCCAGTGCACTTTTCCAGTCAGGCCAGCATCAGTTTTCGCCGGGGGATAAAGCTTCGGGAATGTGGCTCCTCTCGGGGAGTGTTATAGCCCGTTGTGTAATACCCTGGTGGGGACTGAGGTTCGCGCTTCTGCAAGGATGCTGGCGTAATGGTCATCAACGACCCGTCTTGAAACACGGACCAAGGAGTCGTCTTCGTATGCGAGTGTTCGGGTGTCAAACCCCTACGCGTAATGAAAGTGAACGCAGGTGAGAGCTTCGGCGCATCATCGACCGATCCTGATGTTCTCGGATGGATTTGAGTAAGAGCATACGGGGCCGGACCCGAAAGAAGGTGAACTATGCCTGTGTAGGGTGAAGCCAGAGGAAACTCTGGTGGAGGCTCGCAGCGGTTCTGACGTGCAAATCGATCGTCAAACATGGCATGGGGCGAAAGACTAATCGAACCTTCTAGTAGCTGGTTTCCGCCGAAGTTTCCCTCAGGATAGCAGTGTTGAACTCAGTTTTATGAGGTAAAGCGAATGATTAGGGACTCGGGGGCGCTATTTAGCCTTCATCCATTCTCAAACTTTAAATATGTAAGAAGCTCTTGTTGCTTAATTGAACGTGAGCATTCGAATGTATCAACACTAGTGGGCCATTTTT
>mthdF51R26_150007 _082318_42243_c100747962550000001823169907081557_s1_p0/6263/ccs		
AAGTCGTAACAAGGTCTCCGTTGGTGAACCAGCGGAGGGATCATTACCGAGTTTACAACTCCCAAACCCCTGTGAACATACCTTATGTTGCCTCGGCGGATCAGCCCGCGCCCCGTAAAACGGGACGGCCCGCCGAGGACCCAAACTCTATGTTTCTTATTGTAACTTCTGAGTAAAAAAACAAATAAATCAAAACTTTCAACAACGGATCTCTTGGTTCTGGCATCGATGAAGAACGCAGCAAAATGCGATAAGTAATGTGAATTGCAGAATTCAGTGAATCATCGAATCTTTGAACGCACATTGCGCCCGCTGTATTCTGGCGGGCATGCCTGTTCGAGCGTCATTTCAACCCTCAAGCCCCGGGTTTGGTGTTGGGGATCGGCTGCTTCTGGCGTGCCACCCCCGAAATACATTGGCGGTCTCGCTCGCAGCTCCATTGCGTAGTAATTACACATCGTACTGGTAATCGGCGCGGCCATGCCGTAAACCCCAACTTCTGAATGTTGACCTCGGATCAGGTAGGAATACCCGCTGAACTTAAGCATATCAATAAGCGGAGGAAAAGAAACCAACAGGGATTGCCCTAGTAACGGCGAGTGAAGCGGCAACAGCTCAAATTTGAAATCTGGCTTTCGGGCCCGAGTTGTAATTTGTAGAGGATACTTTTGATGCGGTGCCTTCCGAGTTCCCTGGAACGGGACGCCATAGAGGGTGAGAGCCCCGTCTGGTTGGATGCCAAATCTCTGTAAAGTTCCTTCGACGAGTCGAGTAGTTTGGGAATGCTGCTCTAAATGGGAGGTATATGTCTTCTAAAGCTAAATATCGGCCAGAGACCGATAGCGCACAAGTAGAGTGATCGAAAGATGAAAAGCACTTTGAAAAGAGAGTTAAAAAGTACGTGAAATTGTTGAAAGGGAAGCGTTTATGACCAGACTTGGACTTGGTTAATCATCTGGGGTTCTCTCCAGTGCACTTTTCCAGTTCAGGCCAGCATCAGTTTTCGCCGGGGGATAAAGGCTTCGGGAATGTAGCTCTCTTCGGGGAGTGTTATAGCCCGTTGTGTAATACCCTGGTGGAGACTGAGGTTCGCGCTTCTGCAAGGATGCTGGCGTAATGGTCATCAACGACCCGTCTTGAAACACGGACCAAGGAGTCGTCTTCGTATGCGAGTGTTCGGGTGTCAAACCCCTACGCGTAATGAAAGTGAACGCAGGTGAGAGCTTCGGCGCATCATCGACCGATCCTGATGTTCTCGGATGGATTTGAGTAAGAGCATACGGGGCCGGACCCGAAAGAAGGTGAACTATGCCTGTATAGGGTGAAGCCAGAGGAAACTCTGGTGGAGGCTCGCAGCGGTTCTGACGTGCAAATCGATCGTCAAACATGGGCATGGGGGCGAAAGACTAATCGAACCTTCTAGTAGCTGGTTTCCGCCGAAGTTTCCCTCAGGATAGCAGTGTTGAACTCAGTTTTATGAGGTAAAGCGAATGATTAGGGACTCGGGGGCGCTATTTGCCTTCATCCATTCTCAAACTTTAAATATGTAAGAAGCTCTTGTTGCTTAATTGAACGTGAGCATTCGAATGTATCAACACTAGTGGGCCATTTTT
>mthdF51R26_150008 _082318_42243_c100747962550000001823169907081557_s1_p0/7010/ccs		
AAGTTTTCGTAACAAGGTTTCCGTAGGTGAACCTGCGGATATGGATCATTACCGAGAGTTGCAGGCTTTTGTTCTCCATCTCTTTACCATGTCTTTTGCGTACTACACGTTTCCTCGGCAGGTCCGCCTGCCGTTAGGACCCCATAAAAACCATTTGCAGTTGCCAGTCAGCGTCTGAAAAAACTAATAATTACAACTTTTAACAGACGGATCTCTTGGTTCTGGCATCGATGAAGAACGCAGCGAAATGCGATAAAGTAGTGTGGAATTGCAGAGATTCAGTGAAAGCATCGAATCTTTGAACGCACAGTGCGGCCCTATGGTATTCCATAGGGGCATGGCCTGTCGAGCGTCATTTTGTACCTTCAAGCTCTGGCTTGGTTTGGTGTGGTGTTTGTCCCGCCTTTGGTGCCGGGACTCGCCTTTAAAGCAATTGGCAGCCGACCGTTCTTTAGCGTTTCGCGTAGCGCAGCACACAATGCGACTCTTGTGTCCTGGTACGGGCTGGCGTCCATCAAGTACTATTTTTACACTTTGACCTCGGATCAGGTTAGGGATACCCGCTGAACTTAAGCATATCAATAAGCGGAGGAAAAGAACCACACAGGGATTGCCCTAGTAACGGCGAGTGAAGCGGCAAACAGCTCAAATTTGAAAATCTGGCGTCTTTGGCGTCCGAGTTGTAATTTGCAGAGGGCGCTTGTGGCGTTTGGCAGCAGTCTAAGTTCCTTGGGAACAGGGACGTCACAGAGGGTGAGAATCCCGTACGTGGTGCTAGCCTTTACCGGTGTAAGCCCCTTCGACGAGTCGAGTTGTTTGGGAATGCAGCTCTAAATGGGAGGTAAATTTCTTCTAAAGCTAAAATACTGGCCAGAGACCGTAGCGCACAAGTAGAGTGATCGAAAGATGAAAAGCACTTTGGAAAGAGAGTTAAAAAGCACGTGAAATTGTTAAAGGGAAGCGCTTGCAGCCAGACTTGCCTGTAGTTGCTCATCCGGACGTTTTTCCGGTGCACTCTTCTATAGGCAGGCCAGCATCAGTTTGGGCGGTTGGATAAAGGTCTCTGTCATGTACCTCCTTCCGGGGAGATCTTATAGGGGAGACGACATGGCAACCAGCCTGGACTGAGGTCCGCGCATCTGCTAGGATGCTGGCGTAATGGCTGTAAGCGGCCCGTCTTGAAACACGGACCAAGGAGTCTAACATCTATGGCGAGTGTTTGGGTGTCAGCCCCGAACGGCGTAATGAAAGTGAACGGAGGTGGGAACCTTCGGGGTGCCACCCATCGACCGATCCTGATGTCTTCGGATGGATTTGAGTAAGAGCATAGCTGTTGGGACCCGAAAGATGGTGAACTATGCTTGAATAGGGTGAAGCCAGAGGAAACTCTGGTGGAGGCTCGCAGCGGTTCTGACGTGCAAATCGATCGTCAAATTTGGGCATAGGGGCGAAAGACTAATCGAACTATCTAGTAGCTGGTTCCTGCCGAAGTTTCCCTCAGGATAGCATGTAGACGTATTTCAGTTTTATTGAGTAAAGCGAGATTATTAGAGCCTGGGTGTGAAACAACCTTGAGCTTATCTTCAAACTTTAAATATGTAAGAAGTCCTTGTTACTTAATTGAACGTGACACTTGAATGTACCGTCACTAGTGGGCCATTT
>mthdF51R26_150009 _082318_42243_c100747962550000001823169907081557_s1_p0/9228/ccs		
AAGTCGTAACAAGGTCTCCGTAGGTGAACCTGCGGAGGGATCATTACTGAGTTTTTAACTCTCCAAACCATGTGAACTTACCACTGTTGCCTCGGTGGATGGTGCTGTCTCTCGGGACGGTACCACCGCCGGTGGACTACCTAAACTCTGTTAATTTTTGTCAATCTGAATCAAACTAAGAAATAAGTTAAAACTTTCAACAACGGATCTCTTGGTTCTGGCATCGATGAAGAACGCAGCGAAATGCGATAAGTAATGTGAATTGCAGAATTCAGTGAATCATCGAATCTTTGAACGCACATTGTGCCCATTAGTATTCTAGTGGGCATGCCTGTTCGAGCGTCATTTCAACCCTTAAGCCTAGCTTAGTGTTGGGAGACTGCCTAATACGCAGCTCCTCAAAACCAGTGGCGGAGTCGGTTCGTGCTCTGAGCGTAGTAATTTTTTATCTCGCTTCTGCAAGCCGGACTGGCAACAGCCATAAACCGCACCCTCGGGGGCACTTTTTAATGGTTGACCTCGGATCAGGTAGGAATACCCGCTGAACTTAAGCATATCAATAAGCGGAGGAAAAGAAACCAACAGGGATTGCCCTAGTAACGGCGAGTGAAGCGGCAACAGCTCAAATTTGAAATCTGGCCTTCTGGTCCGAGTTGTAATTTGTAGAGGATGATTTTGGTTAGGTACCTTCCGAGTTCCTTGGAACAGGACGCCTTAGAGGGTGAGAGCCCCGTACGGTTGGATGCCGAGCCTCTGTAAATCTCCTTCGACGAGTCGAGTAGTTTGGGAATGCTGCTCTAAATGGGAGGTAAATTTCTTCTAAAGCTAAATACCGGCCAGAGACCGATAGCGCACAAGTAGAGTGATCGAAAGATGAAAAGCACTTTGAAAAGAGGGTTAAATAGTACGTGAAATTGTTGAAAGGGAAGGATTTATGACCAGACCTTTGCCTTGCGGATCATCCGGTGTTCTCACCGGTGCACTTCGCTTGGTTGAGGCCAGCATCAGTTTTGGCGGCTGGATAAAGACTTCAGGAACGTGACTCCCCCGGGAGTGTTATAGCCTGCTGTGTAATACCGCCGCTGGGACTGAGGACCGCGCTTCGGCTAGGATGCTGGCATAATGGTCATCAATCACCCGTCTTGAAACACGGACCAAGGAGTCGAACATTTATGCGAGTTTTTGGGTGTTAAACCCTCAAGCGTAATGAAAGTGAACGGAGGTGAGAGCCCTTACGGGTGCATCATCGACCGATCCTGATGTCTTCGGATGGATTTGAGTAAGAGCATAACTGTTCGGACCCGAAAGATGGTGAACTATGCGTGGATAGGGTGAAGCCAGAGGAAACTCTGGTGGAGGCTCGCAGCGGTTCTGACGTGCAAATCGATCGTCAAATCTGCGCATGGGGGCGAAAGACTAATCGAACCATCTAGTAGCTGGTTACCGCCGAAGTTTCCCTCAGGATAGCAGTGTTGTATTCAGTTTTATGAGGTAAAGCGAATGATTAGGGACTCGGGGGCGCTATATTGCCTTCATCCATTCTCAAACTTTAAATATGTAAGAAGCCCTTGTCGCTTAATTGGACGTGGGCATTCGAATGTATCAACACTAGTGGGCCATTTTT
>mthdF51R26_150010 _082318_42243_c100747962550000001823169907081557_s1_p0/12399/ccs		
AAGTCGTAACAAGGTTTCCGTAGGTGAACCTGCGGAAGGATCATTACCTAGAGTTGTAGCTTTGGCCTGCTATCTCTTACCCATGTCTTTTGAGTACCTTCGTTTCCTCGGCGGGTCCGCCCGCCGATTGGACAATTTAAACCTTTGCAGTTGCAATCAGCGTCTGAAAAAACTAATAGTTACAACTTTCAACAACGGATCTCTTGGTTCTGGCATCGATGAAGAACGCAGCGAAATGCGATAAGTAGTGTGAATTGCAGAATTCAGTGAATCATCGAATCTTTGAACGCACATTGCGCCCCTTGGTATTCCATGGGGCATGCCTGTTCGAGCGTCATTTGTACCTTCAAGCTTTGCTTGGTGTTGGGTGTTTGTCTCGCCTCTGCGTGTAGACTCGCCTCAAAACAATTGGCAGCCGGCGTATTGATTTCGGAGCGCAGTACATCTCGCGCTTTGCACTCATAACGACGACGTCCAAAAGTACATTTTACACTCTTGACCTCGGATCAGGTAGGGATACCCGCTGAACTTAAGCATATCAATAAGCGGAGGAAAGAAACCAACAGGGATTGCCCTAGTAACGGCGAGTGAAGCGGCAACAGCTCAAATTTGAAATCTGGCGTCTTTGGCGTCCGAGTTGTAATTTGCAGAGGGCGCTTTTGGCATTGGCAGCGGTCCAAGTTCCTTGGAACAGGACGTCACAGAGGGTGAGAATCCCGTACGTGGTCGCTAGCCTTACCGTGTAAAGCCCCTTCGACGAGTCGAGTTGTTTGGGAATGCAGCTCTAAATGGGAGGTAAATTTCTTCTAAAGCTAAATACTGGCCAGAGACCGATAGCGCACAAGTAGAGTGATCGAAAGATGAAAAGCACTTTGGAAAGAGAGTTAAAAAGCACGTGAAATTGTTGAAAGGGAAGCGCTTGCAGCCAGACTTGCCTGTAGTTGCTCATCCGGGTTTCTACCCGGTGCACTCTTCTATAGGCAGGCCAGCATCAGTTTGGGCGGTTGGATAAAGGTCTCTGTCATGTACCTCCTTCGGGGAGAACTTATAGGGGAGACGACATGCAACCAGCCTGGACTGAGGTCCGCGCATCTGCTAGGATGCTGGCGTAATGGCTGTAAGCGGCCCGTCTTGAAACACGGACCAAGGAGTCTAACATCTATGCGAGTGTTTGGGTGTCAAGCCCGAGCGCGTAATGAAAGTGAACGGAGGTGGGAACCTTTCGGGGTGCACCATCGACCGATCCTGATGTCTTCGGATGGATTTGAGTAAGAGCATAGCTGTTGGGACCCGAAAGATGGTGAACTATGCTTGAATAGGGTGAAGCCAGAGGAAACTCTGGTGGAGGCTCGCAGCGGTTCTGACGTGCAAATCGATCGTCAAATTTGGGCATAGGGCGAAAGACTAATCGAACTATCTAGTAGCTGGTTCCTGCCGAAGTTTCCCTCAGGATAGCAGTAACGTTTTCAGTTTTATGAGGTAAAGCGAATGATTAGAGGCCTGGGGGTTGAAACAACCTTCACCTATTCTCAAACTTTAAATATGTAAGAAGTCCTTGTTACTTGATTGAACGTGGACAGTTGAATGTATCGTTACTAGTGGGCCATTTTT
>mthdF51R26_150011 _082318_42243_c100747962550000001823169907081557_s1_p0/18092/ccs		
AAGTCGTAACAAGGTTTCCGTAGGTGAACCTGCGGAAGGATCATTACCTAGAGTTTGTAGACTTCGGTCTGCTACCTCTTACCCATGTCTTTTGAGTACCTTCGTTTCCTCGGCGGGTCCGCCCGCCGATTGGACAACATTCAAACCCTTTGCAGTTGCAATCAGCGTCTGAAAAAACATAATAGTTACAACTTTCAACAACGGATCTCTTGGTTCTGGCATCGATGAAGAACGCAGCGAAATGCGATAAGTAGTGTGAATTGCAGAATTCAGTGAATCATCGAATCTTTGAACGCACATTGCGCCCCTTGGTATTCCATGGGGCATGCCTGTTCGAGCGTCATTTGTACCTTCAAGCTCTGCTTGGTGTTGGGTGTTTGTCTCGCCTCTGCGTGTAGACTCGCCTTAAAACAATTGGCAGCCGGCGTATTGATTTCGGAGCGCAGTACATCTCGCGCTTTGCACTCACAACGACGACGTCCAAAAGTACATTTTTACACTCTTGACCTCGGATCAGGTAGGGATACCCGCTGAACTTAAGCATATCAATAAGCGGAGGAAAAGAAACCAACAGGGATTGCCCTAGTAACGGCGAGTGAAGCGGCAACAGCTCAAATTTGAAATCTGGCGTCTTTGGCGTCCGAGTTGTAATTTGCAGAGGGCGCTTTGGCATTGGCAGCGGTCCAAGTTCCTTGGAACAGGACGTCACAGAGGGTGAGAATCCCGTACGTGGTCGCTAGCCTTTACCGTGTAAAGCCCCTTCGACGAGTCGAGTTGTTTGGGAATGCAGCTCTAAATGGGAGGTAAATTTCTTCTAAAGCTAAATACTGGCCAGAGACCGATAGCGCACAAGTAGAGTGATCGAAAGATGAAAAGCACTTTGGAAAGAGAGTTAAAAAGCACGTGAAATTGTTGAAAGGGAAGCGCTTGCAGCCAGACTTGCCTGTAGTTGCTCATCCGGGTTTTTACCCGGTGCACTCTTCTACGGGCAGGCCAGCATCAGTTTGGGCGGTTGGATAAAGGTCTCTGTCATGTACCTCCTCTCGGGGAGATCTTATAGGGGAGACGACATGCAACCAGCCTGGACTGAGGTCCGCGCATCTGCTAGGATGCTGGCGTAATGGCTGTAAGCGGCCCGTCTTGAAACACGGACCAAGGAGTCTAACATCTATGCGAGTGTTTGGGTGTCAAGCCCGAACGCGTAATGAAAGTGAACGGAGGTGGGAACCTTTCGGGGTGCACCATCGACCGATCCTGATGTCTTCGGATGGATTTGAGTAAGAGCATAGCTGTTGGGACCCGAAAGATGGTGAACTATGCTTGAATAGGGTGAAGCCAGAGGAAACTCTGGTGGAGGCTCGCAGCGGTTCTGACGTGCAAATCGATCGTCAAATTTGGGCATAGGGGCGAAAGACTAATCGAACTATCTAGTAGCTGGTTCCTGCCGAAGTTTCCCTCAGGATAGCAGTAACGTTTTCAGTTTTATGAGGTAAAGCGAATGATTAGAGGCCTGGGGGTTGAAACAACCTTCACCTATTCTCAAACTTTAAATATGTAAGAAGTCCTTGTTACTTAATTGAACGTGGACAGTTGAATGTATCGTTACTAGTGGGCCATTTTT
>mthdF51R26_150012 _082318_42243_c100747962550000001823169907081557_s1_p0/22106/ccs		
AAGTCGTAACAAGGTCTCCGTAGGTGAACCTGCGGAGGGATCATTACTGAGTTTTTAACTCTCCAAACCATGTGAACTTACCACTGTTGCCTCGGTGGATGGTGCTGTCTCTCGGGACGGTGCCACCGCCGGTGGACTACCTAAACTCTGTTAATTTTTGTCAATCTGAATCAAACTAAGAAATAAGTTAAAACTTTCAACAACGGATCTCTTGGTTCTGGCATCGATGAAGAACGCAGCGAAATGCGATAAGTAATGTGAATTGCAGAATTCAGTGAATCATCGAATCTTTGAACGCACATTGCGCCCATTAGTATTCTAGTGGGCATGCCTGTTCGAGCGTCATTTCAACCCTTAAGCCTAGCTTAGTGTTGGGAGACTGCCTAATACGCAGCTCCTCAAAACCAGTGGCGGAGTCGGTTCGTGCTCTGAGCGTAGTAATTTTTTATCTCGCTTCTGCAAGCCGGACTGGCAACAGCCATAAACCGCACCCTTCGGGGGCACTTTTTAATGGTTGACCTCGGATCAGGTAGGAATACCCGCTGAACTTAAGCATATCAATAAGCGGAGGAAAAGAAACCAACAGGGATTGCCCTAGTAACGGCGAGTGAAGCGGCAACAGCTCAAATTTGAAATCTGGCCTTCTGGTCCGAGTTGTAATTTGTAGAGGATGATTTTGGTTAGGTACCTTCCGAGTTCCTTGGAACAGGACGCCTTAGAGGGTGAGAGCCCCGTACGGTTGGATGCCGAGCCTTTGTAAATCTCCTTCGACGAGTCGAGTAGTTTGGGAATGCTGCTCTAAATGGGAGGTAAATTTCTTCTAAAGCTAAATACCGGCCAGAGACCGATAGCGCACAAGTAGAGTGATCGAAAGATGAAAAGCACTTTGAAAAGAGGGTTAAATAGTACGTGAAATTGTTGAAAGGGAAGGATTTATGACCAGACCTTTGCCTTGCGGATCATCCGGTGTTCTCACCGGTGCACTTCGCTTGGTTGAGGCCAGCATCAGTTTTGGCGGCGGGATAAAGACTTCAGGAACGTGACTCCCCCGGGAGTGTTATAGCCTGCTGTGTAATACCGCCGCTGGGACTGAGGACCGCGCTTCGGCTAGGATGCTGGCATAATGGTCATCAATCACCCGTCTTGAAACACGGACCAAGGAGTCGAACATTTATGCGAGTTTTTGGGTGTTAAACCCTCAAGCGTAATGAAAGTGAACGGAGGTGAGAGCCCTTACGGGTGCATCATCGACCGATCCTGATGTCTTCGGATGGATTTGAGTAAGAGCATAACTGTTCGGACCCGAAAGATGGTGAACTATGCGTGGATAGGGTGAAGCCAGAGGAAACTCTGGTGGAGGCTCGCAGCGGTTCTGACGTGCAAATCGATCGTCAAATCTGCGCATGGGGGCGAAAGACTAATCGAACCATCTAGTAGCTGGTTACCGCCGAAGTTTCCCTCAGGATAGCAGTGTTGTATTCAGTTTTATGAGGTAAAGCGAATGATTAGGGACTCGGGGGCGCTATATTGCCTTCATCCATTCTCAAACTTTAAATATGTAAGAAGCCCTTGTCGCTTAATTGGACGTGGGCATTCGAATGTATCAACACTAGTGGGCCATTTTT
>mthdF51R26_150013 _082318_42243_c100747962550000001823169907081557_s1_p0/30047/ccs		
AAGTCGTAACAAGGTCTCCGTAGGTGAACCTGCGGAGGGATCATTACTGAGTTTTTAACTCTCCAAACCATGTGAACTTACCACTGTTGCCTCGGTGGATGGTGCTGTCTCTCGGGACGGTGCCACCGCCGGTGGACTACCTAAACTCTGTTAATTTTTGTCAATCTGAATCAAACTAAGAAATAAGTTAAAACTTTCAACAACGGATCTCTTGGTTCTGGCATCGATGAAGAACGCAGCGAAATGCGATAAGTAATGTGAATTGCAGAATTCAGTGAATCATCGAATCTTTGAACGCACATTGCGCCCATTAGTATTCTAGTGGGCATGCCTGTTCGAGCGTCATTTCAACCCTTAAGCCTAGCTTAGTGTTGGGAGACTGCCTAATACGCAGCTCCTCAAAACCAGTGGCGGAGTCGGTTCGTGCTCTGAGCGTAGTAATTTTTTATCTCGCTTCTGCAAGCCGGACTGGCAACAGCCATAAACCGCACCCCTCGGGGCACTTTTTAATGGTTGACCTCGGATCAGGTAGGAATACCCGCTGAACTTAAGCATATCAATAAGCGGAGGAAAAGAAACCAACAGGGATTGCCCTAGTAACGGCGAGTGAAGCGGCAACAGCTCAAATTTGAAATCTGGCCTTCTGGTCCGAGTTGTAATTTGTAGAGGATGATTTTGGTTAGGTACCTTCCGAGTTCCTTGGAACAGGACGCCTTAGAGGGTGAGAGCCCCGTACGGTTGGATGCCGAGCCTTTGTAAATCTCCTTCGACGAGTCGAGTAGTTTGGGAATGCTGCTCTAAATGGGAGGTAAATTTCTTCTAAAGCTAAATACCGGCCAGAGACCGATAGCGCACAAGTAGAGTGATCGAAAGATGAAAAGCACTTTGAAAAGAGGGTTAAATAGTACGTGAAATTGTTGAAAGGGAAGGATTTATGACCAGACCTTTGCCTTGCGGATCATCCGGTGTTCTCACCGGTGCACTTCGCTTGGTTGAGGCCAGCATCAGTTTTGGCGGCGGGATAAAGACTTCAGGAACGTGACTCCCCCGGGAGTGTTATAGCCTGCTGTGTAATACCGCCGCTGGGACTGAGGACCGCGCTTCGGCTAGGATGCTGGCATAATGGTCATCAATCACCCGTCTTGAAACACGGACCAAGGAGTCGAACATTTATGCGAGTTTTTGGGTGTTAAACCCTCAAGCGTAATGAAAGTGAACGGAGGTGAGAGCCCTTACGGGTGCATCATCGACCGATCCTGATGTCTTCGGATGGATTTGAGTAAGAGCATAACTGTTCGGACCCGAAAGATGGTGAACTATGCGTGGATAGGGTGAAGCCAGAGGAAACTCTGGTGGAGGCTCGCAGCGGTTCTGACGTGCAAATCGATCGTCAAATCTGCGCATGGGGGCGAAAGACTAATCGAACCATCTAGTAGCTGGTTACCGCCGAAGTTTCCCTCAGGATAGCAGTGTTGTATTCAGTTTTATGAGGTAAAGCGAATGATTAGGGACTCGGGGGCGCTATATTGCCTTCATCCATTCTCAAACTTTAAATATGTAAGAAGCCCTTGTCGCTTAATTGGACGTGGGCATTCGAATGTATCAACACTAGTGGGCCATTTTT
>mthdF51R26_150014 _082318_42243_c100747962550000001823169907081557_s1_p0/32776/ccs		
AAGTCGTAACAAGGTCTCCGTAGGTGAACCTGCGGAGGGATCATTACTGAGTTTTTAACTCTCCAAACCATGTGAACTTACCACTGTTGCCTCGGTGGATGGTGCTGTCTCTCGGGACGGTACCACCGCCGGTGGACTACCTAAACTCTGTTAATTTTTGTCAATCTGAATCAAACTAAGAAATAAGTTAAAACTTTCAACAACGGATCTCTTGGTTCTGGCATCGATGAAGAACGCAGCGAAATGCGATAAGTAATGTGAATTGCAGAATTCAGTGAATCATCGAATCTTTGAACGCACATTGCGCCCATTAGTATTCTAGTGGGCATGCCTGTTCGAGCGTCATTTCAACCCTTAAGCCTAGCTTAGTGTTGGGAGACTGCCTAATACGCAGCTCCTCAAAACCAGTGGCGGAGTCGGTTCGTGCTCTGAGCGTAGTAATTTTTTATCTCGCTTCTGCAAGCCGGACTGGCAACAGCCATAAACCGCACCCTTCGGGGGCACTTTTTAATGGTTGACCTCGGATCAGGTAGGAATACCCGCTGAACTTAAGCATATCAATAAGCGGAGGAAAAGAAACCAACAGGGATTGCCTAGTAACGGCGAGTGAAGCGGCAACAGCTCAAATTTGAAATCTGGCCTTCTGGTCCGAGTTGTAATTTGTAGAGGATGATTTTGGTTAGGTACCTTCCGAGTTCCTTGGAACAGGACGCCTTAGAGGGTGAGAGCCCCGTACGGTTGGATGCCGAGCCTCTGTAAATCTCCTTCGACGAGTCGAGTAGTTTGGGAATGCTGCTCTAAATGGGAGGTAAATTTCTTCTAAAGCTAAATACCGGCCAGAGACGATAGCGCACAAGTAGAGTGATCGAAAGATGAAAAGCACTTTGAAAAGAGGGTTAAATAGTACGTGAAATTGTTGAAAGGGAAGGATTTATGACCAGACCTTTGCCTTGCGGATCATCCGGTGTTCTCACCGGTGCACTTCGCTTGGTTGAGGCCAGCATCAGTTTTGGCGGCGGGATAAAGACTTCAGGAACGTGACTCCCCCGGGAGTGTTATAGCCTGCTGTGTAATACCGCCGCTGGGACTGAGGACCGCGCTTCGGCTAGGATGCTGGCATAATGGTCATCAATCACCCGTCTTGAAACACGGACCAAGGAGTCGAACATTTATGCGAGTTTTTGGGTGTTAAACCCTCAAGCGTAATGAAAGTGAACGGAGGTGAGAGCCCTTACGGGTGCATCATCGACCGATCCTGATGTCTTCGGATGGATTTGAGTAAGAGCATAACTGTTCGGACCCGAAAGATGGTGAACTATGCGTGGATAGGGTGAAGCCAGAGGAAACTCTGGTGGAGGCTCGCAGCGGTTCTGACGTGCAAATCGATCGTCAAATCTGCGCATGGGGGCGAAAGACTAATCGAACCATCTAGTAGCTGGTTACCGCCGAAGTTTCCCTCAGGATAGCAGTGTTGTATTCAGTTTTATGAGGTAAAGCGAATGATTAGGGACTCGGGGGCGCTATATTGCCTTCATCCATTCTCAAACTTTAAATATGTAAGAAGCCCTTGTCGCTTAATTGGACGTGGGCATTCGAATGTATCAACACTAGTGGGCCATTTTT
>mthdF51R26_150015 _082318_42243_c100747962550000001823169907081557_s1_p0/33678/ccs		
AAGTCGTAACAAGGTCTCCGTAGGTGAACCTGCGGAGGGATCATTACTGAGTTTTTAACTCTCCAAACCATGTGAACTTACCACTGTTGCCTCGGTGGATGGTGCTGTCTCTCGGACGGCGCCACCGCCGGTGGACTACCTAAACTCTGTTAATTTTTGTCAATCTGAATCAAACTAAGAAATAAGTTAAAACTTTCAACAACGGATCTCTTGGTTCTGGCATCGATGAAGAACGCAGCGAAATGCGATAAGTAATGTGAATTGCAGAATTCAGTGAATCATCGAATCTTTGAACGCACATTGCGCCCATTAGTATTCTAGTGGGCATGCCTGTTCGAGCGTCATTTCAACCCTTAAGCCTAGCTTAGTGTTGGGAGACTGCCTAATACGCAGCTCCTCAAAACCAGTGGCGGAGTCGGTTCGTGCTCTGAGCGTAGTAATTTTTTATCTCGCTTCTGTAAGCCGGACTGGCAACAGCCAGAAACCGCACCCCTTCGGGGGCACTTTTTAATGGTTGACCTCGGATCAGGTAGGAATACCCGCTGAACTTAAGCATATCAATAAGCGGAGGAAAAGAAACCAACAGGGATTGCCCTAGTAACGGCGAGTGAAGCGGCAACAGCTCAAATTTGAAATCTGGCCTTCTGGTCCGAGTTGTAATTTGTAGAGGATGATTTTGGTTAGGTACCTTCCGAGTTCCTTGGAACAGGACGCCTTAGAGGGTGAGAGCCCCGTACGGTTGGATGCCGAGCCTTTGTAAATCTCCTTCGACGAGTCGAGTAGTTTGGGAATGCTGCTCTAAATGGGAGGTAAATTTCTTCTAAAGCTAAATACCGGCCAGAGACCGATAGCGCACAAGTAGAGTGATCGAAAGATGAAAAGCACTTTGAAAAGAGGGTTAAATAGTACGTGAAATTGTTGAAAGGGAAGGATTTATGACCAGACCTTTGCCTTGCGGATCATCCGGTGTTCTCACCGGTGCACTTCGCTTGGTTGAGGCCAGCATCAGTTTTGGCGGCGGGATAAAGACTTCAGGAACGTGACTCCCCGGGAGTGTTATAGCCTGCTGTGTAATACCGCCGCTGGGACTGAGGACCGCGCTTCGGCTAGGATGCTGGCATAATGGTCATCAATCACCCGTCTTGAAACACGGACCAAGGAGTCGAACATTTATGCGAGTTTTTGGGTGTTAAACCCTCAAGCGTAATGAAAGTGAAACGGAGGTGAGAGCCCTTACGGGTGCATCATCGACCGATCCTGATGTCTTCGGATGGATTTGAGTAAGAGCATAACTGTTCGGACCCGAAAGATGGTGAACTATGCGTGGATAGGGTGAAGCCAGAGGAAACTCTGGTGGAGGCTCGCAGCGGTTCTGACGTGCAAATCGATCGTCAAATCTGCGCATGGGGGCGAAAGACTAATCGAACCATCTAGTAGCTGGTTACCGCCGAAGTTTCCCTCAGGATAGCAGTGTTGTATTCAGTTTTATGAGGTAAAGCGAATGATTAGGGACTCGGGGGCGCTATATTGCCTTCATCCATTCTCAAACTTTAAATATGTAAGAAGCCCTTGTCGCTTAATTGGACGTGGGCATTCGAATGTATCAACACTAGTGGGCCATTTTT
>mthdF51R26_150016 _082318_42243_c100747962550000001823169907081557_s1_p0/43633/ccs		
AAGTCGTAACAAGGTTTCCGTAGGTGAACTGCGGAAGGATCATTACCGAGAGTTGCAGGCTTTTGTCTGCCATCTCTTACCCATGTCTTTTGCGTACTACACGTTTCCTCGGCAGGTCGCTGCCGTTAGGACCACATTAAACCATTTGCAGTTGCAGTCAGCGTCTGAAAAACTTAATAATTACAACTTTTAACAACGGATTCTCTTGGTTCTGGCATCGATGAAGAACGCAGCGAAATGCGATAAGTAGTGTGAATTGCAGAATTCAGTGAATCATCGAATCTTGAACGCACATTGCGCCCCTTGGTATTCCATGGGCATGCCTGTTCGAGCGTCATTTGTACCTTCAAGCTCTGCTTGGTGTTGGGTGTTTGTCCGCCTTTGTGCGCGGACTCGCCTTAAGCAATTGGCAGCCGGCGTATAGTTTCGGAGCGCAGCACAAATCGCGCTCTGTGTCTTATACGGTAGCATCCATCAAGACTATTTACACTCTTGACCTCGGATCAGGTAGGGATACCCGCTGAACTTAAGCATATCAATAAGCGGAGGAAAAGAACCAACAGGGATTGCCCTAGTAACGGCGAGTGAAGCGCAACAGCTCAAATTTGAAATCTGGCGTCTTTGCGTCCGAGTTGTAATTTGCAGAGGCGCTTTGGCGTTGGCAGCAGTCTAAGTCCTTGGAACAGGACGTCACAGAGGGTGAGAATCCCGTACGTGGTTGCTGGCCTCGCCGTGTAAAGCCCCTTCGACGAGTCGAGTTGTTTGGGAATGCAGCTCTAAATGGGAGGTAATTTCTTCTAAAGCTAAATACTGGCCAGAGACCGATAGCGCACAAGTAGAGTGATCGAAAGATGAAAAGCACTTTGGAAAGAGAGTCAAACAGCACGTGAAATTGTTAAAGGGAAGCGCTTGCAGCCAGACTTGCCTGTAGTTGCTCATCCGGACTTTTGTCCGGTGCACTCTTCTATAGCAGGCCAGCATCAGTTTGGGCGTTGGATAAAGGTCTCTGTCATGTACCTCTCTTCGGGGAGAACTTATAGGGAGACGACATGCAACCAGCCTGGACTGAGGTCCGCGCATTTGCTAGGATGCTGGCGTAATGGCTGTAAGCGGCCCGTCTTGAAACACGGACCAAGGAGTCTACATCTATGCGAGTGTTTGGGTGTCAAGCCCGAACGCGTAATGAAAGTGAACGGAGGTGGGAACCCCTCGGGGTGCACCATCGACCGATCCTGATGTCTTCGGATGGATTTGAGTAAGAGCATAGCTGTTGGGACCCGAAAGATGGTGAACTATGCTTGAATAGGGTGAAGCCAGAGGAAACTCTGGTGGAGGCTCGCAGCGGTTCTGACGTGCAAATCGATCGTCAAATTTGGGCATAGGGGCGAAAGACTAATCGAACTATCTAGTAGCTGGTTCCTGCCGAAGTTTCCCTCAGGATAGCAGTGACGTATTCAGTTTTTATGAGGTAAAGCGAATGATTAGAGGCCTGGGGGTTGAAACAACCTTCACCTATTCTCAACTTTAAATATGTAAGAAGTCCTTGTTACTTAATTGAACGTGGACACTTGAATGTACCGTCACTAGTGGGCCATTTTT
>mthdF51R26_150017 _082318_42243_c100747962550000001823169907081557_s1_p0/43711/ccs		
AAGTCGTAACAAGGTCTCCGTAGGTGAACCTGCGGAGGGATCATTACTGAGTTTTTAACTCTCCAAACCATGTGAACTTACCACTGTTGCCTCGGTGGATGGTGCTGTCTCTCGGGACGGTACCACCGCCGGTGGACTACCTAAACTCTGTTAATTTTTGTCAATCTGAATCAAACTAAGAAATAAGTTAAAACTTTCAACAACGGATCTCTTGGTTCTGGCATCGATGAAGAACGCAGCGAAATGCGATAAGTAATGTGAATTGCAGAATTCAGTGAATCATCGAATCTTTGAACGCACATTGCGCCCATTAGTATTCTAGTGGGCATGCCTGTTCGAGCGTCATTTCAACCCTTAAGCCTAGCTTAGTGTTGGGAGACTGCCTAATACGCAGCTCCTCAAAACCAGTGGCGGAGTCGGTTCGTGCTCTGAAGCGTAGTAATTTTTTATCTCGCTTCTGCAAGCCGGACTGGCAACAGCCATAAACCGCACCCTCGGGGGCACTTTTTAATGGTTGACCTCGGATCAGGTAGGAATACCCGCTGAACTTAAGCATATCAATAAGCGGAGGAAAAGAAACCAACAGGGATTGCCCTAGTAACGGCGAGTGAAGCGGCAACAGCTCAAATTTGAAATCTGGCCTTCTGGTCCGAGTTGTAATTTGTAGAGGATGATTTTGGTTAGGTACCTTCCGAGTTCCTTGGAACAGGACGCCTTAGAGGGTGAGAGCCCCGTACGGTTGGATGCCGAGCCTTTGTAAATCTCCTTCGACGAGTCGAGTAGTTTGGGAATGCTGCTCTAAATGGGAGGTAAATTTCTTCTAAAGCTAAATACCGGCCAGAGACCGATAGCGCACAAGTAGAGTGATCGAAAGATGAAAAGCACTTTGAAAAGAGGGTTAAATAGTACGTGAAATTGTTGAAAGGGAAGGATTTATGACCAGACCTTTGCCTTGCGGATCATCCGGTGTTCTCACCGGTGCACTTCGCTTGGTTGAGGCCAGCATCAGTTTTGGCGGCGGGATAAAGACTTCAGGAACGTGACTCCCCGGGAGTGTTTATAGCCTGCTGTGTAATACCGCCGCTGGGACTGAGGACCGCGCTTCGGCTAGGATGCTGGCATAATGGTCATCAATCACCCGTCTTGAAACACGGACCAAGGAGTCGAACATTTATGCGAGTTTTGGGTGTTAAACCCTCAAGCGTAATGAAAGTGAACGGAGGTGAGAGCCCTTACGGGTGCATCATCGACCGATCCTGATGTCTTCGGATGGATTTGAGTAAGAGCATAAACTGTTCGGACCCGAAAGATGGTGAACTATGCGTGGATAGGGTGAAGCCAGAGGAAACTCTGGTGGAGGCTCGCAGCGGTTCTGACGTGCAAAATCGATCGTCAAATCTGCGCATGGGGGCGAAAGACTAATCGAACCATCTAGTAGCTGGTTACCAGCCGAAGTTTCCCTCAGGATAGCAGTGTTGTATTCAGTTTTTATGAGGTAAAGCGAATGATTAGGGACTCGGGGGCGCTATATTGCCTTCATCCATTCTCAAACTTTAAATATGTAAGAAGCCCTTGTCGCTTAATTGGACGTGGGCATTCGAATGTATCAACACTAGTGGGCCATTTTT
>mthdF51R26_150018 _082318_42243_c100747962550000001823169907081557_s1_p0/44199/ccs		
AAGTCGTAACAAGGTCTCCGTAGGTGAACCTGCGGAGGGATCATTACTGAGTTTTTAACTCTCCAAACCATGTGAACTTACCACTGTTGCCTCGGTGGATGGTGCTGTCTCTCGGGACGGTGCCACCGCCGGTGGACTACCTAAACTCTGTTAATTTTTGTCAATCTGAATCAAACTAAGAAATAAGTTAAAACTTTCAACAACGGATCTCTTGGTTCTGGCATCGATGAAGAACGCAGCGAAATGCGATAAGTAATGTGAATTGCAGAATTCAGTGAATCATCGAATCTTTGAACGCACATTGCGCCCATTAGTATTCTAGTGGGCATGCCTGTTCGAGCGTCATTTCAACCCTTAAGCCTAGCTTAGTGTTGGGAGACTGCCTAATACGCAGCTCCTCAAAACCAGTGGCGGAGTCGGTTCGTGCTCTGAGCGTAGTAATTTTTTATCTCGCTTCTGCAAGCCGGACTGGCAACAGCCATAAACCGCACCCTTCGGGGGCACTTTTTAATGGTTGACCTCGGATCAGGTAGGAATACCCGCTGAACTTAAGCATATCAATAAGCGGAGGAAAAGAAACCAACAGGGATTGCCCTAGTAACGGCGAGTGAAGCGGCAACAGCTCAAATTTGAAATCTGGCCTTCTGGTCCGAGTTGTAATTTGTAGAGGATGATTTTGGTTAGGTACCTTCCGAGTTCCTTGGAACAGGACGCCTTAGAGGGTGAGAGCCCCGTACGGTTGGATGCCGAGCCTTTGTAAATCTCCTTCGACGAGTCGAGTAGTTTGGGAATGCTGCTCTAAATGGGAGGTAAATTTCTTCTAAAGCTAAATACCGGCCAGAGACCGATAGCGCACAAGTAGAGTGATCGAAAGATGAAAAGCACTTTGAAAAGAGGGTTAAATAGTACGTGAAATTGTTGAAAGGGAAGGATTTATGACCAGACCTTTGCCTTGCGGATCATCCGGTGTTCTCACCGGTGCACTTCGCTTGGTTGAGGCCAGCATCAGTTTTGGCGGCGGGATAAAGACTTCAGGAACGTGACTCCCCCGGGAGTGTTATAGCCTGCTGTGTAATACCGCCGCTGGGACTGAGGACCGCGCTTCGGCTAGGATGCTGGCATAATGGTCATCAATCACCCGTCTTGAAACACGGACCAAGGAGTCGAACATTTATGCGAGTTTTTGGGTGTTAAACCCTCAAGCGTAATGAAAGTGAACGGAGGTGAGAGCCCTTACGGGTGCATCATCGACCGATCCTGATGTCTTCGGATGGATTTGAGTAAGAGCATAACTGTTCGGACCCGAAAGATGGTGAACTATGCGTGGATAGGGTGAAGCCAGAGGAAACTCTGGTGGAGGCTCGCAGCGGTTCTGACGTGCAAATCGATCGTCAAATCTGCGCATGGGGCGAAAGACTAATCGAACCATCTAGTAGCTGGTTACCGCCGAAGTTTCCCTCAGGATAGCAGTGTTGTATTCAGTTTTATGAGGTAAAGCGAATGATTAGGGACTCGGGGGCGCTATATTGCCTTCATCCATTCTCAAACTTTAAATATGTAAGAAGCCCTTGTCGCTTAATTGGACGTGGGCATTCGAATGTATCAACACTAGTGGGCCATTTTT
>mthdF51R26_150019 _082318_42243_c100747962550000001823169907081557_s1_p0/47094/ccs		
AAGTCGTAACAAGGTTTCCGTAGGTGAACCTGCGGAAGGATCATTACCGAGAGTTGCAGGCTTTGTCTGCCATCTCTTACCCATGTCTTTTGCGTACTACACGTTCCTCGGCAGGTCCGCCTGCCGTTAGGACCACATTAAACCATTTGCAGTTGCAGTCAGCGTCTGAAAAACTTAATAATTACAACTTTTAACAACGGATCTCTTGGTTCTGGCATCGATGAAGAACGCAGCGAAATGCGATAAGTAGTGTGAATTGCAGAATTCAGTGAATCATCGAATCTTTGAACGCACATTGCGCCCCTTGGTATTCCATGGGGCATGCCTGTTCGAGCGTCATTTGTACCTTCAAGCTCTGCTTGGTGTTGGGTGTTTGTCCCGCCTTTGTGCGCGGACTCGCCTTAAAGCAATTGGCAGCCGGCGTATTAGTTCGGAGCGCAGCACAAATCGCGCTCTGTGTCTTATACGGTAGCATCCATCAAGACTATTTTACACTCTTGACCTCGGATCAGGTAGGGATACCCGCTGAACTTAAGCATATCAATAAGCGGAGGAAAAGAAACCAACAGGGATTGCCCTAGTAACGGCGAGTGAAGCGGCAACAGCTCAAATTTGAAATCTGGCGTCTTTGGCGTCCGAGTTGTAATTTGCAGAGGGCGCTTTGGCGTTGGCAGCAGTCTAAGTTCCTTGGAACAGGACGTCACAGAGGGTGAGAATCCCGTACGTGGTTGCTGGCCTTCGCCGTGTAAAGCCCCTTCGACGAGTCGAGTTGTTTGGGAATGCAGCTCTAAATGGAGGTAAATTTCTTCTAAAGCTAAATACTGGCCAGAGACCGATAGCGCACAAGTAGAGTGATCGAAAGATGAAAAGCACTTTGGAAAGAGAGTCAAACAGCACGTGAAATTGTTAAAAGGGAAGCGCTTGCAGCCAGACTTGCCTGTAGTTGCTCATCCGGACTTTTGTCCGGTGCACTCTTCTATAGGCAGGCCAGCATCAGTTTGGGCGGTTGGATAAAGGTCTCTGTCATGTACCTCTCTTCGGGGAGAACTTATAGGGGAGACGACATGCAACCAGCCTGGACTGAGGTCCGCGCATTTGCTAGGATGCTGGCGTAATGGCTGTAAGCGGCCCGTCTTGAAACACGGACCAAGGAGTCTAACATCTATGCGAGTGTTTGGGTGTCAAGCCCGAACGCGTAATGAAAGTGAACGGAGGTGGGAACCCTCGGGTGCACCATCGACCGATCCTGATGTCTTCGGATGGATTTGAGTAAGAGCATAGCTGTTGGGACCCGAAAGATGGTGAACTATGCTTGAATAGGGTGAAGCCAGAGGAAACTCTGGTGGAGGCTCGCAGCGGTTCTGACGTGCAAATCGATCGTCAAATTTGGGCATAGGGGCGAAAGACTAATCGAACTATCTAGTAGCTGGTTCCTGCCGAAGTTTCCTCAGGATAGCAGTGACGTATTCAGTTTTATGAGGTAAAGCGAATGATTAGAGGCCTGGGGGTTGAAACAACCTTCACCTATTCTCAAACTTTAAATATGTAAGAAGTCCTTGTTACTTAATTGAACGTGGACACTTGAATGTACCGTCACTAGTGGGCCATTTT
>mthdF51R26_150020 _082318_42243_c100747962550000001823169907081557_s1_p0/54993/ccs		
AAAGTCGTAACAAGGTCTCCGTAGGTGAACCTGCGGAGGGATCATTACTGAGTTTTAACTCTCCAAACCATGTGAACTTACCACTGTTGCCTCGGTGGATGGTGCTGTCTCTCGGGACGGTACCACCGCCGGTGGACTACCTAAACTCTGTTAATTTTTGTCAATCTGAATCAAACTAAGAATAAGTTAAAACTTTCAACAACGGATCTCTTGGTTCTGGCATCGATGAAGAACGCAGCGAATGCGATAAGTAATGTGAATTGCAGAATTCAGTGAATCATCGAATCTTTGAACGCACATTGCGCCCATTAGTATTCTAGTGGCATGCCTGTTCGAGCGTCATTTCAACCCTTAAGCCTAGCTAGTGTTGGGAGACTGCCTAATACGCAGCTCCTCAAAACCAGTGGCGGAGTCGGTTCGTGCTCTGAGCGTAGTAATTTTTTATCTCGCTTCTGCAAGCCGGACTGGCAACAGCCATAAAACCGCACCCTTCGGGGGCACTTTTTAATGGTTGACCTCGGATCAGGTAGGAATACCCGCTGAAACTTAAGCATATCAATAAGCGGAGGAAAAGAAACCAACAGGGATTGCCCTAGTAACGGCGAGTGAAGCGGCAACAGCTCAAATTTGAAATCTGGCCTTCTGGTCCGAGTTGTAATTTGTAGAGGATGATTTTGGTTAGGTACCTTCCGAGTTCCTTGGAACAGGACGCCTTAGAGGGTGAGAGCCCCGTACGGTTGGATGCCGAGCCTCTGTAAATCTCCTTCGACGAGTCGAGTAGTTTGGGAATGCTGCTCTAAATGGGAGGTAAATTTCTTCTAAAGCTAAATACCGGCCAGAGACCGATAGCGCACAAGTAGAGTGATCGAAAGATGAAAAGCACTTTGAAAGAGGGTTAAATAGTACGTGAAATTGTTGAAAGGGAAGGATTTATGACCAGACCTTTGCCTTGCGGATCATCCGGTGTTCTCACCGGTGCACTTCGCTTGGTTGAGGCCAGCATCAGTTTTGGCGGCGGGATAAAGACTTCAGGAACGTGACTCCCCCGGGAGTGTTATAGCCTGCTGTGTAATACCGCCGCTGGGACTGAGGACCGCGCTTCGGCTAGGATGCTGGCATAATGGTCATCAATCACCCGTCTTGAAACACGGACCAAGGAGTCGAACATTTATGCGAGTTTTTGGGTGTTAAACCCTCAAGCGTAATGAAAGTGAACGGAGGTGAGAGCCCTTACGGGTGCATCATCGACCGATCCTGATGTCTTCGGATGGATTTGAGTAAGAGCATAACTGTTCGGACCCGAAAGATGGTGAACTATGCGTGGATAGGGTGAAGCCAGAGGAAACTCTGGTGGAGGCTCGCAGCGGTTCTGACGTGCAAATCGATCGTCAAATCTGCGCATGGGGGCGAAAGACTAATCGAACCATCTAGTAGCTGGTTACCGCCGAAGTTTCCCTCAGGATAGCAGTGTTGTATTCAGTTTTATGAGGTAAAGCGAATGATTAGGGACTCGGGGGCGCTATATTGCCTTCATCCATTCTCAAACTTTAAATATGTAAGAAGCCCTTGTCGCTTAATTGGACGTGGGCATTCGAATGTATCAACACTAGTGGGCCATTTTT
>mthdF51R26_150021 _082318_42243_c100747962550000001823169907081557_s1_p0/55449/ccs		
AAGTCGTAACAAGGTTTCCGTAGGTGAACCTGCGGAAGGATCATTACCTAGAGTTTGTAGACTTCGGTCTGCTACCTCTTACCCATGTCTTTTGAGTACCTTCGTTTCCTCGGCGGGTCCGCCCGCCGATTGGACAACATTCAAACCCTTTGCAGTTGCAATCAGCGTCTGAAAAAACATAATAGTTACAACTTTCAACAACGGATCTCTTGGTTCTGGCATCGATGAAGAACGCAGCGAAATGCGATAAGTAGTGTGAATTGCAGAATTCAGTGAATCATCGAATCTTTGAACGCACATTGCGCCCCTTGGTATTCCATGGGGCATGCCTGTTCGAGCGTCATTTGTACCTTCAAGCTCTGCTTGGTGTTGGGTGTTTGTCTCGCCTCTGCGTGTAGACTCGCCTTAAAACAATTGGCAGCCGGCGTATTGATTTCGGAGCGCAGTACATCTCGCGCTTTGCACTCACAACGACGACGTCCAAAAGTACATTTTTACACTCTTGACCTCGGATCAGGTAGGGATACCCGCTGAACTTAAGCATATCAATAAGCGGAGGAAAAGAAACCAACAGGGATTGCCCTAGTAACGGCGAGTGAAGCGGCAACAGCTCAAATTTGAAATCTGGCGTCTTTGGCGTCCGAGTTGTAATTTGCAGAGGGCGCTTTGGCATTGGCAGCGGTCCAAGTTCCTTGGAACAGGACGTCACAGAGGGTGAGAATCCCGTACGTGGTCGCTAGCCTTTACCGTGTAAAGCCCCTTCGACGAGTCGAGTTGTTTGGGAATGCAGCTCTAAATGGGAGGTAAATTTCTTCTAAAGCTAAATACTGGCCAGAGACCGATAGCGCACAAGTAGAGTGATCGAAAGATGAAAAGCACTTTGGAAAGAGAGTTAAAAAGCACGTGAAATTGTTGAAAGGGAAGCGCTTGCAGCCAGACTTGCCTGTAGTTGCTCATCCGGGTTTTTACCCGGTGCACTCTTCTACGGGCAGGCCAGCATCAGTTTGGGCGGTTGGATAAAGGTCTCTGTCATGTACCTCCTCTCGGGGAGATCTTATAGGGGAGACGACATGCAACCAGCCTGGACTGAGGTCCGCGCATCTGCTAGGATGCTGGCGTAATGGCTGTAAGCGGCCCGTCTTGAAACACGGACCAAGGAGTCTAACATCTATGCGAGTGTTTGGGTGTCAAGCCCGAACGCGTAATGAAAGTGAACGGAGGTGGGAACCTTTCGGGGTGCACCATCGACCGATCCTGATGTCTTCGGATGGATTTGAGTAAGAGCATAGCTGTTGGGACCCGAAAGATGGTGAACTATGCTTGAATAGGGTGAAGCCAGAGGAAACTCTGGTGGAGGCTCGCAGCGGTTCTGACGTGCAAATCGATCGTCAAATTTGGGCATAGGGCGAAAGACTAATCGAACTATCTAGTAGCTGGTTCCTGCCGAAGTTTCCCTCAGGATAGCAGTAACGTTTTCAGTTTTATGAGGTAAAGCGAATGATTAGAGGCCTGGGGGTTGAAACAACCTTCACCTATTCTCAAACTTTAAATATGTAAGAAGTCCTTGTTACTTAATTGAACGTGGACAGTTGAATGTATCGTTACTAGTGGGCCATTTTT
>mthdF51R26_150022 _082318_42243_c100747962550000001823169907081557_s1_p0/76744/ccs		
AAGTCGTAACAAGGTTTCCGTAGGTGAACCTGCGGAAGGATCATTACCTAGAGTTTGTAGACTTCGGTCTGCTACCTCTTACCCATGTCTTTTGAGTACCTTCGTTTCCTCGGCGGGTCCGCCCGCCGATTGGACAACATTCAAACCCTTTGCAGTTGCAATCAGCGTCTGAAAAAACATAATAGTTACAACTTCAACAACGGATCTCTTGGTTCTGGCATCGATGAAGAACGCAGCGAAATGCGATAAGTAGTGTGAATTGCAGAATTCAGTGAATCATCGAATCTTTGAACGCACATTGCGCCCCTTGGTATTCCATGGGGCATGCCTGTTCGAGCGTCATTTGTACCTTCAAGCTCTGCTTGGTGTTGGGTGTTTGTCTCGCCTCTGCGTGTAGACTCGCCTAAAACAATTGGCAGCCGGCGTATTGATTTCGGAGCGCAGTACATCTCGCGCTTTGCACTCAGAACGACGACGTCCAAAAGTACATTTTTACACTCTTGACCTCGGATCAGGTAGGGATACCCGCTGAACTTAAGCATATCAATAAGCGGAGGAAAAGAAACCAACAGGGATTGCCCTAGTAACGGCGAGTGAAGCGGCAACAGCTCAAATTTGAAATCTGGCGTCTTTGGCGTCCGAGTTGTAATTTGCAGAGGGCGCTTTGGCATTGGCAGCGGTCCAAGTTCCTTGGAACAGGACGTCACAGAGGGTGAGAATCCCGTACGTGGTCGCTAGCCTTTACCGTGTAAAGCCCCTTCGACGAGTCGAGTTGTTTGGGAATGCAGCTCTAAATGGGAGGTAAATTTCTTCTAAAGCTAAATACTGGCCAGAGACCGATAGCGCACAAGTAGAGTGATCGAAAGATGAAAAGCACTTTGGAAAGAGAGTTAAAAAGCACGTGAAATTGTTGAAAGGGAAGCGCTTGCAGCCAGACTTGCCTGTAGTTGCTCATCCGGTTTTACCTGTGCACTCTTCTACGGCAGGCCAGCATCAGTTTGGGCGGTTGGATAAAGGTCTCTGTCATGTACCTCCTCTCGGGGAGATCTTATAGGGGAGACGACATGCAACCAGCCTGGACTGAGGTCCGCGCATCTGCTAGGATGCTGGCGTAATGGCTGTAAGCGGCCCGTCTTGAAACACGGACCAAGGAGTCTAACATCTATGCGAGTGTTTGGGTGTCAAGCCCGAACGCGTAATGAAAGTGAACGGAGGTGGGAACCTTTCGGGGTGCACCATCGACCGATCCTGATGTCTTCGGATGGATTTGAGTAAGAGCATAGCTGTTGGGACCCGAAAGATGGTGAACTATGCTTGAATAGGGTGAAGCCAGAGGAAACTCTGGTGGAGGCTCGCAGCGGTTCTGACGTGCAAATCGATCGTCAAATTTGGGCATAGGGGCGAAAGACTAATCGAACTATCTAGTAGCTGGTTCCTGCCGAAGTTTCCCTCAGGATAGCAGTAACGTTTTCAGTTTTATGAGGTAAAGCGAATGATTAGAGGCCTGGGGGTTGAAACAACCTTCACCTATTCTCAAACTTTAAATATGTAAGAAGTCCTTGTTACTTAATTGAACGTGGACAGTTGAATGTATCGTTACTAGTGGGCCATTTTT
>mthdF51R26_150023 _082318_42243_c100747962550000001823169907081557_s1_p0/78079/ccs		
AAGTCGTAACAAGGTTTCCGTAGGTGAACCTGCGGAAGGATCATTACCGAGAGTTGCAGGCTTTTGTCTGCCATCTCTTACCCATGTCTTTTGCGTACTACACGTTTCCTCGGCAAGTCCGCCTGCCGTTAGGACCACATTAAACCATTTGCAGTTGCAGTCAGCGTCTGAAAAACTTAATAATTACAACTTTTAACAACGGATCTCTTGGTTCTGGCATCGATGAAGAACGCAGCGAAATGCGATAAGTAGTGTGAATTGCAGAATTCAGTGAATCATCGAATCTTTGAACGCACATTGCGCCCCTTGGTATTCCATGGGGCATGCCTGTTCGAGCGTCATTTGTACCTTCAAGCTCTGCTTGGTGTTGGGTGTTTGTCCCGCCTTTGTGCGCGGACTCGCCTTAAAGCAATTGGCAGCCGGCGTATTAGTTTCGGAGCGCAGCACAAATCGCGCTCTGTGTCTTATACGGTAGCATCCATCAAGACTATTTTACACTCTTGACCTCGGATCAGGTAGGGATACCCGCTGAACTTAAGCATATCAATAAGCGGAGGAAAAGAAACCAACAGGGATTGCCCTAGTAACGGCGAGTGAAGCGGCAACAGCTCAAATTTGAAATCTGGCGTCTTTGGCGTCCGAGTTGTAATTTGCAGAGGCGCTTTGGCGTTGGCAGCAGTCTAAGTTCCTTGAACAGGACGTCACAGAGGGTGAGAATCCCGTACGTGGTTGCTGGCCTTCGCCGTGTAAAGCCCCTTCGACGAGTCGAGTTGTTTGGGAATGCAGCTCTAAATGGGAGGTAAATTTCTTCTAAAGCTAAATACTGGCCAGAGACCGATAGCGCACAAGTAGAGTGATCGAAAGATGAAAAGCACTTTGGAAAGAGAGTCAAACAGCACGTGAAATTGTTAAAAGGGAAGCGCTTGCAGCCAGACTTGCCTGTAGTTGCTCATCCGGACTTTTGTCCGGTGCACTCTTCTATAGGCAGGCCAGCATCAGTTTGGGCGGTTGGATAAAGGTCTCTGTCATGTACCTCTCTTCGGGAGAACTTATAGGGGAGACGACATGCAACCAGCCTGGACTGAGGTCCGCGCATTTGCTAGGATGCTGGCGTAATGGCTGTAAGCGGCCCGTCTTGAAACACGGACCAAGGAGTCTAACATCTATGCGAGTGTTTGGGTGTCAAGCCCGAACGCGTAATGAAAGTGAACGGAGGTGGGAACCCCTCGGGTGCACCATCGACCGATCCTGATGTCTTCGGATGGATTTGAGTAAGAGCATAGCTGTTGGGACCCGAAAGATGGTGAACTATGCTTGAATAGGGTGAAGCCAGAGAAACTCTGGTGGAGGCTCGCAGCGGTTCTGACGTGCAAATCGATCGTCAAATTTGGGCATAGGGGCGAAAGACTAATCGAACTATCTAGTAGCTGGTTCCTGCCGAAGTTTCCCTCAGGATAGCAGTGACGTATTCAGTTTTATGAGGTAAAGCGAATGATTAGAGGCCTGGGGTTGAAACAACCTTCACCTATTCTCAAACTTTAAATATGTAAGAAGTCCTTGTTACTTAATTGAACGTGGACACTTGAATGTACCGTCACTAGTGGGCCATTTTT
>mthdF51R26_150024 _082318_42243_c100747962550000001823169907081557_s1_p0/91947/ccs		
AAGTCGTAACAAGGTCTCCGTAGGTGAACCTGCGGAGGGATCATTACTGAGTTTTTAACTCTCCAAACCATGTGAACTTACCACTGTTGCCTCGGTGGATGGTGCTGTCTCTCGGGACGGTGCCACCGCCGGTGACTACCTAAACTCTGTTAATTTTTGTCAATCTGAATCAAACTAAGAAATAAGTTTAAAACTTTCAACAACGGATCTCTTGGTTCTGGCATCGATGAAGAGACGCAGCGAAATGCGATAAGTAATGTGAATTGCAGAATTCAGTGAATCATCGAATCTTTGAACGCACATTGCGCCCATTAGTATTCTAGTGGGCATGCCTGTTCGAGCGTCATTTCAACCTTAAGCCTAGCTTAGTGTTGGGAAGACTGCCTAATACGCAGCTCCTCAAAACCAGTGGCGGAGTCGGTTCGTGCTCTGAGCGTAGTAATTTTTTATCTCGCTTCTGCAAGCCGGACTGGCAACAGCCATAAACCGCACCCTTCGGGGGCACTTTTTAATGGTTGACCTCGGATCAGGTAGGAATACCCGCTGAACTTAAGCATATCAATAAGCGGAGGAAAAGAAACCAACAGGGATTGCCCTAGTAACGGCGAGTGAAGCGGCAACAGCTCAAATTTGAAATCTGGCCTTCTGGTCCGAGTTGTAATTTGTAGAGGATGATTTGGTTAGGTACCTTCCGAGTTCCTTGGAACAGGACGCCTTAGAGGGTGAGAGCCCCGTACGGTTGGATGCCGAGCCTTCTGTAAATCTCCTTCGACGAGTCGAGTAGTTTGGGAATGCTGCTCTAAATGGGAGGTAAATTTCTTCTAAAGCTAAATACCGGCCAGAGACCGATAGCGCACAAGTAGAGTGATCGAAAGATGAAAAGCACTTTGAAAAGAGGGTTAAATAGTACGTGAAATTGTTGATAAGGGAAGGATTTATGACCAGACCTTTGCCTTGCGGATCATCCGGTGTTCTCACCGGTGCACTTCGCTTGGTTTGAGGCCAGCATCAGTTTTGGCGGCGGGATAAAGACTTCAGGAACGTGACTCCCCGGGAGTGTTATAGCCTGCTGTGTAATACCGCCGCTGGGACTGAGGACCGCGCTTCGGCTAGGATGCTGGCATAATGGTCATCAATCACCCGTCTTGAAACACGGACCAAGGAGTCGAACATTTATGCGAGTTTTTGGGTGTTAAACCCTCAAGCGTAATGAAAGTGAAACGGAGGTGAGAGCCCTTACGGGTGCATCATCGACCGATCCTGATGTCTTCGGATGGATTTGAGTAAGAGCATAACTGTTCGGACCCGAAAGATGGTGAACTATGCGTGGATAGGGTGAAGCCAGAGGAAACTCTGGTGGAGGCTCGCAGCGGTTCTGACGTGCAAATCGATCGTCAAATCTGCGCATGGGGGCGAAAGACTAATCGAACCATCTAGTAGCTGGTTACCGCCGAAGTTTCCCTCAGGATAGCAGTGTTGTATTCAGTTTTATGAGGTAAAGCGAATGATTAGGGACTCGGGGGCGCTATATTGCCTTCATCCATTCTCAACTTTAAATATGTAAGAAGCCCTTGTCGCTTAATTGGACGTGGGCATTCGAATGTATCAACACTAGTGGGCCATTTTT
>mthdF51R26_150025 _082318_42243_c100747962550000001823169907081557_s1_p0/99215/ccs		
AAGTCGTAACAAGGTCTCCGTAGGTGAACCTGCGGAGGGATCATTACTGAGTTTTTAACTCTCCAAACCATGTGAACTTACCACTGTTGCCTCGGTGGATGGTGCTGTCTCTCGGGACGGCGCCACCGCCGGTGGACTACCTAAACTCTGTTAATTTTTGTCAATCTGAATCAAACTAAGAAATAAGTTAAAACTTTCAACAACGGATCTCTTGGTTCTGGCATCGATGAAGAACGCAGCGAAATGCGATAAGTAATGTGAATTGCAGAATTCAGTGAATCATCGAATCTTTGAACGCACATTGCGCCCATTAGTATCTAGTGGGCATGCCTGTTCGAGCGTCATTTCAACCCTTAAGCCTAGCTTAGTGTTGGGAGACTGCCTAATACGCAGCTCCTCAAAACCAGTGGCGGAGTCGGTTCGTGCTCTGAGCGTAGTAATTTTTTATCTCGCTTCTGTAAGCGGACTGGCAACAGCCAGAAACCGCACCCCTCGGGGCACTTTTTAATGGTTGACCTCGGATCAGGTAGGAATACCCGCTGAACTTAAGCATATCAATAAGCGGAGGAAAAGAAACCAACAGGGATTGCCCTAGTAACGGCGAGTGAAGCGGCAACAGCTCAAATTTGAAATCTGGCCTTCTGGTCCGAGTTGTAATTTGTAGAGGATGATTTTGGTTAGGTACCTTCCGAGTTCCTTGGAACAGGACGCCTTAGAGGTGAGAGCCCCGTACGGTTGGATGCCGAGCCTTTGTAAATCTCCTTCGACGAGTCGAGTAGTTTGGGAATGCTGCTCTAAATGGGAGGTAAATTTCTTCTAAAGCTAAATACCGGCCAGAGACCGATAGCGCACAAGTAGAGTGATCGAAAGATGAAAAGCACTTTGAAAAGAGGGTTAAATAGTACGTGAAATTGTTGAAAGGGAAGGATTTATGACCAGACCTTTGCCTTGCGGATCATCCGGTGTTCTCACCGGTGCACTTCGCTTGGTTGAGGCCAGCATCAGTTTGGCGGCGGGATAAAGACTTCAGGAACGTGACTCCCCCGGGAGTGTTATAGCCTGCTGTGTAATACCGCCGCTGGGACTGAGGACCGCGCTTCGGCTAGGATGCTGGCATAATGGTCATCAATCACCCGTCTTGAAACACGGACCAAGGAGTCGAACATTTATGCGAGTTTTTGGGTGTTAAACCCTCAAGCGTAATGAAAGTGAACGGAGGTGAGAGCCCTTACGGGTGCATCATCGACCGATCCTGATGTCTTCGGATGGATTTGAGTAAGAGCATAACTGTTCGGACCCGAAAGATGGTGAACTATGCGTGGATAGGGTGAAGCCAGAGGAAACTCTGGTGGAGGCTCGCAGCGGTTCTGACGTGCAAATCGATCGTCAAATCTGCGCATGGGGGCGAAAGACTAATCGAACCATCTAGTAGCTGGTTACCGCCGAAGTTTCCCTCAGGATAGCAGTGTTGTATTCAGTTTTATGAGGTAAAGCGAATGATTAGGGACTCGGGGCGCTATATTGCCTTCATCCATTCTCAAACTTTAAATATGTAAGAAGCCCTTGTCGCTTAATTGGACGTGGCATTCGAATGTATCAACACTAGTGGACCATTTTT
>mthdF51R26_150026 _082318_42243_c100747962550000001823169907081557_s1_p0/107601/ccs		
AAGTCGTAACAAGGTCTCCGTTGGTGAACCAGCGGAGGGATCATTACGAGTTTACAACTCCCAAACCCTGTGAAATACCTTATGTTGCCTCGGCGGATCAGCCGCGCCCGTAAAAAGGACGGCCCGCCGCAGGAACCCTAAACTCTGTTTTTAGTGGAACTTCTGAGTATAAAAAACAAATAAATCAAAACTTTCAACAACGGATCTCTTGTTCTGGCATCGATGAAGAACGCAGCAAAATGCGATAAGTAATGTGAATTGCAGAATTCAGTGAATCATCGAATCTTTGAACGCACATTGCGCCGCCAGTATTCTGGCGGCATGCCTGTTCGAGCGTCATTTCAACCCTCAAGCCCAGCTTGGTGTTGGGAGCTGCAGTCCTGCTGCACTCCCAAATACATTGGCGGTCACGTCGAGCTTCCATAGCGTAGTAATTTACACATCGTTACTGGTAATCGTCGCGGCACGCCGTTAAACCCCAACTTCTGAATGTTGACCTCGGATCAGGTAGGAATACCGCTGAACTTAAGCATATCAATAAGCGGAGAAAAGAAACAACAGGGATTGCCCTAGTAACGGCGAGTGAAGCGGCAACAGCTCAAATTTGAAATCTGGCTTTCGGCCGAGTTGTAATTTGTAGAGGATGATTTTGATGCGGTGCTTCCGAGTTCCTGGAACGGGACGCATAGAGGGTGAGAGCCCGTCTGGTTGGATGCCAAATCTCTGTAAATCTCCTTCGACGAGTCGAGTAGTTTGGGAATGCTGCTCTAAATGGAGTATATGTCTTCTAAAGCTAAATACCGGCCAGAGACCGATAGCGCACAAGTAGAGTGATCGAAAGATGAAAAGCACTTTGAAAGAGAGTTAAAAAGTACGTGAAATTGTTGAAAGGAAGCGTTTATGACCAGACTTGGGCTTGGTTAATCATCTGGGTTCTCTCCAGTGCACTTTCCAGTCCAGGCCAGCATCAGTTTCGCCGGGGATAAAGGCTTCGGGAATGTGGCTCCCTCGGGAGTGTTATAGCCCGTTGTGTAATACCCTGGCGGGACTGAGGTTCGCGCTTCTGCAAGGATGCTGGCGTAATGGTCATCAACGACCCGTCTTGAAACACGGACCAAGGAGTCGTCTTCGTATGCGAGTGTTCGGGTGTCAAACCCCTACGCGTATGAAAGTGAACGCAGGTGAGAGCTTCGGCGCATCATCGACCGATCCTGATGTTCTCGGATGGATTGAGTAAGAGCATACGGGGCCGGACCCGAAAGAAGGTGAACTATGCCTGTGTAGGGTGAAGCCAGAGAAACTCTGGTGAGGCTCGCAGCGGTTCTGACGTGCAATCGATCGTCAAACATGGGCATGGGGCGAAAGACTAATCGAACCTCTTAGTAGCTGGTTTCCGCCGAAGTTTCCCTCAGGATAGCAGTGTTGAACTCAGTTTATGAGGTAAAGCGAATGATTAGGGACTCGGGGGCGCTATTTAGCCTTCATCCATTCTCAAACTTTAAATATGTAAGAAGCTCTTGTTGCTTAATTGAACGTGAGCATTCGAATGTATCAACACTAGTGGCCATTTT
>mthdF51R26_150027 _082318_42243_c100747962550000001823169907081557_s1_p0/116105/ccs		
AAGTCGTAACAAGGTTTCCGTAGGTGAACCTGCGGAAGGATCATTACCGAGAGTTGCAGGCTTTTGTCTGCCATCTCTTACCCATGTCTTTTGCGTACTACACGTTTCCTCGGCAGGTCCGCCTGCCGTTAGGACCACATTAAACCATTTGCAGTTGCAGTCAGCGTCTGAAAAACTTAATAATTACAACTTTTAACAACGGATCTCTTGGTTCTGGCATCGATGAAGAACGCAGCGAAATGCGATAAGTAGTGTGAATTGCAGAATTCAGTGAATCATCGAATCTTTGAACGCACATTGCGCCCCTTGGTATTCCATGGGCATGCCTGTTCGAGCGTCATTTGTACCTTCAAGCTCTGCTTGGTGTTGGGTGTTTGTCCCGCCTTTGTGCGCGGACTCGCCTTAAAGCAATTGGCAGCCGGCGTATTAGTTTCGGAGCGCAGCACAAATCGCGCTCTGTGTCTTATACGGTAGCATCCATCAAGACTATTTTACACTCTTGACCTCGGATCAGGTAGGGATACCCGCTGAACTTAAGCATATCAATAAGCGGAGGAAAAGAAACCAACAGGGATTGCCCTAGTAACGGCGAGTGAAGCGGCAACAGCTCAAATTTGAAATCTGGCGTCTTTGGCGTCCGAGTTGTAATTTGCAGAGGGCGCTTTGGCGTTGGCAGCAGTCTAAGTTCCTTGGAACAGGACGTCACAGAGGGTGAGAATCCCGTACGTGGTTGCTGGCCTTCGCCGTGTAAAGCCCCTTCGACGAGTCGAGTTGTTTGGGAATGCAGCTCTAAATGGGAGGTAAATTTCTTCTAAAGCTAAATACTGGCCAGAGACCGATAGCGCACAAGTAGAGTGATCGAAAGATGAAAAGCACTTTGGAAAGAGAGTCAAACAGCACGTGAAATTGTTAAAAGGGAAGCGCTTGCAGCCAGACTTGCCTGTAGTTGCTCATCCGGACTTTTGTCCGGTGCACTCTTCTATAGGCAGGCCAGCATCAGTTTGGGCGGTTGGATAAAGGTCTCTGTCATGTACCTCTCTTCGGGGAGAACTTATAGGGGAGACGACATGCAACCAGCCTGGACTGAGGTCCGCGCATTTGCTAGGATGCTGGCGTAATGGCTGTAAGCGGCCCGTCTTGAAACACGGACCAAGGAGTCTAACATCTATGCGAGTGTTTGGGTGTCAAGCCCGAACGCGTAATGAAAGTGAACGGAGGTGGGAACCCCTCGGGGTGCACCATCGACCGATCCTGATGTCTTCGGATGGATTTGAGTAAGAGCATAGCTGTTGGGACCCGAAAGATGGTGAACTATGCTTGAATAGGGTGAAGCCAGAGGAAACTCTGGTGGAGGCTCGCAGCGGTTCTGACGTGCAAATCGATCGTCAAATTTGGGCATAGGGGCGAAAGACTAATCGAACTATCTAGTAGCTGGTTCCTGCCGAAGTTTCCCTCAGGATAGCAGTGACGTATTCAGTTTTATGAGGTAAAGCGAATGATTAGAGGCCTGGGGTTGAAACAACCTTCACCTATTCTCAACTTTAAATATGTAGAAGTCCTTGTTACTTAATTGAACGTGGACACTTGAATGTACCGTCACTAGTGGGCCATTTT
>mthdF51R26_150028 _082318_42243_c100747962550000001823169907081557_s1_p0/120599/ccs		
AAGTCGTAACAAGGTCTCCGTAGGTGAACCTGTGGAGGGATCATTACTGAGTTTTTAACTCTCCAAACCATGTGAACTTACCACTGTTGCCTCGGTGGATGGTGCTGTCTCTCGGGACGGCGCCACCGCCGGTGGACTACCTAAACTCTGTTAATTTTGTCAATCTGAATCAAACTAAGAAATAAGTTAAAACTTTCAACAACGGATCTCTTGGTTCTGGCATCGATGAAGAACGCAGCGAAATGCGATAAGTAATGTGAATTGCAGAATTCAGTGAATCATCGAATCTTTGAACGCACATTGCGCCCATTAGTATTCTAGTGGGCATGCCTGTTCGAGCGTCATTTCAACCCTTAAGCCTAGCTTAGTGTTGGGAGACTGCCTAATACGCAGCTCCTCAAAACCAGTGGCGGAGTCGGTTCGTGCTCTGAGCGTAGTAATTTTTTATCTCGCTTCTGCAAGCCGGACTGGCAACAGCCAGAAACCGCACCCTCGGGGGCACTTTTTAATGGTTGACCTCGGATCAGGTAGGAATACCCGCTGAACTTAAGCATATCAATAAGCGGAGGAAAAGAAACCAACAGGGATTGCCCTAGTAACGGCGAGTGAAGCGGCAACAGCTCAAATTTGAAATCTGGCCTTCTGGTCCGAGTTGTAATTTGTAGAGGATGATTTTGGTTAGGTACCTTCCGAGTTCCTTGGAACAGGACGCCTTAGAGGGTGAGAGCCCCGTACGGTTGGATGCCGAGCCTTTGTAAATCTCCTTCGACGAGTCGAGTAGTTTGGGAATGCTGCTCTAAATGGGAGGTAAATTTCTTCTAAAGCTAAATACCGGCCAGAGACCGATAGCGCACAAGTAGAGTGATCGAAAGATGAAAAGCACTTTGAAAAGAGGGTTAAATAGTACGTGAAATTGTTGAAAGGGAAGGATTTATGACCAGACCTTTGCCTTGCGGATCATCCGGTGTTCTCACCGGTGCACTTCGCTTGGTTGAGGCCAGCATCAGTTTTGGCGGCGGGATAAAGACTTCAGGAACGTGACTCCCCCGGAGTGTTATAGCCTGCTGTGTAATACCGCCGCTGGGACTGAGGACCGCGCTTCGGCTAGGATGCTGGCATAATGGTCATCAATCACCCGTCTTGAAACACGGACCAAGGAGTCGAACATTTATGCGAGTTTTTGGGTGTTAAACCCTCAAGCGTAATGAAAGTGAACGGAGGTGAGAGCCCTTACGGGTGCATCATCGACCGATCCTGATGTCTTCGGATGGATTTGAGTAAGAGCATAACTGTTCGGACCCGAAAGATGGTGAACTATGCGTGGATAGGGTGAAGCCAGAGGAAACTCTGGTGGAGGCTCGCAGCGGTTCTGACGTGCAAATCGATCGTCAAATCTGCGCATGGGGGCGAAAGACTAATCGAACCATCTAGTAGCTGGTTACCGCCGAAGTTTCCCTCAGGATAGCAGTGTTGTATTCAGTTTTATGAGGTAAAGCGAATGATTAGGGACTCGGGGGCGCTATATTGCCTTCATCCATTCTCAAACTTTAAATATGTAAGAAGCCCTTGTCGCTTAATTGGACGTGGGCATTCGAATGTATCAACACTAGTGGGCCATTTT
>mthdF51R26_150029 _082318_42243_c100747962550000001823169907081557_s1_p0/124027/ccs		
AAGTCGTAACAAGGTCTCCGTTGGTGAACCAGCGGAGGGATCATTTACCGAGTTTACAACTCCCAAACCCCTGTGAACATACCTTATGTTGCCTCGGCGGATCAGCCCGCGCCCCGTAAAAAGGGACGGCCCGCCGCAGGAACCCTAAACTCTGTTTTTAGTGGAACTTCTGAGTATAAAAAACAAATAAATCAAAACTTTCAACAACGGATCTCTTGGTTCTGGCATCGATGAAGAACGCAGCAAAATGCGATAAGTAATGTGAATTGCAGAATTCAGTGAATCATCGAATCTTTGAACGCACATTGCGCCCGCCAGTATTCTGGCGGGCATGCCTGTTCGAGCGTCATTTCAACCCTCAAGCCAGCTTGGTGTTGGGAGCTGCAGTCCTGCTGCACTCCCCAAATACATTGGCGGTCACGTCGAGCTTCCATAGCGTAGTAATTTACACATCGTTACTGGTAATCGTCGCGGCCACGCCGTTAAACCCCAACTTCTGAATGTTGACCTCGGATCAGGTAGGAATACCCGCTGAACTTAAGCATATCAATAAGCGGAGGAAAAGAAACCAACAGGGATTGCCTAGTAACGGCGAGTGAAGCGGCAACAGCTCAAATTTGAAATCTGGCTTTCGGGCCCGAGTTGTAATTTGTAGAGGATGATTTTGATGCGGTGCCTTCCGAGTTCCCTGGAACGGGACGCCATAGAGGGTGAGAGCCCCGTCTGGTTGGATGCCAAATCTCTGTAAATCTCCTTCGACGAGTCGAGTAGTTTGGGAATGCTGCTCTAAATGGGAGGTATATGTCTTCTAAAGCTAAATACCGGCCAGAGACCGATAGCGCACAAGTAGAGTGATCGAAAGATGAAAAGCACTTTGAAAAGAGAGTTAAAAAGTACGTGAAATTGTTGAAAGGGAAGCGTTTATGACCAGACTTGGGCTTGGTTAATCATCTGGGGTTCTCTCCAGTGCACTTTTCCAGTCCAGGCCAGCATCAGTTTTCGCCGGGGATAAAGGCTTCGGGAATGTGGCTCCCTCGGGGAGTGTTATAGCCCGTTGTGTAATACCCTGGTGGGGACTGAGGTTCGCGCTTCTGCAAGGATGCTGGCGTAATGGTCATCAACGACCCGTCTTGAAACACGGACCAAGGAGTCGTCTTCGTATGCGAGTGTTCGGGTGTCAAACCCCTACGCGTAATGAAAGTGAACGCAGGTGAGAGCTTCGGCGCATCATCGACCGATCCTGATGTTCTCGGATGGATTTGAGTAAGAGCATACGGGGCCGGACCCGAAAGAAGGTGAACTATGCCTGTGTAGGGTGAAGCCAGAGGAAACTCTGGTGGAGGCTCGCAGCGGTTCTGACGTGCAAATCGATCGTCAAACATGGGCATGGGGGCGAAAGACTAATCGAACCTTCTAGTAGCTGGTTTCCGCCGAAGTTTCCCTCAGGATAGCAGTGTTGAACTCAGTTTTATGAGGTAAAGCGAATGATTAGGGACTCGGGGCGCTATTTAGCCTTCATCCATTCTCAAACTTTAAATATGTAAGAAGCTCTTGTTGCTTAATTGAACGTGAGCATTCGAATGTATCAACACTAGTGGGCCATTTTT
>mthdF51R26_150030 _082318_42243_c100747962550000001823169907081557_s1_p0/124858/ccs		
AAGTCGTAACAAGGTTTCCGTAGGTGAACCTGCGGAAGGATCATTACCGAGAGTTGCAGGCTTTTGTCTGCCATCTCTTACCCATGTCTTTTGCGTACTACACGTTTCCTCGGCAGGTCCGCCTGCCGTTAGGACCACATTAAACCATTTGCAGTTGCAGTCAGCGTCTGAAAAACTTAATAATTACAACTTTTAACAACGGATCTCTTGGTTCTGGCATCGATGAAGAACGCAGCGAAATGCGATAAGTAGTGTGAATTGCAGAATTCAGTGAATCATCGAATCTTTGAACGCACATTGCGCCCCTTGGTATTCCATGGGGCATGCCTGTTCGAGCGTCATTTGTACCTTCAAGCTCTGCTTGGTGTTGGGTGTTTGTCCCGCCTTTGTGCGCGGACTCGCCTTAAAGCAATTGGCAGCCGGCGTATTAGTTTCGGAGCGCAGCACAAATCGCGCTCTGTGTCTTATACGGTAGCATCCATCAAGACTATTTTACACTCTTGACCTCGGATCAGGTAGGGATACCCGCTGAACTTAAGCATATCAATAAGCGGAGGAAAAGAAACCAACAGGGATTGCCCTAGTAACGGCGAGTGAAGCGCAACAGCTCAAATTTGAAATCTGGCGTCTTTGGCGTCCGAGTTGTAATTTGCAGAGGGCCGCTTTGGCGTTGGCAGCAGTCTAAGTTCCTTGGAACAGGACGTCACAGAGGGTGAGAATCCCGTACGTGGTTGCTGGCCTTCGCCGTGTAAAGCCCCTTCGACGAGTCGAGTTGTTTGGGAATGCAGCTCTAAATGGGAGGTAAATTTCTTCTAAAGCTAAATACTGGCCAGAGACCGATAGCGCACAAGTAGAGTGATCGAAAGATGAAAAGCACTTTGGAAAGAGAGTCAAACAGCACGTGAAATTGTTAAAAGGGAAGCGCTTGCAGCCAGACTTGCCTGTAGTTGCTCATCCGGACTTTTGTCCGGTGCACTCTTCTATAGGCAGGCCAGCATCAGTTTGGGCGGTTGGAATAAAGGTCTCTGTCATGTACCTCTCTTCGGGGAGAACTTATAGGGGAGACGACATGCAACCAGCCTGGACTGAGGTCCGCGCATTTGCTAGGATGCTGGCGTAATGGCTGTAAGCGGCCCGTCTTGAAACACGACCAAGGAGTCTAACATCTATGCGAGTGTTTGGGTGTCAAGCCCGAACGCGTAATGAAAGTGAACGGAGGTGGGAACCCCTCGGGGTGCACCATCGACCGATCCTGATGTCTTCGGATGGATTTGAGTAAGAGCATAGCTGTTGGGACCCGAAAGATGGTGAACTATGCTTGAATAGGGTGAAGCCAGAGGAAACTCTGGTGGAGGCTCGCAGCGGTTCTGACGTGCAAATCGATCGTCAAATTTGGGCATAGGGGCGAAAGACTAATCGAACTATCTAGTAGCTGGTTCCTGCCGAAGTTTCCCTCAGGATAGCAGTGACGTATTCAGTTTTATGAGGTAAAGCGAATGATTAGAGGCCTGGGGGTTGAAACAACCTTCACCTATTCTCAAACTTTAAATATGTAAGAAGTCCTTGTTACTTAATTGAACGTGGACACTTGAATGTACCGTCACTAGTGGGCCATTTTT
>mthdF51R26_150031 _082318_42243_c100747962550000001823169907081557_s1_p0/128610/ccs		
AAGTCGTAACAAGGTCTCCGTTGGTGAACCAGCGGAGGGATCATTACCGAGTTTACAACTCCCAAACCCCTGTGAACATACCTTATGTTGCCTCGGCGGATCAGCCCGCGCCCCGTAAAAAGGGACGGCCCGCCGCAGGAACCCTAAACTCTGTTTTTAGTGGAACTTCTGAGTATAAAAAACAAATAAATCAAAACTTTCAACAACGGATCTCTTGGTTCTGGCATCGATGAAGAACGCAGCAAAATGCGATAAGTAATGTGAATTGCAGAATTCAGTGAATCATCGAATCTTTGAACGCACATTGCGCCCGCCAGTATTCTGGCGGGCATGCCTGTTCGAGCGTCATTTCAACCCTCAAGCCCAGCTTGGTGTTGGGAGCTGCAGTCCTGCTGCACTCCCAAATACATTGGCGGTCACGTCGAGCTTCCATAGCGTAGTAATTTACACATCGTTACTGGTAATCGTCGCGGCCACGCCGTTAAACCCCAACTTCTGAATGTTGACCTCGGATCAGGTAGGAATACCCGCTGAACTTAAGCATATCAATAAGCGGAGGAAAAGAAACCAACAGGGATTGCCCTAGTAACGGCGAGTGAAGCGGCAACAGCTCAAATTTGAAATCTGGCTTTCGGGCCCGAGTTGTAATTTGTAGAGGATGATTTTGATGCGGTGCCTTCCGAGTTCCCTGGAACGGGACGCCATAGAGGGTGAGAGCCCCGTCTGGTTGGATGCCAAATCTCTGTAAATCTCCTTCGACGAGTCGAGTAGTTTGGGAATGCTGCTCTAAATGGGAGGTATATGTCTTCTAAAGCTAAATACCGGCCAGAGACCGATAGCGCACAAGTAGAGTGATCGAAAGATGAAAAGCACTTTGAAAAGAGAGTTAAAAAGTACGTGAAATTGTTGAAAGGGAAGCGTTTATGACCAGACTTGGGCTTGGTTAATCATCTGGGGTTCTCTCCAGTGCACTTTTCCAGTCCAGGCCAGCATCAGTTTTCGCCGGGGGATAAAGGCTTCGGGAATGTGGCTCCCCTCGGGGAGTGTTATAGCCCGTTGTGTAATACCCTGGTGGGGACTGAGGTTCGCGCTTCTGCAAGGATGCTGGCGTAATGGTCATCAACGACCCGTCTTGAAACACGGACCAAGGAGTCGTCTTCGTATGCGAGTGTTCGGGTGTCAAACCCCTACGCGTAATGAAAGTGAACGCAGGTGAGAGCTTCGGCGCATCATCGACCGATCCTGATGTTCTCGGATGGATTTGAGTAAGAGCATACGGGGCCGGACCCGAAAGAAGGTGAACTATGCCTGTGTAGGGTGAAGCCAGAGGAAACTCTGGTGGAGGCTCGCAGCGGTTCTGACGTGCAAATCGATCGTCAAACATGGGCATGGGGGCGAAAGACTAATCGAACCTTCTAGTAGCTGGTTTCCGCCGAAGTTTCCCTCAGGATAGCAGTGTTGAACTCAGTTTTATGAGGTAAAGCGAATGATTAGGGACTCGGGGGCGCTATTTAGCCTTCATCCATTCTCAAACTTTAAATATGTAAGAAGCTCTTGTTGCTTAATTGAACGTGAGCATTCGAATGTATCAACACTAGTGGGCCATTTTT
>mthdF51R26_150032 _082318_42243_c100747962550000001823169907081557_s1_p0/144643/ccs		
AAGTCGTAACAAGGTTTCCGTAGGTGAACCTGCGGAAGGATCATTACCGAGAGTTGCAGGCTTTTGTCTGCCATCTCTTACCCATGTCTTTTGCGTACTACACGTTTCCTCGGCAGGTCCGCCTGCCGTTAGGACCACATTAAACCATTTGCAGTTGCAGTCAGCGTCTGAAAAACTTAATAATTACAACTTTTAACAACGGATCTCTTGGTTCTGGCATCGATGAAGAACGCAGCGAAATGCGATAAGTAGTGTGAATTGCAGAATTCAGTGAATCATCGAATCTTTGAACGCACATTGCGCCCCTTGGTATTCCATGGGGCATGCCTGTTCGAGCGTCATTTGTACCTTCAAGCTCTGCTTGGTGTTGGGTGTTTGTCCCGCCTTTGTGCGCGGACTCGCCTTAAAGCAATTGGCAGCCGGCGTATTAGTTTCGGAGCGCAGCACAAATCGCGCTCTGTGTCTTATACGGTAGCATCCATCAAGACTATTTTACACTCTTGACCTCGGATCAGGTAGGGATACCCGCTGAACTTAAGCATATCAATAAGCGGAGGAAAAGAAACCAACAGGGATTGCCCTAGTAACGGCGAGTGAAGCGGCAACAGCTCAAATTTGAAATCTGGCGTCTTTGGCGTCCGAGTTGTAATTTGCAGAGGGCGCTTTGGCGTTGGCAGCAGTCTAAGTTCCTTGGAACAGGACGTCACAGAGGGTGAGAATCCCGTACGTGGTTGCTGGCCTTCGCCGTGTAAAGCCCCTTCGACGAGTCGAGTTGTTTGGGAATGCAGCTCTAAATGGGAGGTAAATTTCTTCTAAAGCTAAATACTGGCCAGAGACCGATAGCGCACAAGTAGAGTGATCGAAAGATGAAAAGCACTTTGGAAAGAGAGTCAAACAGCACGTGAAATTGTTAAAAGGGAAGCGCTTGCAGCCAGACTTGCCTGTAGTTGCTCATCCGGACTTTTGTCCGGTGCACTCTTCTATAGGCAGGCCAGCATCAGTTTGGGCGGTTGGATAAAGGTCTCTGTCATGTACCTCTCTTCGGGGAGAACTTATAGGGGAGACGACATGCAACCAGCCTGGACTGAGGTCCGCGCATTTGCTAGGATGCTGGCGTAATGGCTGTAAGCGGCCCGTCTTGAAACACGGACCAAGGAGTCTAACATCTATGCGAGTGTTTGGGTGTCAAGCCCGAACGCGTAATGAAAGTGAACGGAGGTGGGAACCCCTCGGGGTGCACCATCGACCGATCCTGATGTCTTCGGATGGATTTGAGTAAGAGCATAGCTGTTGGGACCCGAAAGATGGTGAACTATGCTTGAATAGGGTGAAGCCAGAGGAAACTCTGGTGGAGGCTCGCAGCGGTTCTGACGTGCAAATCGATCGTCAAATTTGGGCATAGGGGCGAAAGACTAATCGAACTATCTAGTAGCTGGTTCCTGCCGAAGTTTCCCTCAGGATAGCAGTGACGTATTCAGTTTTATGAGGTAAAGCGAATGATTAGAGGCCTGGGGGTTGAAACAACCTTCACCTATTCTCAAACTTTAAATATGTAAGAAGTCCTTGTTACTTAATTGAACGTGGACACTTGAATGTACCGTCACTAGTGGGCCATTTTT
>mthdF51R26_150033 _082318_42243_c100747962550000001823169907081557_s1_p0/145117/ccs		
AAGTCGTAACAAGGTCTCCGTTGGTGAACCAGCGGGAGGGATCATTACCGAGTTTACAACTCCCAAACCCCTGTGAACATACCTTTATGTTGCCTCGGCGGATCAGCCCGCGCCCCCGTAAAAAGGGACGGCCCGCCGCAGGAACCCTAAACTCTGTTTTTAGTGGAACTTCTGAGTATAAAAAAACAAATAAATCAAAACTTTCAACAACGGATCTCTTGGTTCTGGCATCGATGAAGAACGCAGCAAAATGCGATAATTAATGTGAATTGCAGAATTCAGTGAATCATCGAATCTTTGAACGCACATTGCGCCCGCCAGTATTCTGGCGGGCATGCCTGTTCGAGCGTCATTTCAACCCTCAAGCCCAGCTTGGTGTTGGGAGCTGCAGTCCTGCTGCACTCCCCAAATACATTGGCGGTCACGTCGAGCTTCCATAGCGTAGTAATTTACACATCGTTACTGGTAATCGTCGCGGCCACGCCGTTAAACCCCAACTTCTGAATGTTGACCTCGGATCAGGTAGGAATACCCGCTGAACTTAAGCATATCAATAAGCGGAGGAAAAGAAACCAACAGGGATTGCCCTAGTAACGGCGAGTGAAGCGGCAACAGCTCAAATTTGAAATCTGGCTTTCGGGCCCGAGTTGTAATTTGTAGAGGATGATTTTGATGCGGTGCCTTCCGAGTTCCTGGAACGGGACGCCATAGAGGTGAGAGCCCGTCTGGTTGGATGCCAAATCTCTGTAAATCTCCTTCGACGAGTCGAGTAGTTTTGGGAATGCTGCTCTAAATGGGAGTATATGTCTTCTAAAGCTAAATACCGCCAGAGACCGATAGCGCACAAGTAGAGTGATCGAAAGATGAAAAGCACTTTGAAAAGAGAGTTAAAAAGTACGTGAAATTGTTGAAAGGGAAGCGTTTATGACCAGACTTTGGCTTGGTTAATCATCTGGGGTTCTCTCCAGTGCACTTTTCCCAGTCCAGGCCAGCATCAGTTTTTCGCCGGGGGACAAAGGCTTCGGGAATGTGGCTCCCCTCGGGGAGTGTTATAGCCCGTTGTGTAATACCCTGGTGGGGACTGAGGTTCGCGCTTCTGCAAGGATGCTGGCGTAATGGTCATCAACGACCCGTCTTGAAACACGGACCAAGGAGTCGTCTTCGTATGGCGAGTGTTCGGGTGTCAAACCCCTACGCGTAATGAAAGTGAACGCAGGTGAGAGCTTCGGCGCATCATCGACCGATCCTGATGTTCTCGGATGGATTTGAGTAAGAGCATACGGGGCCGGACCCGAAAGAAGGTGAACTATGCCTGTGTAGGGTGAAGCCAGAGGAAACTCTGGTGGAGGCTCGCAGCGGTTTCTGACGTGCAAATCGATCGTCAAACATGGGCATGGGGGCGAAAGACTAATCGAACCTTCTAGTAGCTGGTTTCCGCCGAAGTTTCCCTCAGGATAGCAGTGTTGAACTCAGTTTTATGAGGTAAGCGAATGATTAGGGACTCGGGGCGCTATTTAGCCTTCATCCATTCTCAAACTTTAAATATGTAAGAAGCTCTTGTTGCTTAATTGAACGTGAGCATTCGAATGTATCAACACTAGTGGGCCATTTTTT
>mthdF51R26_150034 _082318_42243_c100747962550000001823169907081557_s1_p0/147816/ccs		
AAGTCGTAACAAGGTTTCCGTAGGTGAACCTGCGGAAGGATCATTACCGAGAGTTGCAGGCTTTTGTCTGCCATCTCTTACCCATGTCTTTTGCGTACTACACGTTTCCTCGGCAGGTCCGCCTGCCGTTAGGACCACATTAAACCATTTGCAGTTGCAGTCAGCGTCTGAAAAACTTAATAATTACAACTTTTAACAACGGATCTCTTGGTTCTGGCATCGATGAAGAACGCAGCGAAATGCGATAAGTAGTGTGAATTGCAGAATTCAGTGAATCATCGAATCTTTGAACGCACATTGCGCCCCTTGGTATTCCATGGGGCATGCCTGTTCGAGCGTCATTTGTACCTTCAAGCTCTGCTTGGTGTTGGGTGTTTGTCCCGCCTTTGTGCGCGGACTCGCCTTAAAGCAATTGGCAGCCGACGTCTAGTTTCGGAGCGCAGCACAAATCGCGCTCTGTGTCTTTACGGCGGCGTCCATCAAGACTATTTTACACTCTTGACCTCGGATCAGGTAGGGATACCCGCTGAACTTAAGCATATCAATAAGCGGAGGAAAAGAAACCAACAGGGATTGCCCTAGTAACGGCGAGTGAAGCGGCAACAGCTCAAATTTGAAATCTGGCGTCTTTGGCGTCCGAGTTGTAATTTGCAGAGGGCGCTTTGGCGTTGGCAGCAGTCTAAGTTCCTTGGAACAGGACGTCACAGAGGGTGAGAATCCCGTACGTGGTTGCTGGCCTTCGCCGTGTAAAGCCCCTTCGACGAGTCGAGTTGTTTGGGAATGCAGCTCTAAATGGGAGGTAAATTTCTTCTAAAGCTAAATACTGGCCAGAGACCGATAGCGCACAAGTAGAGTGATCGAAAGATGAAAAGCACTTTGGAAAGAGAGTCAAACAGCACGTGAAATTGTTAAAAGGGAAGCGCTTGCAGCCAGACTTGCCTGTAGTTGCTCATCCGGACTTTTGTCCGGTGCACTCTTCTATAGGCAGGCCCAGCATCAGTTTGGGCGGTTGGATAAAGGTCTCTGTCATGTACCTCTCTTCGGGGAGAACTTATAGGGGAGACGACATGCAACCAGCCTGGACTGAGGTCCGCGCATTTGCTAGGATGCTGGCGTAATGGCTGTAAGCGGCCCGTCTTGAAACACGGACCAAGGAGTCTAACATCTATGCGAGTGTTTGGGTGTCAAGCCCGAACGCGTAATGAAAGTGAACGGAGGTGGGAACCCCTCGGGGTGCACCATCGACCGATCCTGATGTCTTCGGATGGATTTGAGTAAGAGCATAGCTGTTGGGACCCGAAAGATGGTGAACTATGCTTGAATAGGGTGAAGCCAGAGGAAACTCTGGTGGAGGCTCGCAGCGGTTCTGACGTGCAAATCGATCGTCAAATTTGGGCATAGGGCGAAAGACTAATCGAACTATCTAGTAGCTGGTTCCTGCCGAAGTTTCCCTCAGGATAGCAGTGACGTATTCAGTTTTATGAGGTAAAGCGAATGATTAGAGGCCTGGGGTTGAAACAACCTTCACCTATTCTCAAACTTTAAATATGTAAGAAGTCCTTGTTACTTAATTGAACGTGGACACTTGAATGTACCGTCACTAGTGGGCCATTTTT
>mthdF51R26_150035 _082318_42243_c100747962550000001823169907081557_s1_p0/148649/ccs		
AAGTCGTAACAAGGTTTCCGTAGGTGAACCTGCGGAAGGATCATTACCGAGAGTTGCAGGCTTTTGTCTGCCATCTCTTACCCATGTCTTTTTGCGTACTACACGTTTCCTCGGCAGGTCCGCCTGCCGTTAGGACCACATTAAACCATTTGCAGTTGCAGTCAGCGTCTGAAAAACTTAATAATTACAACTTTTAACAACGGATCTCTTGGTTCTGGCATCGATGAAGAACGCAGCGAAATGCGATAAGTAGTGTGAATTGCAGAATTCAGTGAATCATCGAATCTTTGAACGCACATTGCGCCCCTTGGTATTCCATGGGGCATGCCTGTTCGAGCGTCATTTGTACCTTCAAGCTCTGCTTGGTGTTGGGTGTTTGTCCCGCCTTTGTGCGCGGACTCGCCTTAAAGCAATTGGCAGCCGGCGTATTAGTTTCGGAGCGCAGCACAAATCGCGCTCTGTGTCTTATACGGTAGCATCCATCAAGACTATTTTACACTCTTGACCTCGGATCAGGTAGGGATACCCGCTGAACTTAAGCATATCAATAAGCGGAGGAAAAGAAACCAACAGGGATTGCCCTAGTAACGGCGAGTGAAGCGGCAACAGCTCAAATTTGAAATCTGGCGTCTTTGGCGTCCGAGTTGTAATTTGCAGAGGGCGCTTTGGCGTTGGCAGCAGTCTAAGTTCCTTGGAACAGGACGTCACAGAGGGTGAGAATCCCGTACGTGGTTGCTGGCCTTCGCCGTGTAAAGCCCCTTCGACGAGTCGAGTTGTTTGGGAATGCAGCTCTAAATGGGAGGTAAATTTCTTCTAAAGCTAAATACTGGCCAGAGACCGATAGCGCACAAGTAGAGTGATCGAAAGATGAAAAGCACTTTGGAAAGAGAGTCAAACAGCACGTGAAATTGTTAAAAGGGAAGCGCTTGCAGCCAGACTTGCCTGTAGTTGCTCATCCGGACTTTTGTCCGGTGCACTCTTCTATAGGCAGGCCAGCATCAGTTTGGGCGGTTGGATAAAGGTCTCTGTCATGTACCTCTCTTCGGGGAGAACTTATAGGGGAGACGACATGCAACCAGCCTGGACTGAGGTCCGCGCATTTGCTAGGATGCTGGCGTAATGGCTGTAAGCGGCCCGTCTTGAAACACGGACCAAGGAGTCTAACATCTATGCGAGTGTTTGGGTGTCAAGCCCGAACGCGTAATGAAAGTGAACGGAGGTGGGAACCCCTCGGGGTGCACCATCGACCGATCCTGATGTCTTCGGATGGATTTGAGTAAGAGCATAGCTGTTGGGACCCGAAAGATGGTGAACTATGCTTGAATAGGGTGAAGCCAGAGGAAAACTCTGGTGGAGGCTCGCAGCGGTTCTGACGTGCAAATCGATCGTCAAATTTGGGCATAGGGGCGAAAGACTAATCGAACTATCTAGTAGCTGGTTCCTGCCGAAGTTTCCCTCAGGATAGCAGTGACGTATTCAGTTTTATGAGGTAAAGCGAATGATTAGAGGCCTGGGGGTTGAAACAACCTTCACCTATTCTCAAACTTTAAATATGTAAGAAGTCCTTGTTACTTAATTGAACGTGGACACTTGAATGTACCGTCACTAGTGGGCCATTTTT
>mthdF51R26_150036 _082318_42243_c100747962550000001823169907081557_s1_p0/149255/ccs		
AAGTCGTAACAAGGTCTCCGTAGGTGAACCTGCGGAGGGATCATTACAAGAACGCCCGGGCTTCGGCCTGGTTATTCATAACCCTTTGTTGTCCGACTCTGTTGCCTCCGGGCGACCCTGCCTTCGGGCGGGGGCTCCGGGTGGACACTTCAAACTCTTGCGTAACTTTGCAGTCTGAGTAAACTTAATTAATAATTAAAACTTTTAACAACGGATCTCTTGGTTCTGGCATCGATGAAGAACGCAGCGAAATGCGATAAGTAATGTGAATTGCAGAATTCAGTGAATCATCGAATCTTTGAACGCACATTGCGCCCCCTGGTATTCCGGGGGGCATGCCTGTTCGAGCGTCATTTCACCACTCAAGCCTCGCTTGGTATTGGGCAACGCGGTCCGCCGCGTGCCTCAAATCGTCCGGCTGGGTCTTCTGTCCCCTAAGCGTTGTGGAAACTATTCGCTAAAGGTGTTCGGGAGGCTACGCCGTAAAACAACCCCATTTCTAAGGTTGACCTCGGATCAGGTAGGGATACCCGCTGAACTTAAGCATATCAATAAGCGGAGGAAAAGAAACCAACAGGGATTGCTCTAGTAACGGCGAGTGAAGCAGCAATAGCTCAAATTTGAAATCTGGCGTCTTCGACGTCCGAGTTGTAATTTGTAGAGGATGCTTCTGAGTGGCCACCGACCTAAGTTCCTTGGAACAGGACGTCATAGAGGGTGAGAATCCGTATGCGGTCGGAAAGGCGCTCTATACGTAGCTCCTTCGACGAGTCGAGTTGTTTGGGAATGCAGCTCTAAATGGGAGGTAAATTTCTTCTAAAGCTAAATATTGGCCAGAGACCGATAGCGCACAAGTAGAGTGATCGAAAGATGAAAAGCACTTTGGAAAGAGAGTTAAAAAGCACGTGAAATTGTTAAAAGGGAAGGGATTGCAACCAGACTTGCTCGCGGTGTTCCGCCGGTCTTCTGACCGGTCTACTCGCCGCGTTGCAGGCCAGCATCGTCTGGTGCCGCTGGATAAGACTTGAGGAATGTAGCTCCCTCGGAGTGTTATAGCCTCTTGTGATGCAGCGAGCGCCGGGCGAGGTCCGCGCTTCGGCTAGGATGCTGGCGTAATGGTCGTAATCCGCCCGTCTTGAAACACGGACCAAGGAGTCTAACATCTATGCGAGTGTTCGGGTGTCAAACCCCTACGCGTAATGAAAGTGAACGGAGGTGAGAACCGCAAGGTGCATCATCGACCGATCCTGATGTCTTCGGATGGATTTGAGTAAGAGCATAGCTGTTGGGACCCGAAAGATGGTGAACTATGCTGAATAGGGTGAAGCCAGAGGAAACTCTGGTGGAGGCTCGCAGCGGTTCTGACGTGCAAATCGATCGTCAAATTTGGGTATAGGGGCGAAAGACTAATCGAACTATCTAGTAGCTGGTTCCTGCCGAAGTTTCCCTCAGGATAGCAGTGACGTTTTCAGTTTTATGAGGTAAAGCGAATGATTAGAGGCCTGGGGGTTGAAACAACCTTCACCTATTCTCAAACTTTAAATATGTAAGAAGTCCTTGTTACTTAATTGAACGTGGACACTTGAATGTACCGTCACTAGTGGGCCATTTTT
>mthdF51R26_150037 _082318_42243_c100747962550000001823169907081557_s1_p0/150477/ccs		
AAGTCGTAACAAGGTTTCCGTAGGTGAACCTGCGGAAGGATCATTACCGAGAGTTGCAGGCTTTTGTCTGCCATCTCTTACCCATGTCTTTTGCGTACTACACGTTTCCTCGGCAGGTCCGCCTGCCGTTAGGACCACATTAAACCATTTGCAGTTGCAGTCAGCGTCTGAAAAACTTAATAATTACAACTTTTAACAACGGATCTCTTGGTTCTGGCATCGATGAAGAACGCAGCGAAATGCGATAAGTAGTGTGAATTGCAGAATTCAGTGAATCATCGAATCTTTGAACGCACATTGCGCCCCTTGGTATTCCATGGGGCATGCCTGTTCGAGCGTCATTTGTACCTTCAAGCTCTGCTTGGTGTTGGGTGTTTGTCCCGCCTTTGTGCGCGGACTCGCCTTAAAGCAATTGGCAGCCGGCGTATTAGTTTCGGAGCGCAGCACAAATCGCGCTCTGTGTCTTATACGGTAGCATCCATCAAGACTATTTTACACTCTTGACCTCGGATCAGGTAGGGATACCCGCTGAACTTAAGCATATCAATAAGCGGAGGAAAAGAAACCAACAGGGATTGCCCTAGTAACGGCGAGTGAAGCGGCAACAGCTCAAATTTGAAATCTGGCGTCTTTGGCGTCCGAGTTGTAATTTGCAGAGGGCGCTTTGGCGTTGGCAGCAGTCTAAGTTCCTTGGAACAGGACGTCACAGAGGGTGAGAATCCCGTACGTGGTTGCTGGCCTTCGCCGTGTAAAGCCCCTTCGACGAGTCGAGTTGTTTGGGAATGCAGCTCTAAATGGGAGGTAAATTTCTTCTAAAGCTAAATACTGGCCAGAGACCGATAGCGCACAAGTAGAGTGATCGAAAGATGAAAAGCACTTTGGAAAGAGAGTCAAACAGCACGTGAAATTGTTAAAAGGGAAGCGCTTGCAGCCAGACTTGCCTGTAGTTGCTCATCCGGACTTTTGTCCGGTGCACTCTTCTATAGGCAGGCCAGCATCAGTTTGGGCGGTTGGATAAAGGTCTCTGTCATGTACCTCTCTTCGGGGAGAACTTATAGGGGAGACGACATGCAACCAGCCTGGACTGAGGTCCGCGCATTTGCTAGGATGCTGGCGTAATGGCTGTAAGCGGCCCGTCTTGAAACACGGACCAAGGAGTCTAACATCTATGCGAGTGTTTGGGTGTCAAGCCCGAACGCGTAATGAAAGTGAACGGAGGTGGGAACCCCTCGGGGTGCACCATCGACCGATCCTGATGTCTTCGGATGGATTTGAGTAAGAGCATAGCTGTTGGGACCCGAAAGATGGTGAACTATGCTTGAATAGGGTGAAGCCAGAGGAAACTCTGGTGGAGGCTCGCAGCGGTTCTGACGTGCAAATCGATCGTCAAATTTGGGCATAGGGGCGAAAGACTAATCGAACTATCTAGTAGCTGGTTCCTGCCGAAGTTTCCCTCAGGATAGCAGTGACGTATTCAGTTTTATGAGGTAAAGCGAATGATTAGAGGCCTGGGGGTTGAAACAACCTTCACCTATTCTCAAACTTTAAATATGTAAGAAGTCCTTGTTACTTAATTGAACGTGGACACTTGAATGTACCGTCACTAGTGGGCCATTTTT
>mthdF51R26_150038 _082318_42243_c100747962550000001823169907081557_s1_p0/153613/ccs		
AAGTCGTAACAAGGTTTCCGTAGGTGAACCTGCGGAAGGATCATTACCGAGAGTTGCCGGCTTTTGTCTGCCATCTCTTACCCATGTCTTTTGCGTACTACACGTTTCCTCGGCAGGTCCGCCTGCCGTTAGGACCACATTAAACCATTTGCAGTTGCAGTCAGCGTCTGAAAAACTTAATAATTACAACTTTTAACAACGGATCTCTTGGTTCTGGCATCGATGAAGAACGCAGCGAAATGCGATAAGTAGTGTGAATTGCAGAATTCAGTGAATCATCGAATCTTTGAACGCACATTGCGCCCCTTGGTATTCCATGGGCATGCCTGTTCGAGCGTCATTTGTACCTTCAAGCTCTGCTTGGTGTTGGGTGTTTGTCCCGCTTTGTGCGCGGACTCGCCTTAAAGCAATTGGCAGCCGGCGTATTAGTTTCGGAGCGCAGCACAAATCGCGCTCTGTGTCTTATACGGTAGCATCCATCAAGACTATTTTACACTCTTGACCTCGGATCAGGTAGGGATACCCGCTGAACTTAAGCATATCAATAAGCGGAGGAAAAGAAACCAACAGGATTGCCCTAGTAACGGCGAGTGAAGCGGCAACAGCTCAAATTTGAAATCTGGCGTCTTTGGCGTCCGAGTTGTAATTTGCAGAGGGCGCTTTGGCGTTGGCAGCAGTCTAAGTTCCTTGGAACAGGACGTCACAGAGGGTGAGAATCCGTACGTGGTTGCTGGCCTTCGCCGTGTAAAGCCCTTCGACGAGTCGAGTTGTTTGGGAATGCAGCTCTAAATGGGAGGTAAATTTCTTCTAAAGCTAAATACTGGCCAGAGACCGATAGCGCACAAGTAGAGTGATCGAAAGATGAAAAGCACTTTGGAAAGAGAGTCAAACAGCACGTGAAATTGTTAAAAGGGAAGCGCTTGCAGCCAGACTTGCCTGTAGTTGCTCATCCGGACTTTTGTCCGGTGCACTCTTCTATAGCAGGCCAGCATCAGTTTGGGCGGTTGGATAAAGGTCTCTGTCATGTACCTCTCTTCGGGGAGAACTTATAGGGAGACGACATGCAACCAGCCTGGACTGAGGTCCGCGCATTTGCTAGGATGCTGGCGTAATGGCTGTAAGCGGCCGTCTTGAAACACGACCAAGGAGTCTAACATCTATGCGAGTGTTTGGGTGTCAAGCCCGAACGCGTAATGAAAGTGAACGGAGGTGGGAACCCTCGGGGTGCACCATCGACCGATCTGATGTCTTCGGATGGATTTGAGTAAGAGCATAGCTGTTGGGACCCGAAAGATGGTGAACTATGCTTGAATAGGGTGAAGCCAGAGGAAACTCTGGTGGAGGCTCGCAGCGGTTCTGACGTGCAAATCGATCGTCAAATTTGGGCATAGGGCGAAAGACTAATCGAACTATCTAGTAGCTGGTTCCTGCCGAAGTTTCCCTCAGGATAGCAGTGACGTATTCAGTTTTATGAGGTAAAGCGAATGATTAGAGGCCTGGGGGTTGAAACAACCTTCACCTATTCTCAAACTTTAAATATGTAAGAAGTCCTTGTTACTTAATTGAACGTGGACACTTGAATGTACCGTCACTAGTGGGCCATTTTT
>mthdF51R26_150039 _082318_42243_c100747962550000001823169907081557_s1_p0/156356/ccs		
AAGTCGTAACAAGGTCTCCGTAGGTGAACCTGCGGAGGGATCATTACTGAGTTTTTAACTCTCCAAACCATGTGAACTTACCACTGTTGCCTCGGTGGATGGTGCTGTCTCTCGGGACGGTGCCACCGCCGGTGGACTACCTAAACTCTGTTAATTTTTGTCAATCTGAATCAAACTAAGAAATAAGTTAAAACTTTCAACAACGGATCTCTTGTTCTGGCATCGATGAAGAACGCAGCGAAATGCGATAAGTAATGTGAATTGCAGAATTCAGTGAATCATCGAATCTTTGAACGCACATTGCGCCCATTAGTATTCTAGTGGGCATGCCTGTTCGAGCGTCATTTCAACCCTTAAGCCTAGCTTAGTGTTGGGAGACTGCCTAATACGCAGCTCCTCAAAACCAGTGGCGGAGTCGGTTCGTGCTCTGAGCGTAGTAATTTTTTATCTCGCTTCTGCAAGCCGGACTGGCAACAGCCATAAACCGCACCCTTCGGGGCACTTTTAATGGTTGACCTCGGATCAGGTAGGAATACCCGCTGAACTTAAGCATATCAATAAGCGGAGGAAAAGAAACCAACAGGGATTGCCCTAGTAACGGCGAGTGAAGCGGCAACAGCTCAAATTTGAAATCTGGCCTTCTGGTCCGAGTTGTAATTTGTAGAGGATGATTTTGGTTAGGTACCTTCCGAGTTCCTTGGAACAGGACGCCTTAGAGGGTGAGAGCCCCGTACGGTTGGATGCCGAGCCTTTGTAAATCTCCTTCGACGAGTCGAGTAGTTTGGGAATGCTGCTCTAAATGGGAGGTAAATTTCTTCTAAAGCTAAATACCGGCCAGAGACCGATAGCGCACAAGTAGAGTGATCGAAAGATGAAAAGCACTTTGAAAAGAGGGTTAAATAGTACGTGAAATTGTTGAAAGGGAAGGATTTATGACCAGACCTTTGCCTTGCGGATCATCCGGTGTTCTCACCGGTGCACTTCGCTTGGTTGAGGCCAGCATCAGTTTTGGCGGCGGGATAAAGACTTCAGGAACGTGACTCCCCCGGGAGTGTTATAGCCTGCTGTGTAATACCGCCGCTGGGACTGAGGACCGCGCTTCGGCTAGGATGCTGGCATAATGGTCATCAATCACCCGTCTTGAAACACGGACCAAGGAGTCGAACATTTATGCGAGTTTTTGGGTGTTAAACCCTCAAGCGTAATGAAAGTGAACGGAGGTGAGAGCCCTTACGGGTGCATCATCGACCGATCCTGATGTCTTCGGATGGATTTGAGTAAGAGCATAACTGTTCGGACCCGAAAGATGGTGAACTATGCGTGGATAGGGTGAAGCCAGAGGAAACTCTGGTGGAGGCTCGCAGCGGTTCTGACGTGCAAATCGATCGTCAAATCTGCGCATGGGGGCGAAAGACTAATCGAACCATCTAGTAGCTGGTTACCGCCGAAGTTTCCCTCAGGATAGCAGTGTTGTATTCAGTTTTATGAGGTAAAGCGAATGATTAGGGACTCGGGGCGCTATATTGCCTTCATCCATTCTCAAACTTTAAATATGTAAGAAGCCCTTGTCGCTTAATTGGACGTGGGCATTCGAATGTATCAACACTAGTGGGCCATTTTT
>mthdF51R26_150040 _082318_42243_c100747962550000001823169907081557_s1_p0/156910/ccs		
AAGTCGTAACAAGGTCTCCGTAGGTGAACCTGCGGAGGGATCATTACTGAGTTTTTAACTCTCCAAACCATGTGAACTTACCACTGTTGCCTCGGTGGATGGTGCTGTCTCTCGGGACGGTACCACCGCCGGTGGACTACCTAAACTCTGTTAATTTTTGTCAATCTGAATCAAACTAAGAAATAAGTTAAAACTTTCAACAACGGATCTCTTGGTTCTGGCATCGATGAAGAACGCAGCGAAATGCGATAAGTAATGTGAATTGCAGAATTCAGTGAATCATCGAATCTTTGAACGCACATTGCGCCCATTAGTATTCTAGTGGGCATGCCTGTTCGAGCGTCATTTCAACCCTTAAGCCTAGCTTAGTGTTGGGAGACTGCCTAATACGCAGCTCCTCAAAACCAGTGGCGGAGTCGGTTCGTGCTCTGAGCGTAGTAATTTTTTATCTCGCTTCTGCAAGCCGGACTGGCAACAGCCATAAACCGCACCCTTCGGGGGCACTTTTTAATGGTTGACCTCGGATCAGGTAGGAATACCCGCTGAACTTAAGCATATCAATAAGCGGAGGAAAAGAAACCAACAGGGATTGCCCTAGTAACGGCGAGTGAAGCGGCAACAGCTCAAATTTGAAATCTGGCCTTCTGGTCCGAGTTGTAATTTGTAGAGGATGATTTTGGTTAGGTACCTTCCGAGTTCCTTGGAACAGGACGCCTTAGAGGGTGAGAGCCCCGTACGGTTGGATGCCGAGCCTCTGTAAATCTCCTTCGACGAGTCGAGTAGTTTGGGAATGCTGCTCTAAATGGGAGGTAAATTTCTTCTAAAGCTAAATACCGGCCAGAGACCGATAGCGCACAAGTAGAGTGATCGAAAGATGAAAAGCACTTTGAAAAGAGGGTTAAATAGTACGTGAAATTGTTGAAAGGGAAGGATTTATGACCAGACCTTTGCCTTGCGGATCATCCGGTGTTCTCACCGGTGCACTTCGCTTGGTTGAGGCCAGCATCAGTTTTGGCGGCGGGATAAAGACTTCAGGAACGTGACTCCCCGGGAGTGTTATAGCCTGCTGTGTAATACCGCCGCTGGGACTGAGGACCGCGCTTCGGCTAGGATGCTGGCATAATGGTCATCAATCACCCGTCTTGAAACACGGACCAAGGAGTCGAACATTTATGCGAGTTTTGGGTGTTAAACCCTCAAGCGTAATGAAAGTGAACGGAGGTGAGAGCCCTTACGGGTGCATCATCGACCGATCCTGATGTCTTCGGATGGATTTGAGTAAGAGCATAACTGTTCGGACCCGAAAGATGGTGAACTATGCGTGGATAGGGTGAAGCCAGAGGAAACTCTGGTGGAGGCTCGCAGCGGTTCTGACGTGCAAATCGATCGTCAAATCTGCGCATGGGGGCGAAAGACTAATCGAACCATCTAGTAGCTGGTTACCGCCGAAGTTTCCCTCAGGATAGCAGTGTTGTATTCAGTTTTATGAGGTAAAGCGAATGATTAGGGACTCGGGGCGCTATATTGCCTTCATCCATTCTCAAACTTTAAATATGTAAGAAGCCCTTGTCGCTTAATTGGACGTGGGCATTCGAATGTATCAACACTAGTGGGCCATTTTT
>mthdF51R26_150041 _082318_42243_c100747962550000001823169907081557_s1_p0/162652/ccs		
AAGTCGTAACAAGGTTTCCGTAGGTGAACCTGCGGAAGGATCATTAATTATCGGTAGTTTACTACCGTTTGAAGGGGTGGAAAGTTTCCAGGTCTTCCTGGGGGTGAGTACATCCTATTCTTAACCCTTGTCTTTTGCGCACTACATGTTTCCTCGGCAGGTTCGCCTGCCGTAGGACACCATTAACCTTTTGCAGTTTACAGTCAGCGTCTGAAAATTTAATAATTACAACTTTCAACAACGGATCTCTTGGTTCTGGCATCGATGAAGAACGCAGCGAAATGCGATAAGTAGTGTGAATTGCAGAATTCAGTGAATCATCGAATCTTTGAACGCACATTGCGCCCTATGGTATTCCATAGGGCATGCCTGTTCGAGCGTCATTTGTACTTCAAGCCTGCTTGGTGTTGGGTGTTTGTCTCTGCTTGTGCGTAGACTCGCCTTAAATAATTGGCAGCCGACGTATACTGGTTTGAAGCGCAGCACCATTTGCAATTCAAGCCTGCTATTATTGGTATCCACAAAGACTATTTTACACTCTTGACCTCGGATCAGGTAGGGATACCCGCTGAACTTAAGCATATCAATAAGCGGAGGAAAAGAAACCAACAGGGATTGCCCTAGTAACGGCGAGTGAAGCGGCAACAGCTCAAATTTGAAATCTGGCTCTTTGGCGTCGAGTTGTAATTTGCAGAGGGCGCTTTGGCGTTGGCAGCAGTCCTAAGTTCTTGGAACAGGACGTCACAGAGGGTGAGAATCCCGTACGTGGTTGCTGTCCTTCGCCGTGTAAAGCCCCTTCGACGAGTCGAGTTGTTTGGGAATGCAGCTCTAAATGGGAGGTAAATTTCTTCTAAAGCTAAATACTGGCCAGAGACCGATAGCGCACAAGTAGAGTGATCGAAAGATGAAAAGCACTTTGGAAAGAGAGTCAAACAGCACGTGAAAATTGTTAAAAGGGAAGCGCTTGCAGCCAGACTTGCCTGTAGTTGCTCATCCGGACTTTTGTCCGGTGCACTCTTCTATGGGCAGGCCAGCATCAGTTTGGGCGGTTGGATAAAGGTCTCTGTCATGTACCTCTCTTCGGGAGGCCTTATAGGGGAGACGACATGCAACTAGCCTGGACTGAGGTCCGCGCATTTGCTAGGATGCTGGCGTAATGGCTGTAAGCGGCCCGTCTTGAAACACGGACCAAGGAGTCTAACATCTATGCGAGTGTTTGGGTGTCAAGCCCAGACGCGTAATGAAAGTGAACGAGGTGGGAACCCTTCGGGGTGCACCATCGACCGATCCTGATGTTTCGGATGGATTTGAGTAAGAGCATAGGCTGTTGGGACCCGAAAGATGGTGAACTATGCTTGAATAGGGTGAAGCCAGAGGAAACTCTGGTGGAGGCTCGCAGCGGTTCTGACGTCAAATCGATCGTCAAATTTGGGCATAGGGGCGAAAGACTAATCGAACTATCTAGTAGCTGGTTCCTGCCGAAGTTTCCCTCAGGATAGCAGTGACGTATTCAGTTTTATGAGGTAAAGCGAATGATTAGAGGCCTGGGGGTTGAAACAACCTTCACCTATTCTCAAACTTTAAATATGTAAGAAGTCCTTGTTACTTAATTGAACGTGGACACTTGAATGTACCGTACTAGTGGGCCATTTTT
>mthdF51R26_150042 _082318_42243_c100747962550000001823169907081557_s1_p0/163308/ccs		
AAGTCGTAACAAGGTTTCCGTAGGTGAACCTGCGGAAGGATCATTACCGAGAGTTGCAGGCTTTTGTCTGCCATCTCTTACCCATGTCTTTTTGCGTACTACACGTTTCCTCGGCAGGTCCGCCTGCCGTTAGGACCACATTAAACCATTTGCAGTTGCAGTCAGCGTCTGAAAAACTTAATAATTACAACTTTTAACAACGGATCTCTTGTTCTGGCATCGATGAAGAACGCAGCGAAATGCGATAAGTAGTGTGAATTGCAGAATTCAGTGAATCATCGAATCTTGAACGCACATTGCGCCCCTTGGTATTCCATGGGGCATGCCTGTTCGAGCGTCATTGTACCTTCAAGCTCTGCTTGGTGTTGGGTGTTTGTCCCGCCTTTGTGCGCGGACTCGCCTTAAAGCAATTGGCAGCCGGCGTATTAGTTTCGGAGCGCAGCACAAATCGCGCTCTGTGTCTTATACGGTAGCATCCATCAAGACTATTTTACACTCTTGACCTCGGATCAGGTAGGGATACCCCGCTGAACTTAAGCATATCAATAAGCGGAGGAAAAGAAACCAACAGGGATTGCCCTAGTAACGGCGAGTGAAGCGGCAACAGCTCAAATTTGAAATCTGGCGTCTTTGGCGTCCGAGTTGTAATTTGCAGAGGGCGCTTTGGCGTTGCAGCAGTCTAAGTTCCTTGGAACAGGACGTCACAGAGGGTGAGAATCCCGTACGTGGTTGCTGGCCTTCGCCGTGTAAAGCCCTTCGACGAGTCGAGTTGTTTGGGAATGCAGCTCTAAATGGGAGGTAAATTTCTTCTAAAGCTAAATACTGGCCAGAGACCGATAGCGCACAAGTAGAGTGATCGAAAGATGAAAAGCACTTTGGAAAGAGAGTCAAACAGCACGTGAAAATTGTTAAGAAGGGAAGCGCTTGCAGCCAGACTTGCCTGTAGTTGCTCATCCGGACTTTTGTCCGGTGCACTCTTCTATAGGCAGGCCAGCATCAGTTTGGGCGGTTGGATAAAGGTCTCTGTCATGTACCTCTCTTCGGGGAGAACTTATAGGGGAGACGACATGCAACCAGCCTGGACTGAGGTCCGCGCATTTGCTAGGATGCTGGCGTAATGGCTGTAAGCGGCCCGTCTTGAAACACGGACCAAGGAGTCTAACATCTATGCGAGTGTTTGGGTGTCAAGCTCCGAACGCGTAATGAAGAGTGAACGGAGGTGGAGAACCCCTCGGGGTGCACCATCGACCGATCCTGATGTCTTCGGATGGATTTGAGTAAGAGCATAGCTGTTGGGACCCGAAAGATGGTGAACTATGCTTGAATAGGGTGAAGCCAGAGGAAACTCTGGTGGAGGCTCGCAGCGGTTCTGACGTGCAAATCGATCGTCAAATTTGGGCATAGGGGCGAAAGACTAATCGAACTATCTAGTAGCTGGTTCCTGCCGAAGTTTCCCTCAGGATAGCAGTGACGTATTCAGTTTTATGAGGTAAAGCGAATGATTAGAGGCCTGGGGGTTGAAACAACCTTCACCTATTCTCAAACTTTAAATATGTAAGAAGTCCTTGTTACTTAATTGAACGTGGACACTTGAATGTACCGTCACTAGTGGGCCATTTTT
>mthdF51R26_150043 _082318_42243_c100747962550000001823169907081557_s1_p0/3714/ccs		
AAGTCGTAACAAGGTCTCCGTAGGTGAACCTGCGGAGGGATCATTACTGAGTTTTTAACTCTCCAAACCATGTGAAATTACCACTGTTGCCTCGGTGGATGGTGCTGTCTCTCGGGACGGTACCACCGCCGGTGGACTACCTAAACTCTGTTAATTTTTGTCAATCTGAATCAAACTAAGAAATAAGTTAAAACTTTCAACAAACGGATCTCTTGGTTCTGGCATCGATGAAGAACGCAGCGAAATGCGATAAGTAATGTGAATTGCAGAATTCAGTGAATCATCGAATCTTTGAACGCACATTGCGCCCATTAGTATTCTAGTGGGCATGCCTGTTCGAGCGTCATTTCAACCCTTAAGCCTAGCTTAGTGTTGGGAGACTGCCTAATACGCAGCTCCTCAAAACCAGTGGCGGAGTCGGTTCGTGCTCTGAGCGTAGTAATTTTTTATCTCGCTTCTGCAAGCCGGACTGGCAACAGCCATAAACCGCACCCTTCGGGGGCACTTTTTAATGGTTGACCTCGGATCAGGTAGGAATACCCGCTGAACTTAAGCATATCAATAAGCGGAGGAAAAGAAACCAACAGGGATTGCCCTAGTAACGGCGAGTGAAGCGGCAACAGCTCAAATTTGAAATCTGGCCTTCTGGTCCGAGTTGTAATTTGTAGAGGATGATTTTGGTTAGGTACCTTCCGAGTTCCTTGGAACAGGACGCCTTAGAGGGTGAGAGCCCCGTACGGTTGGATGCCGAGCCTCTGTAAATCTCCTTCGACGAGTCGAGTAGTTTGGAATGCTGCTCTAAATGGGAGGTAAATTTCTTCTAAAGCTAAATACCGGCCAGAGACCGATAGCGCACAAGTAGAGTGATCGAAAGATGAAAAGCACTTTGAAAAGAGGGTTAAATAGTACGTGAAATTGTTGAAAGGGAAGGATTTATGACCAGACCTTTGCCTTGCGGATCATCCGGTGTTCTCACCGGTGCACTTCGCTTGGTTGAGGCCAGCATCAGTTTTGGCGGCGGGATAAAGACTTCAGGAACGTGACTCCCCCGGGAGTGTTATAGCCTGCTGTGTAATACCGCCGCTGGGACTGAGGACCGCGCTTCGGCTAGGATGCTGGCATAATGGTCATCAATCACCCGTCTTGAAACACGGACCAAGGAGTCGAACATTTATGCGAGTTTTTGGGTGTTAAACCCTCAAGCGTAATGAAAGTGAACGGAGGTGAGAGCCCTTACGGGTGCATCATCGACCGATCCTGATGTCTTCGGATGGATTTGAGTAAGAGCATAACTGTTCGGACCCGAAAGATGGTGAACTATGCGTGGATAGGGTGAAGCCAGAGGAAACTCTGGTGGAGGCTCGCAGCGGTTCTGACGTGCAAATCGATCGTCAAATCTGCGCATGGGGGCGAAAGACTAATCGAAACCATCTAGTAGCTGGTTACCGCCGAAGTTTCCCTCAGGATAGCAGTGTTGTATTCAGTTTTATGAGGTAAAGCGAATGATTAGGGACTCGGGGGCGCTATATTGCCTTCATCCATTCTCAAACTTTAAATATGTAAGAAGCCCTTGTCGCTTAATTGGACGTGGGCATTCGAATGTATCAACACTAGTGGGCCATTTTT
>mthdF51R26_150044 _082318_42243_c100747962550000001823169907081557_s1_p0/4078/ccs		
AAGTCGTAACAAGGTCTCCGTAGGTGAACCTGCGGAGGGATCATTACTGAGTTTTTAACTCTCCAAACCATGTGAACTTACCACTGTTGCCTCGGTGGATGGTGCTGTCTCTCGGGACGGCGCCACCGCCGGTGGACTACCTAAACTCTGTTAATTTTTGTCAATCTGAATCAAACTAAGAAATAAGTTAAAACTTTCAACAACGGATCTCTTGGTTCTGGCATCGATGAAGAACGCAGCGAAATGCGATAAGTAATGTGAATTGCAGAATTCAGTGAATCATCGAATCTTTGAACGCACATTGCGCCCATTAGTATTCTAGTGGGCATGCCTGTTCGAGCGTCATTTCAACCCTTAAGCCTAGCTTAGTGTTGGGAGACTGCCTAATACGCAGCTCCTCAAAACCAGTGGCGGAGTCGGTTCGTGCTCTGAGCGTAGTAATTTTTTATCTCGCTTCTGTAAGCCGGACTGGCAACAGCCAGAAACCGCACCCCTCGGGGGCACTTTTTAATGGTTGACCTCGGATCAGGTAGGAATACCCGCTGAACTTAAGCATATCAATAAGCGGAGGAAAAGAAACCAACAGGGATTGCCCTAGTAACGGCGAGTGAAGCGGCAACAGCTCAAATTTGAAATCTGGCCTTCTGGTCCGAGTTGTAATTTGTAGAGGATGATTTTGGTTAGGTACCTTCCGAGTTCCTTGGAACAGGACGCCTTAGAGGGTGAGAGCCCCGTACGGTTGGATGCCGAGCCTTTGTAAATCTCCTTCGACGAGTCGAGTAGTTTGGGAATGCTGCTCTAAATGGGAGGTAAATTTCTTCTAAAGCTAAATACCGGCCAGAGACCGATAGCGCACAAGTAGAGTGATCGAAAGATGAAAAGCACTTTGAAAAGAGGGTTAAATAGTACGTGAAATTGTTGAAAGGGAAGGATTTATGACCAGACCTTTGCCTTGCGGATCATCCGGTGTTCTCACCGGTGCACTTCGCTTGGTTGAGGCCAGCATCAGTTTTGGCGGCGGGATAAAGACTTCAGGAACGTGACTCCCCGGGAGTGTTATAGCCTGCTGTGTAATACCGCCGCTGGGACTGAGGACCGCGCTTCGGCTAGGATGCTGGCATAATGGTCATCAATCACCCGTCTTGAAACACGGACCAAGGAGTCGAACATTTATGCGAGTTTTTGGGTGTTAAACCCTCAAGCGTAATGAAAGTGAACGGAGGTGAGAGCCCTTACGGGTGCATCATCGACCGATCCTGATGTCTTCGGATGGATTTGAGTAAGAGCATAACTGTTCGGACCCGAAAGATGGTGAACTATGCGTGGATAGGGTGAAGCCAGAGGAAACTCTGGTGGAGGCTCGCAGCGGTTCTGACGTGCAAATCGATCGTCAAATCTGCGCATGGGGGCGAAAGACTAATCGAACCATCTAGTAGCTGGTTACCGCCGAAGTTTCCCTCAGGATAGCAGTGTTGTATTCAGTTTTATGAGGTAAAGCGAATGATTAGGGACTCGGGGCGCTATATTGCCTTCATCCATTCTCAAACTTTAAATATGTAAGAAGCCCTTGTCGCTTAATTGGACGTGGGCATTCGAATGTATCAACACTAGTGGGCCATTTTT
>mthdF51R26_150045 _082318_42243_c100747962550000001823169907081557_s1_p0/6736/ccs		
AAGTCGTAACAAGGTCTCCGTAGGTGAACCTGCGGAGGGATCATTACTGAGTTTTTAACTCTCCAAACCATGTGAACTTACCACTGTTGCCTCGGTGGATGGTGCTGTCTCTCGGGACGGCGCCACCGCCGGTGGACTACCTAAACTCTGTTAATTTTTGTCAATCTGAATCAAACTAAGAAATAAGTTAAAACTTTCAACAACGGATCTCTTGGTTCTGGCATCGATGAAGAACGCAGCGAAATGCGATAAGTAATGTGAATTGCAGAATTCAGTGAATCATCGAATCTTTGAACGCACATTGCGCCCATTAGTATTCTAGTGGGCATGCCTGTTCGAGCGTCATTTCAACCCTTAAGCCTAGCTTAGTGTTGGGAGACTGCCTAATACGCAGCTCCTCAAAACCAGTGGCGGAGTCGGTTCGTGCTCTGAGCGTAGTAATTTTTTATCTCGCTTCTGTAAGCCGGACTGGCAACAGCCAGAAACCGCACCCTCGGGGGCACTTTTTAATGGTTGACCTCGGATCAGGTAGGAATACCCGCTGAACTTAAGCATATCAATAAGCGGAGGAAAAGAAACCAACAGGGATTGCCCTAGTAACGGCGAGTGAAGCGGCAACAGCTCAAATTTGAAATCTGGCCTTCTGGTCCGAGTTGTAATTTGTAGAGGATGATTTTGGTTAGGTACCTTCCGAGTTCCTTGGAACAGGACGCCTTAGAGGGTGAGAGCCCCGTACGGTTGGATGCCGAGCCTTTGTAAATCTCCTTCGACGAGTCGAGTAGTTTGGGAATGCTGCTCTAAATGGGAGGTAAATTTCTTCTAAAGCTAAATACCGGCCAGAGACCGATAGCGCACAAGTAGAGTGATCGAAAGATGAAAAGCACTTTGAAAAGAGGGTTAAATAGTACGTGAAATTGTTGAAAGGGAAGGATTTATGACCAGACCTTTGCCTTGCGGATCATCCGGTGTTCTCACCGGTGCACTTCGCTTGGTTGAGGCCAGCATCAGTTTTGGCGGCGGATAAAGACTTCAGGAACGTGACTCCCCCGGGAGTGTTATAGCCTGCTGTGTAATACCGCCGCTGGGACTGAGGACCGCGCTTCGGCTAGGATGCTGGCATAATGGTCATCAATCACCCGTCTTGAAACACGGACCAAGGAGTCGAACATTTATGCGAGTTTTTGGGTGTTAAACCCTCAAGCGTAATGAAAGTGAACGGAGGTGAGAGCCCTTACGGGTGCATCATCGACCGATCCTGATGTCTTCGGATGGATTTGAGTAAGAGCATAACTGTTCGGACCCGAAAGATGGTGAACTATGCGTGGATAGGGTGAAGCCAGAGGAAACTCTGGTGGAGGCTCGCAGCGGTTCTGACGTGCAAATCGATCGTCAAATCTGCGCATGGGGGCGAAAGACTAATCGAACCATCTAGTAGCTGGTTACCGCCGAAGTTTCCCTCAGGATAGCAGTGTTGTATTCAGTTTTATGAGGTAAAGCGAATGATTAGGGACTCGGGGGCGCTATATTGCCTTCATCCATTCTCAAACTTTAAATATGTAAGAAGCCCTTGTCGCTTAATTGGACGTGGGCATTCGAATGTATCAACACTAGTGGGCCATTTTT
>mthdF51R26_150046 _082318_42243_c100747962550000001823169907081557_s1_p0/7099/ccs		
AAGTCGTAACAAGGTTTCCGTAGGTGAACCTGCGGAAGGATCATTACCGAGAGTTGCAGGCTTTTGTCTGCCATCTCTTACCCATGTCTTTTGCGTACTACACGTTTCCTCGGCAGGTCCGCCTGCCGTTAGGACCACATTAAACCATTTGCAGTTGCAGTCAGCGTCTGAAAAACTTAATAATTACAACTTTTAACAACGGATCTCTTGGTTCTGGCATCGATGAAGAACGCAGCGAAATGCGATAAGTAGTGTGAATTGCAGAATTCAGTGAATCATCGAATCTTTTAACGCACATTGCGCCCCTTGGTATTCCATGGGGCATGCCTGTTCGAGCGTCATTTGTACCTTCAAGCTCTGCTTGGTGTTGGGTGTTTGTCCCGCCTTTGTGCGCGGACTCGCCTTAAAGCAATTGGCAGCCGGCGTATTAGTTTCGGAGCGCAGCACAAATCGCGCTCTGTGTCTTATACGGTAGCATCCATCAAGACTATTTTACACTCTTGACCTCGGATCAGTAGGGATACCCGCTGAACTTAAGCATATCAATAAGCGGAGGAAAAGAAACCAACAGGGATTGCCCTAGTAACGGCGAGTGAAGCGGCAACAGCTCAAATTTGAAATCTGGCGTCTTTGGCGTCCGAGTTGTAATTTGCAGAGGGCGCTTTGGCGTTGGCAGCAGTCTAAGTTCCTTGGAACAGGACGTCACAGAGGGTGAGAATCCCGTACGTGGTTGCTGGCCTTCGCCGTGTAAAGCCCCTTCGACGAGTCGAGTTGTTTGGGAATGCAGCTCTAAATGGAGGTAAATTTCTTCTAAAGCTAAATACTGGCCAGAGACCGATAGCGCACAAGTAGAGTGATCGAAAGATGAAAAGCACTTTGGAAAGAGAGTCAAACAGCACGTGAAATTGTTAAAAGGGAAGCGCTTGCAGCCAGACTTGCCTGTAGTTGCTCATCCGGACTTTTGTCCGGTGCACTCTTCTATAGGCAGGCCAGCATCAGTTTGGGCGGTTGGATAAAGGTCTCTGTCATGTACCTCTCTTCGGGAGAACTTATAGGGGAGACGACATGCAACCAGCCTGGACTGAGGTCCGCGCATTTGCTAGGATGCTGGCGTAATGGCTGTAAGCGGCCCGTCTTGAAACACGGACCAAGGAGTCTAACATCTATGCGAGTGTTTGGGTGTCAAGCCCGAACGCGTAATGAAAGTGAACGGAGGTGGGAACCCCTCGGGGTGCACCATCGACCGATCCTGATGTCTTCGGATGGATTTGAGTAAGAGCATAGCTGTTGGGACCCGAAAGATGGTGAACTATGCTTGAATAGGGTGAAGCCAGAGGAAACTCTGGTGGAGGCTCGCAGCGGTTCTGACGTGCAAATCGATCGTCAAATTTGGGCATAGGGGCGAAAGACTAATCGAACTATCTAGTAGCTGGTTCCTGCCGAAGTTTCCCTCAGGATAGCAGTGACGTATTCAGTTTTATGAGGTAAAGCGAATGATTAGAGGCCTGGGGGTTGAAACAACCTTCACCTATTCTCAAACTTTAAATATGTAAGAAGTCCTTGTTACTTAATTGAACGTGGACACTTGAATGTACCGTCACTAGTGGGCCATTTTT
>mthdF51R26_150047 _082318_42243_c100747962550000001823169907081557_s1_p0/8675/ccs		
AAGTCGTAACAAGGTTTCCGTAGGTGAACCTGCGGAAGGATCATTACCGAGAGTTGCAGGCTTTTGTCTGCCATCTCTTACCCATGTCTTTTGCGTACTACACGTTTCCTCGGCAGGTCCGCCTGCCGTTAGGACCACATTAAACCATTTGCAGTTGCAGTCAGCGTCTGAAAAACTTAATAATTACAACTTTTAACAACGGATCTCTTGGTTCTGGCATCGATGAAGAACGCAGCGAAATGCGATAAGTAGTGTGAATTGCAGAATTCAGTGAATCATCGAATCTTTGAACGCACATTGCGCCCTTGGTATTCCATGGGGCATGCCTGTTCGAGCGTCATTTGTACCTTCAAGCTCTGCTTGGTGTTGGGTGTTTGTCCCGCCTTTGTGCGCGGACTCGCCTTAAAGCAATTGGCAGCCGGCGTATTAGTTTCGGAGCGCAGCACAAATCGCGCTCTGTGTCTTATACGGTAGCATCCATCAAGACTATTTTACACTCTTGACCTCGGATCAGGTAGGGATACCCGCTGAACTTAAGCATATCAATAAGCGGAGGAAAAGAAACCAACAGGGATTGCCCTAGTAACGGCGAGTGAAGCGGCAACAGCTCAAATTTGAAATCTGGCGTCTTTGGCGTCCGAGTTGTAATTTGCAGAGGGCGCTTTGGCGTTGGCAGCAGTCTAAGTTCCTTGGAACAGGACGTCACAGAGGGTGAGAATCCCGTACGTGGTTGCTGGCCTTCGCCGTGTAAAGCCCCTTCGACGAGTCGAGTTGTTTGGGAATGCAGCTCTAAATGGGAGGTAAATTTCTTCTAAAGCTAAATACTGGCCAGAGACCGATAGCGCACAAGTAGAGTGATCGAAAGATGAAAAGCACTTTGGAAAGAGAGTCAAACAGCACGTGAAATTGTTAAAAGGGAAGCGCTTGCAGCCAGACTTGCCTGTAGTTGCTCATCCGGACTTTTGTCCGGTGCACTCTTCTATAGGCAGGCCAGCATCAGTTTGGGCGGTTGGATAAAGGTCTCTGTCATGTACCTCTCTTCGGGGAGAACTTATAGGGGAGACGACATGCAACCAGCCTGGACTGAGGTCCGCGCATTTGCTAGGATGCTGGCGTAATGGCTGTAAGCGGCCCGTCTTGAAACACGGACCAAGGAGTCTAACATCTATGCGAGTGTTTGGGTGTCAAGCCCGAACGCGTAATGAAAGTGAACGGAGGTGGGAACCCTCGGGTGCACCATCGACCGATCCTGATGTCTTCGGATGGATTTGAGTAAGAGCATAGCTGTTGGGACCCGAAAGATGGTGAACTATGCTTGAATAGGGTGAAGCCAGAGGAAACTCTGGTGGAGGCTCGCAGCGGTTCTGACGTGCAAATCGATCGTCAAATTTGGGCATAGGGGCGAAAGACTAATCGAACTATCTAGTAGCTGGTTCCTGCCGAAGTTTCCCTCAGGATAGCAGTGACGTATTCAGTTTTATGAGGTAAAGCGAATGATTAGAGGCCTGGGGTTGAAACAACCTTCACCTATTCTCAAACTTTAAATATGTAAGAAGTCCTTGTTACTTAATTGAACGTGGACACTTGAATGTACCGTCACTAGTGGGCCATTTTT
>mthdF51R26_150048 _082318_42243_c100747962550000001823169907081557_s1_p0/10068/ccs		
AAGTCGTAACAAGGTTTCCGTAGGTGAACCTGCGGAAGGATCATTACCTAGAGTTTGTAGACTTCGGTCTGCTACCTCTTACCCATGTCTTTTGAGTACCTTCGTTTCCTCGGCGGGTCCGCCCGCCGATTGGACAACATTCAAACCCTTTGCAGTTGCAATCAGCGTCTGAAAAACATAATAGTTACAACTTTCAACAACGGATCTCTTGGTTCTGGCATCGATGAAGAACGCAGCGAAATGCGATAAGTAGTGTGAATTGCAGAATTCAGTGAATCATCGATCTTTGAACGCACATTGCGCCCCTTGGTATTCCATGGGGCATGCCTGTTCGAGCGTCATTTGTACCTTCAAGCTCTGCTTGGTGTTGGGTGTTTGTCTCGCCTCTGCGTGTAGACTCGCCTTAAAACAATTGGCAGCCGGCGTATTGATTTCGGAGCGCAGTACATCTCGCGCTTTGCACTCACAACGACGACGTCCAAAAGTACATTTTTACACTCTTGACCTCGGATCAGGTAGGGATACCCGCTGAACTTAAGCATATCAATAAGCGGAGGAAAAGAAACCAACAGGGATTGCCCTAGTAACGGCGAGTGAAGCGGCAACAGCTCAAATTTGAAATCTGGCGTCTTTGGCGTCCGAGTTGTAATTTGCAGAGGGCGCTTTGGCATTGGCAGCGGTCCAAGTTCCTTGGAACAGGACGTCACAGAGGGTGAGAATCCCGTACGTGGTCGCTAGCCTTTACCGTGTAAAGCCCCTTCGACGAGTCGAGTTGTTTGGGAATGCAGCTCTAAATGGGAGGTAAATTTCTTCTAAAGCTAAATACTGGCCAGAGACCGATAGCGCACAAGTAGAGTGATCGAAAGATGAAAAGCACTTTGGAAAGAGAGTTAAAAAGCACGTGAAATTGTTGAAAGGGAAGCGCTTGCAGCCAGACTTGCCTGTAGTTGCTCATCCGGGTTTTTTACCCGGTGCACTCTTCTACGGGCAGGCCAGCATCAGTTTGGGCGGTTGGATAAAGGTCTCTGTCATGTACCTCCTCTCGGGGAGATCTTATAGGGGAGACGACATGCAACCAGCCTGGACTGAGGTCCGCGCATCTGCTAGGATGCTGGCGTAATGGCTGTAAGCGGCCCGTCTTGAAACACGGACCAAGGAGTCTAACATCTATGCGAGTGTTTGGGTGTCAAGCCCGAACGCGTAATGAAAGTGAACGGAGGTGGGAACCTTTCGGGGTGCACCATCGACCGATCCTGATGTCTTCGGATGGATTTGAGTAAGAGCATAGCTGTTGGACCCGAAAGATGGTGAACTATGCTTGAATAGGGTGAAGCCAGAGGAAACTCTGGTGGAGGCTCGCAGCGGTTCTGACGTGCAAATCGATCGTCAAATTTGGGCATAGGGGCGAAAGACTAATCGAACTATCTAGTAGCTGGTTCCTGCCGAAGTTTCCCTCAGGATAGCAGTAACGTTTTCAGTTTTATGAGGTAAAGCGAATGATTAGAGGCCTGGGGGTTGAAACAACCTTCACCTATTCTCAAACTTTAAATATGTAAGAAGTCCTTGTTACTTAATTGAACGTGGACAGTTGAATGTATCGTTACTAGTGGGCCATTTTT
>mthdF51R26_150049 _082318_42243_c100747962550000001823169907081557_s1_p0/10241/ccs		
AAGTCGTAACAAGGTTTCCGTAGGTGAACCTGCGGAAGGATCATTACCGAGAGTTGCAGGCTTTTGTCTGCCATCTCTTACCCATGTCTTTTGCGTACTACACGTTTCCTCGGCAGGTCCGCCTGCCGTTAGGACCACATTAAACCATTTGCAGTTGCAGTCAGCGTCTGAAAAACTTAATAATTACAACTTTTAACAACGGATCTCTTGGTTCTGGCATCGATGAAGAACGCAGCGAAATGCGATAAGTAGTGTGAATTGCAGAATTCAGTGAATCATCGAATCTTTGAACGCACATTGCGCCCCTTGGTATTCCATGGGGCATGCCTGTTCGAGCGTCATTTGTACCTTCAAGCTCTGCTTGGTGTTGGGTGTTTGTCCCGCCTTTGTGCGCGGACTCGCCTTAAAGCAATTGGCAGCCGGCGTATTAGTTTCGGAGCGCAGCACAAATCGCGCTCTGTGTCTTATACGGTAGCATCCATCAAGACTATTTTACACTCTTGACCTCGGATCAGGTAGGGATACCCGCTGAACTTAAGCATATCAATAAGCGGAGGAAAAGAAACCAACAGGGATTGCCCTAGTAACGGCGAGTGAAGCGGCAACAGCTCAAATTTGAAATCTGGCGTCTTTGGCGTCCGAGTTGTAATTTGCAGAGGGCGCTTTGGCGTTGGCAGCAGTCTAAGTTCCTTGGAACAGGACGTCACAGAGGGTGAGAATCCCGTACGTGGTTGCTGGCCTTCGCCGTGTAAAGCCCCTTCGACGAGTCGAGTTGTTTGGGAATGCAGCTCTAAATGGGAGGTAAATTTCTTCTAAAGCTAAATACTGGCCAGAGACCGATAGCGCACAAGTAGAGTGATCGAAAGATGAAAAGCACTTTGGAAAGAGAGTCAAACAGCACGTGAAATTGTTAAAAGGGAAGCGCTTGCAGCCAGACTTGCCTGTAGTTGCTCATCCGGACTTTTGTCCGGTGCACTCTTCTATAGGCAGGCCAGCATCAGTTTGGGCGGTTGGATAAAGGTCTCTGTCATGTACCTCTCTTCGGGGAGAACTTATAGGGGAGACGACATGCAACCAGCCTGGACTGAGGTCCGCGCATTTGCTAGGATGCTGGCGTAATGGCTGTAAGCGGCCCGTCTTGAAACACGGACCAAGGAGTCTAACATCTATGCGAGTGTTTGGGTGTCAAGCCCGAACGCGTAATGAAAGTGAACGGAGGTGGGAACCCCTCGGGGTGCACCATCGACCGATCCTGATGTCTTCGGATGGATTTGAGTAAGAGCATAGCTGTTGGGACCCGAAAGATGGTGAACTATGCTTGAATAGGGTGAAGCCAGAGGAAACTCTGGTGGAGGCTCGCAGCGGTTCTGACGTGCAAATCGATCGTCAAATTTGGGCATAGGGCGAAAGACTAATCGAACTATCTAGTAGCTGGTTCCTGCCGAAGTTTCCCTCAGGATAGCAGTGACGTATTCAGTTTTATGAGGTAAAGCGAATGATTAGAGGCCTGGGGTTGAAACAACCTTCACCTATTCTCAAACTTTAAATATGTAAGAAGTCCTTGTTACTTAATTGAACGTGGACACTTGAATGTACCGTCACTAGTGGGCCATTTTT
>mthdF51R26_150050 _082318_42243_c100747962550000001823169907081557_s1_p0/12484/ccs		
AAGTCGTAACAAGGTTTCCGTAGGTGAACCTGCGGAAGGATCATTACCTAGAGTTTGTAGACTTCGGTCTGCTACCTCTTACCCATGTCTTTTGAGTACCTTCGTTTCCTCGGCGGGTCCGCCCGCCGATTGGACAACATTCAAAACCCTTTGCAGTTGCAATCAGCGTCTGAAAAAACATAATAGTTACAACTTTCAACAACGGATCTCTTGGTTCTGGCATCGATGAAGAACGCAGCGAAATGCGATAAGTAGTGTGAATTGCAGAATTCAGTGAATCATCGAATCTTTGAACGCACATTGCGCCCCTTGGTATTCCATGGGGCATGCCTGTTCGAGCGTCATTTGTACCTTCAAGCTCTGCTTGGTGTTGGGTGTTTGTCTCGCCTCTGCGTGTAGACTCGCCTTAAAACAATTGGCAGCCGGCGTATTGATTTCGGAGCGCAGTACATCTCGCGCTTTGCCACTCACAACGACGACGTCCAAAAGTACATTTTTACACTCTTGACCTCGGATCAGGTAGGGATACCCGCTGAACTTAAGCATATCAATAAGCGGAGGAAAAGAAACCAACAGGGATTGTCCTAGTAACGGCGAGTGAAGCGGCAACAGCTCAAATTTGAAATCTGGCGTCTTTGGCGTCCGAGTTGTAATTTGCAGAGGGCGCTTTGGCATTGGCAGCGGTCCAAGTTCCTTGGAACAGGACGTCACAGAGGGTGAGAATCCCGTACGTGGTCGCTAGCCTTTACCGTGTAAAGCCCCTTCGACGAGTCGAGTTGTTTGGGAATGCAGCTCTAAATGGGAGGTAAATTTCTTCTAAAGCTAAATACTGGCCAGAGACCGATAGCGCACAAGTAGAGTGATCGAAAGATGAAAAGCACTTTGGAAAGAGAGTTAAAAAGCACGTGAAATTGTTGAAAGGGAAGCGCTTGCAGCCAGACTTGCCTGTAGTTGCTCATCCGGGTTTTTACCCGGTGCACTCTTCTACGGGCAGGCCAGCATCAGTTTGGGCGGTTGGATAAAGGTCTCTGTCATGTACCTCCTCTCGGGGAGATCTTATAGGGGAGACGACATGCAACCAGCCTGGACTGAGGTCCGCGCATCTGCTAGGATGCTGGCGTAATGGCTGTAAGCGGCCCGTCTTGAAACACGGACCAAGGAGTCTAACATCTATGCGAGTGTTTGGGTGTCAAGCCCGAACGCGTAATGAAAGTGAACGGAGGTGGGAACCTTTCGGGGTGCACCATCGACCGATCCTGATGTCTTCGGATGGATTTGAGTAAGAGCATAGCTGTTGGGACCCGAAAGATGGTGAACTATGCTTGAATAGGGTGAAGCCAGAGGAAACTCTGGTGGAGGCTCGCAGCGGTTCTGACGTGCAAATCGATCGTCAAATTTGGGCATAGGGGCGAAAGACTAATCGAACTATCTAGTAGCTGGTTCCTGCCGAAGTTTCCCTCAGGATAGCAGTAACGTTTTCAGTTTTATGAGGTAAAGCGAATGATTAGAGGCCTGGGGGTTGAAACAACCTTCACCTATTCTCAAACTTTAAATATGTAAGAAGTCCTTGTTACTTAATTGAACGTGGACAGTTGAATGTATCGTTACTAGTGGGCCATTTTT
>mthdF51R26_150051 _082318_42243_c100747962550000001823169907081557_s1_p0/13078/ccs		
AAGTCGTAACAAGGTTTCCGTAGGTGAACCTGCGGAAGGATCATTACCGAGAGTTGCAGGCTTTTGTCTGCCATCTCTTACCCATGTCTTTTGCGTACTACACGTTTCCTCGGCAGGTCCGCCTGCCGTTAGGACCACATTAAACCATTTGCAGTTGCAGTCAGCGTCTGAAAAACTTAATAATTACAACTTTAACAACGGATCTCTTGGTTCTGGCATCGATGAAGAACGCAGCGAAATGCGATAAGTAGTGTGAATTGCAGAATTCAGTGAATCATCGAATCTTTGAACGCACATTGCGCCCCTTGGTATTCCATGGGGCATGCCTGTTCGAGCGTCATTTGTACCTTCAAGCTCTGCTTGGTGTTGGGTGTTTGTCCCGCCTTTGTGCGCGGACTCGCCTTAAAGCAATTGGCAAGCCGGCGTATTAGTTTCGGAGCGCAGCACAAATCGCGCTCTGTGTCTTATACGGTAGCATCCATCAAGACTATTTTACACTCTTGACCTCGGATCAGGTAGGGATACCCGCTGAACTTAAGCATATCAATAAGCGGAGGAAAAGAAACCAACAGGGATTGCCCTAGTAACGGCGAGTGAAGCGGCAACAGCTCAAATTTGAAATCTGGCGTCTTTGGCGTCCGAGTTGTAATTTGCAGAGGGCGCTTTGGCGTTGGCAGCAGTCTAAGTTCCTTGGAACAGGACGTCACAGAGGGTGAGAATCCCGTACGTGGTTGCTGGCCTTCGCCGTGTAAAGCCCCTTCGACGAGTCGAGTTGTTTGGGAATGCAGCTCTAAATGGGAGGTAAATTTCTTCTAAAGCTAAATACTGGCCAGAGACCGATAGCGCACAAGTAGAGTGATCGAAAGATGAAAAGCACTTTGGAGAAGAGAGTCAAACAGCACGTGAAATTGTTAAAAGGGAAGCGCTTGCAGCCAGACTTGCCTGTAGTTGCTCATCCGGACTTTTGTCCGGTGCACTCTTCTATAGGCAGGCCAGCATCAGTTTGGGCGGTGGATAAAGGTCTCTGTCATGTACCTCTCTTCGGGGAGAACTTATAGGGGAGACGACATGCAACCAGCCTGGACTGAGGTCCGCGCATTTGCTTAGGATGCTGGCGTAATGGCTGTAAGCGGCCCGTCTTGAAACACGGACCAAGGAGTCTAACATCTATGCGAGTGTTTGGGCGTCAAGCCCGAACGCGTAATGAAAGTGAACGGAGGTGGAACCCCTCGGGGTGCACCATCGACCGATCCTGATGTCTTCGGATGGATTTGAGTAAGAGCATAGCTGTTGGGACCCGAAAGATGGTGAACTATGCTTGAATAGGGTGAAGCCAGAGGAAACTCTGGTGGAGGCTCGCAGCGGTTTCTGACGTGCAAATCGATCGTCAAATTTGGGCATAGGGGCGAAAGACTAATCGAAACTATCTAGTAGCTGGTTCCTGCCGAAGTTTCCCTCAGGATAGCAGTGACGTATTCAGTTTTATGAGGTAAAGCGAATGATTAGAGGCCTGGGGGTTGAAACAACCTTCACCTATTCTCAAACTTTAAATATGTAAGAAGTCCTTGTTACTTAATTGAACGTGGACACTTGAATGTTACCGTCACTAGTGGGCCATTTTT
>mthdF51R26_150052 _082318_42243_c100747962550000001823169907081557_s1_p0/15116/ccs		
AAGTCGTAACAAGGTCTCCGTAGGTGAACCTGCGGAGGGATCATTACTGAGTTTTTAACTCTCCAAACCATGTGAACTTACCACTGTTGCCTCGGTGGATGGTGCTGTCTCTCGGGACGGTCCCACCGCCGGTGGACTACCTAAACTCTGTTAATTTTTGTCAATCTGAATCAAACTAAGAAATAAGTTAAAACTTTCAACAACGGATCTCTTGGTTCTGGCATCGATGAAGAACGCAGCGAAATGCGATAAGTAATGTGAATTGCAGATTCAGTGAATCATCGAATCTTTGAACGCACATTGCGCCCATTAGTATTCTAGTGGGCATGCCTGTTCGAGCGTCATTTCAAACCCTTAAGCCTAGCTTAGTGTTGGGAGACTGCCTAATACGCAGCTCCTCAAAACCAGTGGCGGAGTCGGTTCGTGCTCTGAGCGTAGTAATTTTTTATCTCGCTTCTGCAAGCCGGACTGGCAACAGCCATAAAACCGCACCTTCGGGGGCACTTTTTAATGGTTGACCTCGGATCAGGTAGGAATACCCGCTGAACTTAAGCATATCAATAAGCGGAGGGAAAAGAAACCAACAGGGATTGCCCTAGTAACGGCGAGTGAAGCGGCAACAGCTCAAATTTGAAATCTGGCCTTCTGGTCCGAGTTGTAATTTGTAGAGGATGATTTTGGTTAGGTACCTTCCGAGTTCCTTGGAACAGGACGCCTTAGAGGGTGAGAGCCCCGTACGGTTGGATGCCGAGCCTTTGTAAATCTCCTTCGACGAGTCGAGTAGTTTGGGAATGCTGCTCTAAATGGAGGTAAATTTCTTCTAAGCTAAATACCGGCCAGAGACCGATAGCGCACAAGTAGAGTGATCGAAAGATGAAAGCACTTTGAAAAGAGGGTTAAATAGTACGTGAAATTGTTGAAAGGGAAGGATTTATGACCAGACCTTTGCCTTGCGGATCATCCGGTGTTCTCACCGGTGCAACTTCGCTTGGTTGAGGCCAGCATCAGTTTGGCGGCGGGATAAAGACTTCAGGAACGTGACTCCCCCGGGAGTGTTATAGCCTGCTGTGTAATACCGCCGCTGGGACTGAGGACCGCGCTTCGGCTAGGATGCTGGCATAATGGTCATCAATCACCCGTCTTGAAACACGGACCAAGGAGTCGAACATTTATGCGAGTTTTGGGTGTTAAACCCTCAAGCGTAATGAAAGTGAACGGAGGTGAGAGCCCTTACGGGTGCATCATCGACCGATCTGATGTCTTCGGATGGATTTGAGTAAGAGCATAACTGTTCGGACCCGAAAGATGGTGAACTATGCGTGGATAGGGTGAAGCCAGAGGAAACTCTGCGTGGAGGCTCGCAGCGGTTCTGACGTGCAATCGATCGTCAAATCTGCGCATGGGGGCGAAAGACTAATCGAACCATCTAGTAGCTGGTTACCTCCGAGTTTCCCTCAGGATAGCAGTGTTGTATTCAGTTTTATGAGGTAAAGCGAATGATTAGGGACTCGGGGGCGCTATATTGCCTTCATCCATTCTCAAACTTTAAATATGTAAGAAGCCCTTGTCGCTTAATTGGACGTGGGCATTCGAATGTATCAACACTAGTGGGCCATTTTT
>mthdF51R26_150053 _082318_42243_c100747962550000001823169907081557_s1_p0/21103/ccs		
AAGTCGTAACAAGGTCTCCGTAGGTGAACCTGCGGAGGGATCATTACTGAGTGAGGGAGCAATCCCGACCTCCAACCCTTTGTGAACGCATCATGTTGCTTCGGGGGCGACCCTGCCGCGCAAGCGGCATTCCCCCGGAGGTCATTCAAACACTGCATTCTTACGTCGGAGTAAAAAGTTAATTTAATAAAACTTTCAACAACGGATCTCTTGGTTCTGGCATCGATGAAGAACGCAGCGAAATGCGATAAGTAATGTGAATTGCAGAATTCAGTGAATCATCGAATCTTTGAACGCACATTGCGCCCCCTGGTATTCCGGGGGGCATGCCTGTTCGAGCGTCATTTCACCACTCAAGCCTCGCTTGGTATTGGGCGTCGCGAGTCTCTCGCGCGCCTCAAAGTCTCCGGCTGAGCGGTTCGTCTCCAGCGTTGTGGCAACTATTCGCAGAGGAGTTCGAGTCGTCGCGGCCGTTAAATCTTTCAAAGGTTGACCTCGGATCAGGTAGGGATACCCGCTGAACTTAAGCATATCAATAAGCGGAGGAAAAGAAACCAACAGGGATTGCCCTAGTAACGGCGAGTGAAGCGGCAACAGCTCAAATTTGAAATCTGGCGCAAGCCCGAGTTGTAATTTGTAGAGGATGCTTCTAGGTAGCGACCGGTCTAAGTTCCTTGGAACAGGACGTCATAGAGGGTGAGAATCCCGTATGTGACCGGCCCGCACCTTCTACGTAGCTCCTTCGAAGAGTCGAGTTGTTTGGGAATGCAGCTCTAAATGGGAGGTAAATTTCTTCTAAAGCTAAATACCGGCCAGAGACCGATAGCGCACAAGTAGAGTGATCGAAAGATGAAAAGCACTTTGGAAAGAGAGTTAAAAAGCACGTGAAATTGTTGAAAGGGAAGCGCTTACAACCAGACTTCTGGGCGGTGTTCCGCCGGTCTTTTGACCGGTCTACTCTCCGTCCCGAGGCCAACATCATCTGGGACCGCTGGATAAGACCTTAGGAATGTAGCTCCCTCGGGGAGTGTTATAGCCTCTGGTGATGCAGCGCGTCCCGGGTGAGGTCCGCGCTTCGGCAAGGATGTTGGCGTAATGGTTGTCAGCGGCCCGTCTTGAAACACGACCAAGGAGTCTAACATCTATGCGAGTGTTCGGGTGTCAAACCCCTACGCGTAATGAAAGTGAACGGAGGTGGGAAGCGCAAGCTGCACCATCGACCGATCCTGATGTCCTCGGATGGATTTGAGTAAGAGCATAGCTGTTGGGACCCGAAAGATGGTGAACTATGCCTGAATAGGGTGAAGCCAGAGGAAACTCTGGTGGAGGCTCGCAGCGGTTCTGACGTGCAAATCGATCGTCAAATTTGGGTATAGGGGCGAAAGACTAATCGAACCATCTAGTAGCTGGTTCCTGCCGAAGTTTCCCTCAGGATAGCAGTAACGTTTTCAGTTTTATGAGGTAAGCGAATGATTAGAGGCCTTGGGTTGAAACAACCTTAACCTATTCTCAAACTTTAAATATGTAAGAAGTCCTTGTTACTTAGTTGAACGTGGACATTTGAATGTATCGTTACTAGTGGGCCATTTTT
>mthdF51R26_150054 _082318_42243_c100747962550000001823169907081557_s1_p0/22705/ccs		
AAGTCGTAACAAGGTTTCCGTAGGTGAACCTGCGGAAGGATCATTACCGAGAGTTGCAGGCTTTTGTCTGCCATCTCTTACCCATGTCTTTTGCGTACTACACGTTTCCTCGGCAGGTCCGCCTGCCGTTAGGACCACATTAAACCATTTGCAGTTGCAGTCAGCGTCTGAAAAACTTAATAATTACAACTTTTAACAACGGATCTCTTGGTTCTGGCATCGATGAAGAACGCAGCGAAATGCGATAAGTAGTGTGAATTGCAGAATTCAGTGAATCATCGAATCTTTGAACGCACATTGCGCCCCTTGGTATTCCATGGGGCATGCCTGTTCGAGCGTCATTTGTACCTTCAAGCTCTGCTTGGTGTTGGGTGTTTGTCCCGCCTTTGTGCGCGGACTCGCCTTAAAGCAATTGGCAGCCGGCGTATTAGTTTCGGAGCGCAGCACAAATCGCGCTCTGTGTCTTATACGGTAGCATCCATCAAGACTATTTTACACTCTTGACCTCGGATCAGGTAGGGATACCCGCTGAACTTAAGCATATCAATAAGCGGAGGAAAAGAAACCAACAGGGATTGCCCTAGTAACGGCGAGTGAAGCGGCAACAGCTCAAATTTGAAATCTGGCGTCTTTGGCGTCCGAGTTGTAATTTGCAGAGGGCGCTTTGGCGTTGGCAGCAGTCTAAGTTCCTTGGAACAGGACGTCACAGAGGGTGAGAATCCCGTACGTGGTTGCTGGCCTTCGCCGTGTAAAGCCCCTTCGACGAGTCGAGTTGTTTGGGAATGCAGCTCTAAATGGGAGGTAAATTTCTTCTAAAGCTAAATACTGGCCAGAGACCGATAGCGCACAAGTAGAGTGATCGAAAGATGAAAAGCACTTTGGAAAGAGAGTCAAACAGCACGTGAAATTGTTAAAAGGGAAGCGCTTGCAGCCAGACTTGCCTGTAGTTGCTCATCCGGACTTTTGTCCGGTGCACTCTTCTATAGGCAGGCCAGCATCAGTTTGGGCGGTTGGATAAAGGTCTCTGTCATGTACCTCTCTTCGGGAGAACTTATAGGGGAGACGACATGCAACCAGCCTGGACTGAGGTCCGCGCATTTGCTAGGATGCTGGCGTAATGGCTGTAAGCGGCCCGTCTTGAAACACGGACCAAGGAGTCTAACATCTATGCGAGTGTTTGGGTGTCAAGCCCGAACGCGTAATGAAAGTGAACGGAGGTGGGAACCCCTCGGGGTGCACCATCGACCGATCCTGATGTCTTCGGATGGATTTGAGTAAGAGCATAGCTGTTGGGACCCGAAAGATGGTGAACTATGCTTGAATAGGGTGAAGCCAGAGGAAACTCTGGTGGAGGCTCGCAGCGGTTCTGACGTGCAAATCGATCGTCAAATTTGGGCATAGGGGCGAAAGACTAATCGAACTATCTAGTAGCTGGTTCCTGCCGAAGTTTCCCTCAGGATAGCAGTGACGTATTCAGTTTTATGAGGTAAAGCGAATGATTAGAGGCCTGGGGGTTGAAACAACCTTCACCTATTCTCAAACTTTAAATATGTAAGAAGTCCTTGTTACTTAATTGAACGTGGACACTTGAATGTACCGTCACTAGTGGGCCATTTTT
>mthdF51R26_150055 _082318_42243_c100747962550000001823169907081557_s1_p0/35884/ccs		
AAGTCGTAACAAGGTCTCCGTTGTGGAACCAGCGGAGGGATCATTACCGAGTTTACAACTCCCAAACCCACTGTGAACTTATACCCAAAACGTTGCCTCGGCGGCACAGCGGTACCCGAGCCCCCGCAAGGGAGCAGAGGCGCCCGCCCGCCAGGGGACCAAAAACTCTTCTGTATACCCATAGCGGCATGTCTGAGTGGATTTACAAACAAATGAATCAAAACTTTCAACAACGGATCTCTTGGTTCTGGCATCGATGAAGAACGCAGCGAAATGCGATACGTAATGTGAATTGCAGAATTCAGTGAATCATCGAATCTTTGAACGCACATTGCGCCCGCCAGTATTCTGGCGGGCATGCCTGTTCGAGCGTCATTTTCAACCCTCAAGCCCTGCTTGGTGTTGGGGACCGGCTCAGCGGGTGCGGCTTCGGCCGCCCCGTGCCGCCCCCGAAATGGATCGGCGGTCTCGTCGCAAGCCTTCTTTGCGTAGTAACATACCACCTCGCAACAGGAGCGCGGCGCGGCACTGCCGTAAAACGCCCAACTTTTTAGAGTTGACCTCGAATCAGGTAGGAATACCCGCTGAACTTAAGCATATCAATAAGCGGAGGAAAAGAAACCAACAGGGATTGCCCCCAGTAACGGCGAGTGAAGCGGCAACAGCTCAAATTTGAAAATCTGGCCCTTGGGGCCCGAGTTGTAATTTGCAGAGGATACTTTTGGCGGAGGCGCCTTCCGAGTTCCTGGAACGGACGCCATAGAGGGTGAGAGCCCCGTCTGGTTGGATGCCGAGCCTCTGGTAAAGTTCCTTCGACGAGTCGAGTAGTTTGGGAATGCTGTCTAAATGGAGGGTATATGTCTTCTAAAGCTAAATATTGGCCAGAGACCGATAGCGCACAAGTAGAGTGATCGAAAGATGAAAAGCACTTTGGAAAGAGGTTAAAAAGCACGTGAAATTGTTGAAAGGGAAGCGCTTGTGACCAGACGTGGGCCTGTCGGATCATCCAGCGTTCTCGCTGGTGCACTCCGGCGGGCTCAGGCCAGCATCAGCTCGTCCCGGGGGACAAAGGCAGCGGGAATGTGGCTCTTCGGAGTGTTATAGCCCGCTGTGTAATGCCCTGGGGCGGGCTGAGGTTCGCGCATCTGCCATGGATGCTGGCATAATGGTTATCAGCGACCCGTCTTTGAAACACGGACAAGGAGTCGTCTTCGTATGCGAGTGTTCGGGTGTCAAAACCCTACGCGTAATGAAAGTGAACGCAGGTGAGAGCTTCGGCGCATCATCGACCGATCCTGATGTTCTCGGATGGATTTGAGTAGAGCATACGGGGCCGGACCCGAAAGAAGGTGAACTATGCCTGTGTAGGGTGAGAGCAGAGGAAACTCTGGTGGAGGCTCGCAGCGGTTCTGACGTGCAAATCGATCGTCAAAACATGGGCATGGGGCGAAAGACTATCGAACCTTCTAGTAGCTGGTTCGCGCAAGTTTCCCTCAGGATAGCAGTGGTTGATCTCAGTTTTATGAGGTAAAGCGAATGATTAGGGACTCGGGGCGCTATACAGCCTTCATCCATTCTCAAACTTTAAATATGTAAGAAGCTCTTGTTGCTTAATTGAACGTGAGCATTCGAATGTATCAGCACTAGTGGGCCATTTTT
>mthdF51R26_150056 _082318_42243_c100747962550000001823169907081557_s1_p0/40287/ccs		
AAGTCGTAACAAGGTCTCCGTAGGTGAACCTGCGGAGGGATCATTACTGAGTTTTTAACTCTCCAAACCATGTGAACTTACCACTGTTGCCTCGGTGGATGGTGCTGTCTCTCGGGACGGTACCACCGCCGGTGGACTACCTAAACTCTGTTAATTTTTGTCAATCTGAATCAAACTAAGAAATAAGTTAAAACTTTCAACAACGGATCTCTTGGTTCTGGCATCGATGAAGAACGCAGCGAAATGCGATAAGTAATGTGAATTGCAGAATTCAGTGAATCATCGAATCTTTGAACGCACATTGCGCCCATTAGTATTCTAGTGGGCATGCCTGTTCGAGCGTCATTTCAACCCTTAAGCCTAGCTTAGTGTTGGGAGACTGCCTAATACGCAGCTCCTCAAAACCAGTGGCGGAGTCGGTTCGTGCTCTGAGCGTAGTAATTTTTTATCTCGCTTCTGCAAGCCGGACTGGCAACAGCCATAAACCGCACCCTTCGGGGGCACTTTTTAATGGTTGACCTCGGATCAGGTAGGAATACCCGCTGAACTTAAGCATATCAATAAGCGGAGGAAAAGAAACCAACAGGGATTGCCCTAGTAACGGCGAGTGAAGCGGCAACAGCTCAAATTTGAAATCTGGCCTTCTGGTCCGAGTTGTAATTTGTAGAGGATGATTTTGGTTAGGTACCTTCCGAGTTCCTTGGAACAGGACGCCTTAGAGGGTGAGAGCCCCGTACGGTTGGATGCCGAGCCTCTGTAAATCTCCTTCGACGAGTCGAGTAGTTTGGGAATGCTGCTCTAAATGGGAGGTAAATTTCTTCTAAAGCTAAATACCGGCCAGAGACCGATAGCGCACAAGTAGAGTGATCGAAAGATGAAAAGCACTTTGAAAAGAGGGTTAAATAGTACGTGAAATTGTTGAAAGGGAAGGATTTATGACCAGACCTTTGCCTTGCGGATCATCCGGTGTTCTCACCGGTGCACTTCGCTTGGTTGAGGCCAGCATCAGTTTTGGCGGCGGGATAAAGACTTCAGGAACGTGACTCCCCCGGGAGTGTTATAGCCTGCTGTGTAATACCGCCGCTGGGACTGAGGACCGCGCTTCGGCTAGGATGCTGGCATAATGGTCATCAATCACCCGTCTTGAAACACGGACCAAGGAGTCGAACATTTATGCGAGTTTTTGGGTGTTAAACCCTCAAGCGTAATGAAAGTGAACGGAGGTGAGAGCCCTTACGGGTGCATCATCGACCGATCCTGATGTCTTCGGATGGATTTGAGTAAGAGCATAACTGTTCGGACCCGAAAGATGGTGAACTATGCGTGGATAGGGTGAAGCCAGAGGAAACTCTGGTGGAGGCTCGCAGCGGTTCTGACGTGCAAATCGATCGTCAAATCTGCGCATGGGGGCGAAAGACTAATCGAACCATCTAGTAGCTGGTTACCGCCGAAGTTTCCCTCAGGATAGCAGTGTTGTATTCAGTTTTATGAGGTAAAGCGAATGATTAGGGACTCGGGGGCGCTATATTGCCTTCATCCATTCTCAAACTTTAAATATGTAAGAAGCCCTTGTCGCTTAATTGGACGTGGGCATTCGAATGTATCAACACTAGTGGGCCATTTTT
>mthdF51R26_150057 _082318_42243_c100747962550000001823169907081557_s1_p0/48427/ccs		
AAGTCGTACAAGGTCTCGTAGGTGAACCTGCGGAGGGATCATTACTGAGTTTTTAACTCTCCAAACCATGTGAACTTACCACTGTTGCCTCGGTGGATGGTGCTGTCTCTCGGGACGGCGCCACCGCCGGTGGACTACCTAAACTTGTAATTTGTCAATCTGAATCAAACTAAGAAATAAGTTAAAACTTTCAACAACGGATCTCTTGGTTCTGGCATCGATGAAGAACGCAGCGAAATGCGATAAGTAATGTGAATTGCAGAATTCAGTGAATCATCGAATCTTTGAACGCACATTGCGCCCATTAGTATTCTAGTGGGCATGCCTGTTCGAGCGTCATTTTCAACCTTAAGCCTAGCTTAGTGTTGGGAGACTGCCTAATACGCAGCTCCTCAAAACCAGTGGCGGAGTCGGTTCGTGCTCTGAAGCGTAGTAATTTTTTATCTCGCTTCTGTAAGCCGGACTGGCAACAGCCAGAAAACCGCACCCCTCGGGGGCACTTTTTAATGGTTGACCTCGGATCAGGTAGGAATACCCGCTGAACTTAAGCATATCAATAAGCGGAGGAAAAGAAACCAACAGGATTGCCCTAGTAACGGCGAGTGAAGCGGCAACAGCTCAAATTGAAATCTGGCCTTCTGGTCCGAGTTGTAATTTGTAGAGGATGATTTTGGTTAGGTACCTTCCGAGTTCCTTGGGAACAGGACGCCTTAGAGGGTGAGAGCCCCGTACGGTTGGATGCCGAGCCTTGTAAATCTCCTTCGACGAGTCGAGTAGTTTGGGAATGCTGCTCTAAATGGGAGGTAAATTTCTTCTAAAGCTAAATACCGGCCAGAGACCGATAGCGCACAAGTAGAGTGATCGAAAGATGAAAAGCACTTTGAAAAGAGGGTTAAATAGTACGTGAAATTGTTGAAAGGGAAGGATTTATGACCAGACCTTTGCCTTGCGGATCATCCGGTGTTCTCCACCGGTGCACTTCGCTTGGTTTGAGGCCAGCATCAGTTTTGGCGGCGGGATAAGACTTCAGGAACGTGACTCCCCCGGGAGTGTTATAGCCTGCTGTGTAATACCGCCGCTGGACTGAGGACCGCGCTTCGGCTAGGATGCTGGCATAATGGTCATCAATCACCCGTCTTGAAACACGGACCAAGGAGTCGAACATTTATGCGAGTTTTTGGGTGTTAAACCCTCAAGCGTAATGAAAGTGAACGGAGGTGAGAGCCCTTACGGGTGCATCATCGACCGATCCTGATGTCTTCGGATGGATTTGAGTAAGAGCATAACTGTTCGGACCCGAAAGATGGTGAACTATGCGTGGATAGGGTGAAGCCAGAGAAACTCTGGTGGAGGCTCGCAGCGGTTCTGACGTGCAAATTCGATCGTCAAATCTGGCATGGGGGCGAAAGACTAATCGAACCATCTAGTAGCTGGTTACCGCCGAAGTTTCCCTCAGGATAGCAGTGTTGTATTCAGTTTTATGAGTTAAAGCGAATGATTAGGGACTCGGGGGCGCTATATTGCCTTCATCCATCTCAAACTTAAATATGTAAGAAGCCCTTGTCGCTTAATTGGACGTGGGCATTCGAATGTATCAAACACTAGTGGCCATTTT
>mthdF51R26_150058 _082318_42243_c100747962550000001823169907081557_s1_p0/50843/ccs		
AAGTCGTAACAAGGTCTCCGTAGGTGAACCTGCGGAGGGATCATTACTGAGTTTTTAACTCTCCAAACCATGTGAACTTACCACTGTTGCCTCGGTGGATGGTGCTGTCTCTCGGGACGGTGCCACCGCCGGTGGACTACCTAAACTCTGTTAATTTTTGTCAATCTGAATCAAACTAAGAAATAAGTTAAAACTTTCAACAACGGATCTCTTGGTTCTGGCATCGATGAAGAACGCAGCGAAATGCGATAAGTAATGTGAATTGCAGAATTCAGTGAATCATCGAATCTTTGAACGCACATTGCGCCCATTAGTATTCTAGTGGGCATGCCTGTTCGAGCGTCATTTCAACCCTTAAGCCTAGCTTAGTGTTGGAGACTGCCTAATACGCAGCTCCTCAAAACCAGTGGCGGAGTCGGTTCGTGCTCTGAGCGTAGTAATTTTTTATCTCGCTTCTGCAAGCCGGACTGGCAACAGCCATAACCGCACCCTTCGGGGCACTTTTTAATGGTTGACCTCGGATCAGGTAGGAATACCCGCTGAACTTAAGCATATCAATAAGCGGAGGAAAAGAAACCAACAGGGATTGCCCTAGTAACGGCGAGTGAAGCGGCAACAGCTCAAATTTGAAATCTGGCCTTCTGGTCCGAGTTGTAATTTGTAGAGGATGATTTTGGTTAGGTACCTTCCGAGTTCCTTGGAACAGGACGCCTTAGAGGGTGAGAGCCCGTACGGTTGGATGCCGAGCCTATGTAAATCTCCTTCGACGAGTCGAGTAGTTTGGGAATGCTGCTCTAAATGGGAGGTAAATTTCTTCTAAAGCTAAATACCGGCCAGAGACCGATAGCGCACAAGTAGAGTGATCGAAAGATGAAAAGCACTTTGAAAAGAGGGTTAAATAGTACGTGAAATTGTTGAAAGGGAAGGATTTATGACCAGACCTTTGCCTTGCGGATCATCCGGTGTTCTCACCGGTGCACTTCGCTTGGTTGAGGCCAGCATCAGTTTTGGCGGCGGGATAAAGACTTCAGGAACGTGACTCCCCGGAGTGTTATAGCCTGCTGTGTAATACCGCCGCTGGGACTGAGGACCGCGCTTCGGCTAGGATGCTGGCATAATGGTCATCAATCACCCGTCTTGAAACACGGACCAAGGAGTCGAACATTTATGCGAGTTTTTGGGTGTTAAACCCTCAAGCGTAATGAAAGTGAACGGAGGTGAGAGCCCTTACGGGTGCATCATCGACCGATCCTGATGTCTTCGGATGGATTTGAGTAAGAGCATAACTGTTCGGACCCGAAAGATGGTGAACTATGCGTGGATAGGGTGAAGCCAGAGGAAACTCTGGTGGAGGCTCGCAGCGGTTCTGACGTGCAAATCGATCGTCAAATCTGCGCATGGGGGCGAAAGACTAATCGAACCATCTAGTAGCTGGTTACCGCCGAAGTTTCCCTCAGGATAGCAGTGTTGTATTCAGTTTTATGAGGTAAAGCGAATGATTAGGGACTCGGGGGCGCTATATTGCCTTCATCCATTCTCAAACTTTAAATATGTAAGAAGCCCTTGTCGCTTAATTGGACGTGGGCATTCGAATGTATCAACACTAGTGGGCCATTTTT
>mthdF51R26_150059 _082318_42243_c100747962550000001823169907081557_s1_p0/53533/ccs		
AAGTCGTAACAAGGTCTCCGTTGGTGAACCAGCGGAGGGATCATTACCGAGTTTACAACTCCCAAACCCCTGTGAACATACCTTATGTTGCCTCGGCGGATCAGCCCGCGCCCCGTAAAAAGGGACGGCCCGCCAGAGGACCCTAAACTCTGTTTTTAGTGGAACTTCTGAGTAAAACAAACAAATAAATCAAAACTTTCAACAACGGATCTCTTGGTTCTGGCATCGATGAAGAACGCAGCAAAATGCGATAAGTAATGTGAATTGCAGAATTCAGTGAATCATCGAATCTTTGAACGCACATTGCGCCCGCTGGTATTCCGGCGGGCATGCCTGTTCGAGCGTCATTTCAACCCTCAAGCCCCGGGTTTGGTGTTGGGGATCGGCTCTGCCTCACGGCGGTGCCGCCCCCGAAATACATTGGCGGTCTCGCTGCAGCCTCCATTGCGTAGTAGCTAACACCTCGCAACTGGAACGCGGCGCGGCCATGCCGTAAAACCCCAACTTCTGAATGTTGACCTCGGATCAGGTAGGAATACCCGCTGAACTTAAGCATATCAATAAGCGGAGGAAAAGAAACCAACAGGGATTGCCCTAGTAACGGCGAGTGAAGCGGCAACAGCTCAAATTTGAAATCTGGCTTTCGGGCCCGAGTTGTAATTTGTAGAGGATACTTTTGATGCGGTGCCTTCCGAGTTCCCTGGAACGGGACGCCATAGAGGGTGAGAGCCCCGTCTGGTTGGATGCCAAATCTCTGTAAAGTTCCTTCGACGAGTCGAGTAGTTTGGGAATGCTGCTCTAAATGGGAGGTATATGTCTTCTAAAGCTAAATATTGGCCAGAGACCGATAGCGCACAAGTAGAGTGATCGAAAGATGAAAAGCACTTTGAAAAGAGAGTTAAAAAGTACGTGAAATTGTTGAAAGGGAAGCGTTTATGACCAGACTTGGACTTGGTTAATCATCTGGGGTTCTCCCAGTGCACTTTTCCAGTTCAGGCCAGCATCAGTTTTCGCCGGGGGATAAAGGCTGCGGGAATGTGGCTCTCTTCGGGGAGTGTTATAGCCCGTTGTGTAATACCCTGGTGGGACTGAGGTTCGCGCTTCTGCAAGGATGCTGGCGTAATGGTCATCAACGACCCGTCTTGAAACACGGACCAAGGAGTCGTCTTCGTATGCGAGTGTTCGGGTGTCAAACCCCTACGCGTAATGAAAGTGAACGCAGGTGAGAGCTTCGGCGCATCATCGACCGATCCTGATGTTCTCGGATGGATTTGAGTAAGAGCATACGGGGCCGGACCCGAAAGAAGGTGAACTATGCCTGTATAGGGTGAAGCCAGAGGAAACTCTGGTGGAGGCTCGCAGCGGTTCTGACGTGCAAATCGATCGTCAAATATGGGCATGGGGGCGAAAGACTAATCGAACCTTCTAGTAGCTGGTTTCCGCCGAAGTTTCCCTCAGGATAGCAGTGTTGAACTCAGTTTTATGAGGTAAAGCGAATGATTAGGGACTCGGGGGCGCTATATTGCCTTCATCCATTCTCAAACTTTAAATATGTAAGAAGCCCTTGTTGCTTAATTGAACGTGGGCATTCGAATGTATCAACACTAGTGGGCCATTTTT
>mthdF51R26_150060 _082318_42243_c100747962550000001823169907081557_s1_p0/63274/ccs		
AAGTCGTAACAAGGTTTCCGTAGGTGAACCTGCGGAAGGATCATTACCGAGAGTTGCAGGCTTTTGTCTGCCATCTCTTACCCATGTCTTTTGCGTACTACACGTTTCCTCGGCAGGTCCGCCTGCCGTTAGGACCACATTAAACCATTTGCAGTTGCAGTCAGCGTCTGAAAAACTTAATAATTACAACTTTTAACAACGGATCTCTTGGTTCTGGCATCGATGAAGAACGCAGCGAAATGCGATAAGTAGTGTGAATTGCAGAATTCAGTGAATCATCGAATCTTTGAACGCACATTGCGCCCCTTGGTATTCCATGGGGCATGCCTGTTCGAGCGTCATTTGTACCTTCAAGCTCTGCTTGGTGTTGGGTGTTTGTCCCGCCTTTGTGCGCGGACTCGCCTTAAAGCAATTGGCAGCCGGCGTATTAGTTTCGGAGCGCAGCACAAATCGCGCTCTGTGTCTTATACGGTAGCATCCATCAAGACTATTTTACACTCTTGACCTCGGATCAGGTAGGGATACCCGCTGAACTTAAGCATATCAATAAGCGGAGGAAAAGAAACCAACAGGGATTGCCCTAGTAACGGCGAGTGAAGCGGCAACAGCTCAAATTTGAAATCTGGCGTCTTTGGCGTCCGAGTTGTAATTTGCAGAGGGCGCTTTGGCGTTGGCAGCAGTCTAAGTTCCTTGGAACAGGACGTCACAGAGGGTGAGAATCCCGTACGTGGTTGCTGGCCTTCGCCGTGTAAAGCCCCTTCGACGAGTCGAGTTGTTTGGGAATGCAGCTCTAAATGGGAGGTAAATTTCTTCTAAAGCTAAATACTGGCCAGAGACCGATAGCGCACAAGTAGAGTGATCGAAAGATGAAAAGCACTTTGGAAAGAGAGTCAAACAGCACGTGAAATTGTTAAAAGGGAAGCGCTTGCAGCCAGACTTGCCTGTAGTTGCTCATCCGGACTTTTGTCCGGTGCACTCTTCTATAGGCAGGCCAGCATCAGTTTGGGCGGTTGGATAAAGGTCTCTGTCATGTACCTCTCTTCGGGAGAACTTATAGGGGAGACGACATGCAACCAGCCTGGACTGAGGTCCGCGCATTTGCTAGGATGCTGGCGTAATGGCTGTAAGCGGCCCGTCTTGAAACACGGACCAAGGAGTCTAACATCTATGCGAGTGTTTGGGTGTCAAGCCCGAACGCGTAATGAAAGTGAACGGAGGTGGGAACCCCTCGGGGTGCACCATCGACCGATCCTGATGTCTTCGGATGGATTTGAGTAAGAGCATAGCTGTTGGGACCCGAAAGATGGTGAACTATGCTTGAATAGGGTGAAGCCAGAGGAAACTCTGGTGGAGGCTCGCAGCGGTTCTGACGTGCAAATCGATCGTCAAATTTGGGCATAGGGGCGAAAGACTAATCGAACTATCTAGTAGCTGGTTCCTGCCGAAGTTTCCCTCAGGATAGCAGTGACGTATTCAGTTTTATGAGGTAAAGCGAATGATTAGAGGCCTGGGGGTTGAAACAACCTTCACCTATTCTCAAACTTTAAATATGTAAGAAGTCCTTGTTACTTAATTGAACGTGGACACTTGAATGTACCGTCACTAGTGGGCCATTTTT
>mthdF51R26_150061 _082318_42243_c100747962550000001823169907081557_s1_p0/66628/ccs		
AAGTCGTAACAAGGTTTCCGTAGGTGAACCTGCGGAAGGATCATTACCTAGAGTTGTAGGCTTTGCCTGCTATCTCTTACCCATGTCTTTTGAGTACCTTCGTTTCCTCGGCGGGTTCGCCCGCCGATTGGACAATTTAAACCATTTGCAGTTGCAGTCAGCGTCTGAAAAACTTAATAATTACAACTTTTAACAACGGATCTCTTGGTTCTGGCATCGATGAAGAACGCAGCGAAATGCGATAAGTAGTGTGAATTGCAGAATTCAGTGAATCATCGAATCTTTGAACGCACATTGCGCCCCTTGGTATTCCATGGGGCATGCCTGTTCGAGCGTCATTTGTACCTTCAAGCTCTGCTTGGTGTTGGGTGTTTGTCCCGCCTTTGTGCGCGGACTCGCCTTAAAGCAATTGGCAGCCGGCGTATTAGTTTCGGAGCGCAGCACAAATCGCGCTCTGTGTCTTATACGGTAGCATCCATCAAGACTATTTTACACTCTTGACCTCGGATCAGGTAGGGATACCCGCTGAACTTAAGCATATCAATAAGCGGAGGAAAAGAAACCAACAGTGATTGCCCTAGTAACGGCGAGTGAAGCGGCAACAGCTCAAATTTGAAATCTGGCGTCTTTGGCGTCCGAGTTGTAATTTGCAGAGGGCGCTTTGGCGTTGGCAGCAGTCTAAGTTCCTTGGAACAGGACGTCACAGAGGGTGAGAATCCCGTACGTGGTTGCTGGCCTTCGCCGTGTAAAGCCCCTTCGACGAGTCGAGTTGTTTGGGAATGCAGCTCTAAATGGGAGGTAAATTTCTTCTAAAGCTAAATACTGGCCAGAGACCGATAGCGCACAAGTAGAGTGATCGAAAGATGAAAAGCACTTTGGAAAGAGAGTCAAACAGCACGTGAAATTGTTAAAAGGGAAGCGCTTGCAGCCAGACTTGCCTGTAGTTGCTCATCCGGACTTTTGTCCGGTGCACTCTTCTATAGGCAGGCCAGCATCAGTTTGGGCGGTTGGATAAAGGTCTCTGTCATGTACCTCTCTTCGGGGAGAACTTATAGGGGAGACGACATGCAACCAGCCTGGACTGAGGTCCGCGCATTTGCTAGGATGCTGGCGTAATGGCTGTAAGCGGCCCGTCTTGAAACACGGACCAAGGAGTCTAACATCTATGCGAGTGTTTGGGTGTCAAGCCCGAACGCGTAATGAAAGTGAACGGAGGTGGGAACCCCTCGGGGTGCACCATCGACCGATCCTGATGTCTTCGGATGGATTTGAGTAAGAGCATAGCTGTTGGGACCCGAAAGATGGTGAACTATGCTTGAATAGGGTGAAGCCAGAGGAAACTCTGGTGGAGGCTCGCAGCGGTTCTGACGTGCAAATCGATCGTCAAATTTGGGCATAGGGGCGAAAGACTAATCGAACTATCTAGTAGCTGGTTCCTGCCGAAGTTTCCCTCAGGATAGCAGTGACGTATTCAGTTTTATGAGGTAAAGCGAATGATTAGAGGCCTGGGGTTGAAACAACCTTCACCTATTCTCAAACTTTAAATATGTAAGAAGTCCTTGTTACTTAATTGAACGTGGACACTTGAATGTACCGTCACTAGTGGGCCATTTTT
>mthdF51R26_150062 _082318_42243_c100747962550000001823169907081557_s1_p0/68221/ccs		
AAGTCGTAACAAGGTCTCCGTTGGTGAACCAGCGGAGGGATCATTACCGAGTTTACAACTCCCAAACCCCTGTGAACATACCTTATGTTGCCTCGGCGGATCAGCCCGCGCCCCGTAAAAAGGGACGGCCCGCCGCAGGAACCCTAAACTCTGTTTTTAGTGGAACTTCTGAGTATAAAAAACAAAATAAATCAAAACTTTCAACAACGGATCTCTTGGTTCTGGCATCGATGAAGAACGCAGCAAAATGCGATAAGTAATGTGAATTGCAGAATTCAGTGAATCATCGAATCTTTGAACGCACATTGCGCCCGCCAGTATTCTGGCGGGCATGCCTGTTCGAGCGTCATTTCAACCCTCAAGCTCAGCTTGGTGTTGGGAGCTGCAGTCCTGCTGCACTCCCAAATACATTGGCGGTCACGTCGAGCTTCCATAGCGTAGTAATTTACACATCGTTACTGGTAATCGTCGCGGCCACGCCGTTAAACCCCAACTTCTGAATGTTGACCTCGGATCAGGTAGGAATACCCGCTGAACTTAAGCATATCAATAAGCGGAGGAAAAGAAACCAAACAGGGATTGCCCTAGTAACGGCGAGTGAAGCGGCAACAGCTCAAATTTGAAATCTGGCTTTCGGGCCCGAGTTGTAATTTGTAGAGGATGATTTTTGATGCGGTGCCTTCCGAGTTCCCTGGAACGGGACGCCATAGAGGGTGAGAGCCCCGTCTGGTTGGATGCCAAATCTCTGTAAATCTCCTTCGACGAGTCGAGTAGTTTGGGAATGCTGCTCTAAATGGGAGGTATATGTCTTCTAAAGCTAAATACCGGCCAGAGACCGATAGCGCACAAGTAGAGTGATCGAAAGATGAAAAGCACTTTGAAAAGAGAGTTAAAAAGTACGTGAAATTGTTGAAAGGGAAGCGTTTATGACCAGACTTGGGCTTGGTTAATCATCTGGGGTTCTCTCCAGTGCACTTTTCCAGTCCAGGCCAGCATCAGTTTTCGCCGGGGGACAAAGGCTTCGGGAATGTGGCTCCCCTCGGGGAGTGTTATAGCCCGTTGTGTAATACCCTGGTGGGGACTGAGGTTCGCGCTTCTGCAAGGATGCTGGCGTAATGGTCATCAACGACCCGTCTTGAAACACGGACCAAGGAGTCGTCTTCGTATGCGAGTGTTCGGGTGTCAAACCCCTACGCGTAATGAAAGTGAACGCAGGTGAGAGCTTCGGCGCATCATCGACCGATCCTGATGTTCTCGGATGGATTTGAGTAAGAGCATACGGGGCCGGACCCGAAAGAAGGTGAACTATGCCTGTGTAGGGTGAAGCCAGAGGAAACTCTGGTGGAGGCTCGCAGCGGTTCTGACGTGCAAATCGATCGTCAAACATGGGCATGGGGGCGAAAGACTAATCGAACCTTCTAGTAGCTGGTTTCCGCCGAAGTTTCCCTCAGGATAGCAGTGTTGAACTCAGTTTTATGAGGTAAAGCGAATGATTAGGGACTCGGGGGCGCTATTTAGCCTTCATCCATTCTCAAACTTTAAATATGTAAGAAGCTCTTGTTGCTTAATTGAACGTGAGCATTCGAATGTATCAACACTAGTGGGCCATTTTT
>mthdF51R26_150063 _082318_42243_c100747962550000001823169907081557_s1_p0/69779/ccs		
AAGTCGTAACAAGGTTTCCGTAGGTGAACCTGCGGAAGGATCATTACCGAGAGTTGCAGGCTTTTGTCTGCCATCTCTTACCCATGTCTTTTGCGTACTACACGTTTCCTCGGCAGGTCCGCCTGCCGTTAGGACCACATTAAACCATTTGCAGTTGCAGTCAGCGTCTGAAAAACTTAATAATTACAACTTTTAACAACGGATCTCTTGGTTCTGGCATCGATGAAGAACGCAGCGAAATGCGATAAGTAGTGTGAATTGCAGAATTCAGTGAATCATCGAATCTTTGAACGCACATTGCGCCCCTTGGTATTCCATGGGGCATGCCTGTTCGAGCGTCATTTGTACCTTCAAGCTCTGCTTGGTGTTGGGTGTTTGTCCCGCCTTTGTGCGCGGACTCGCCTTAAAGCAATTGGCAGCCGGCGTATTAGTTTCGGAGCGCAGCACAAATCGCGCTCTGTGTCTTATACGGTAGCATCCATCAAGACTATTTTACACTCTTGACCTCGGATCAGGTAGGGATACCCGCTGAACTTAAGCATATCAATAAGCGGAGGAAAAGAAACCAACAGGGATTGCCCTAGTAACGGCGAGTGAAGCGGCAACAGCTCAAATTTGAAATCTGGCGTCTTTGGCGTCCGAGTTGTAATTTGCAGAGGGCGCTTTGGAGTTGGCAGCAGTCTAAGTTCCTTGGAACAGGACGTCACAGAGGGTGAGAATCCCGTACGTGGTTGCTGGCCTTCGCCGTGTAAAAGCCCCTTCGACGAGTCGAGTTGTTTGGGAATGCAGCTCTAAATGGAGGTAAATTTCTTCTAAAGCTAAATACTGGCCAGAGACCGATAGCGCACAAGTAGAGTGATCGAAAGATGAAAAGCACTTTGGAAAGAGAGTCAAACAGCACGTGAAATTGTTAAAAGGGAAGCGCTTGCAGCCAGACTTGCCTGTAGTTGCTCATCCGGACTTTTGTCCGGTGCACTCTTCTATAGGCAGGCCAGCATCAGTTTGGGCGGTTGGATAAAGGTCTCTGTCATGTACCTCTCTTCGGGGAGAACTTATAGGGGAGACGACATGCAACCAGCCTGGACTGAGGTCCGCGCATTTGCTAGGATGCTGGCGTAATGGCTGTAAGCGGCCCGTCTTGAAACACGGACCAAGGAGTCTAACATCTATGCGAGTGTTTGGGTGTCAAGCCCGAACGCGTAATGAAAGTGAACGGAGGTGGGAACCCCTCGGGGTGCACCATCGACCGATCCTGATGTCTTCGGATGGATTTGAGTAAGAGCATAGCTGTTGGGACCCGAAAGATGGTGAACTATGCTTGAATAGGGTGAAGCCAGAGGAAACTCTGGTGGAGGCTCGCAGCGGTTCTGACGTGCAAATCGATCGTCAAATTTGGGCATAGGGGCGAAAGACTAATCGAACTATCTAGTAGCTGGTTCCTGCCGAAGTTTCCCTCAGGATAGCAGTGACGTATTCAGTTTTATGAGGTAAAGCGAATGATTAGAGGCCTGGGGGTTGAAACAACCTTCACCTATTCTCAAACTTTAAATATGTAAGAAGTCCTTGTTACTTAATTGAACGTGGACACTTGAATGTACCGTCACTAGTGGGCCATTTTT
>mthdF51R26_150064 _082318_42243_c100747962550000001823169907081557_s1_p0/70840/ccs		
AAGTCGTAACAAGGTTCCGTAGGTGAACCTGCGGAAGGATCATTACCGAGAGTTGCAGGCTTTTGTCTGCCATCTCTTACCATGTCTTTTGCGTACTACACGTTTCCTCGGCAGGTCCGCCTGCCGTTAGGACCACATTAACCATTTGCAGTTGCAGTCAGCGTCTGAAAAACTTAATAATTACAACTTTTAACAACGGATCTCTTGGTTCTGGCATCGATGAAGAACGCAGCGAAATGCGATAAGTAGTGTGAATTGCAGAATTCAGTGAATCATCGAATCTTTGAACGCACATTGCGCCCCTTGGTATTCCATGGGCATGCCTGTTCGAGCGTCATTTGTACCTTCAAGCTCTGCTTGGTGTTGGGTGTTTGTCCCGCCTTTGTGCGCGGACTCGCCTTAAAGCAATTGGCAGCCGGCGTATTAGTTTCGGAGCGCAGCACAAATCGCGCTCTGTGTCTTATACGGTAGCATCCATCAAGACTATTTTACACTCTTGACCTCGGATCAGGTAGGGATACCGCTGAACTTAAGCATATCAATAAGCGGAGGAAAAGAAACCAACAGGGATTGCCCTAGTAACGGCGAGTGAAGCGGCAACAGCTCAATTTGAAATCTGGCGTCTTTGGCGTCCGAGTTGTAATTTGCAGAGGGCGCTTTGGCGTTGGCAGCAGTCTAAGTTCCTTGGAACAGGACGTCACAGAGGGTGAGAATCCCGTACGTGGTTGCTGGCCTTCGCCGTGTAAAGCCCTTCGACGAGTCGAGTTGTTTGGGAATGCAGCTCTAAATGGGAGGTAAATTTCTTCTAAAGCTAATACTGGCCAGAGACCGATAGCGCACAAGTAGAGTGATCGAAAGATGAAAAGCACTTGGAAAGAGAGTCAAACAGCACGTGAAATTGTTAAAAGGGAAGCGCTTGCAGCCAGACTTGCCTGTAGTTGCTCATCCGGACTTTTGTCCGGTGCACTCTTCTATAGGCAGGCCAGCATCAGTTTGGGCGGTTGGATAAAGGTCTCTGTCATGTACCTCTCTTCGGGAGAACTTATAGGGGAGACGACATGCAACCAGCCTGGACTGAGGTCCGCGCATTTGCTAGGATGCTGGCGTAATGGCTGTAAGCGGCCCGTCTTGAAACACGGACCAAGGAGTCTAACATCTATGCGAGTGTTTGGGTGTCAAGCCCGAACGCGTAATGAAAGTGAACGGAGTGGAACCCTCGGGGTGCACCATCGACCGATCCTGATGTCTTCGGATGGATTTGAGTAAGAGCATAGCGTTGGGACCCGAAAGATGGTGAACTATGCTTGAATAGGGTGAAGCAGAGGAACTCTGGTGGAGGCTCGCAGCGGTTCTGACGTGCAAATCGATCGTCAATTTGGGCATAGGGCGAAAGACTAATCGAACTATCTAGTAGCTGGTTCCTGCCGAAGTTTCCCTCAGGATAGCAGTGACGTATCGTTTTATGAGGTAAAGCGAATGATTAGAGGCTGGGGGTTGAAACAACTTCACCTATCTCAAACTTAATATGTAAGAAGTCCTTGTTACTTAATTGAACGTGGACACTTGAATGTACCGTCACTAGGGGCCATTTT
>mthdF51R26_150065 _082318_42243_c100747962550000001823169907081557_s1_p0/86119/ccs		
AAGTCGTAACAAGGTCTCCGTAGGTGAACCTGCGGAGGGATCATTACTGAGTTTTTAACTCTCCAAACCATGTGAACTTACCACTGTTGCCTCGGTGGATGGTGCTGTCTCTCGGGACGGTGCCACCGCCGGTGGACTACCTAAACTCTGTTAATTTTTGTCAATCTGAATCAAACTAAGAAATAAGTTAAAACTTTCAACAACGGATCTCTTGGTTCTGGCATCGATGAAGAACGCAGCGAAATGCGATAAGTAATGTGAATTGCAGAATTCAGTGAATCATCGAATCTTTGAGCGCACATTGCGCCCATTAGTATTCTAGTGGGCATGCCTGTTCGAGCGTCATTTCAACCCTTAAGCCTAGCTTAGTGTTGGGAGACTGCCTAATACGCAGCTCCTCAAAACCAGTGGCGGAGTCGGTTCGTGCTCTGAGCGTAGTAATTTTTTATCTCGCTTCTGCAAGCCGGACTGGCAACAGCCATAAACCGCACCCTTCGGGGCACTTTTTAATGGTTGACCTCGGATCAGGTAGGAATACCCGCTGAACTTAAGCATATCAATAAGCGGAGGAAAAGAAACCAACAGGGATTGCCCTAGTAACGGCGAGTGAAGCGGCAACAGCTCAAATTTGAAATCTGGCCTTCTGGTCCGAGTTGTAATTTGTAGAGGATGATTTTGGTTAGGTACCTTCCGAGTTCCTTGGAACAGGACGCCTTAGAGGGTGAGAGCCCCGTACGGTTGGATGCCGAGCCTCTGTAAATCTCCTTCGACGAGTCGAGTAGTTTGGGAATGCTGCTCTAAATGGGAGGTAAATTTCTTCTAAAGCTAAATACCGGCCAGAGACCGATAGCGCACAAGTAGAGTGATCGAAAGATGAAAAGCACTTTGAAAAGAGGGTTAAATAGTACGTGAAATTGTTGAAAGGGAAGGATTTATGACCAGACCTTTGCCTTGCGGATCATCCGGTGTTCTCACCGGTGCACTTCGCTTGGTTGAGGCCAGCATCAGTTTTGGCGGCGGGATAAAGACTTCAGGAACGTGACTCCCCCGGGAGTGTTATAGCCTGCTGTGTAATACCGCCGCTGGGACTGAGGACCGCGCTTCGGCTAGGATGCTGGCATAATGGTCATCAATCACCCGTCTTGAAACACGGACCAAGGAGTCGAACATTTATGCGAGTTTTTGGGTGTTAAACCCTCAAGCGTAATGAAAGTGAACGGAGGTGAGAGCCCTTACGGGTGCATCATCGACCGATCCTGATGTCTTCGGATGGATTTGAGTAAGAGCATAACTGTTCGGACCCGAAAGATGGTGAACTATGCGTGGATAGGGTGAAGCCAGAGGAAACTCTGGTGGAGGCTCGCAGCGGTTCTGACGTGCAAATCGATCGTCAAATCTGCGCATGGGGGCGAAAGACTAATCGAACCATCTAGTAGCTGGTTACCGCCGAAGTTTCCCTCAGGATAGCAGTGTTGTATTCAGTTTTATGAGGTAAAGCGAATGATTAGGGACTCGGGGGCGCTATATTGCCTTCATCCATTCTCAAACTTTAAATATGTAAGAAGCCCTTGTCGCTTAATTGGACGTGGGCATTCGAATGTATCAACACTAGTGGGCCATTTTT
>mthdF51R26_150066 _082318_42243_c100747962550000001823169907081557_s1_p0/95512/ccs		
AAGTCGTAACAAGGTTTCCGTAGGTGAACCTGCGGAAGGATCATTAGTGAATAACAAGGGTGTCCAATTTAACTTGGAACCCGACCTTCTCACATCTAACCCTGTGCATCTGTTTTAATGGCGAGCAGCTCGAAAGAGTTGTGAGCCGTTTCACTTTACAAACACTAGTCTATGAATGTAATCTTTTTATAACAAATAAAAACTTTCAACAACGGATCTCTTGGCTCTCGCATCGATGAAGAACGCAGCGAAATGCGATACGTAATGTGAATTGCAGAATTCAGTGAATCATCGAATCTTTGAACGCATCTTGCGCTCTCTGGTATTCCGGAGAGCATGTCTGTTTGAGTGTCATGAATTCTTCAACCCAACTGTTTCTTGTAAACAGCTGGCGTTTGGATTCTGAGCGCTGCTGGCTTCGTGCCTAGCTCGTTCGTAATACATCAGCATCCCTAATACAAGTTTGGATTGACTTGGCGTAATAGACTATTCGCTAAGGATTCAATGTTCGCATTGAGCCAACTTAGTTAAGGAAGCTTCTAATTGAAAGTCTACCTTTTGATTAGATCTCAAATCAGGCAGGATTACCCGCTGAACTTAAGCATATCAATAAGCGGAGGAAAAGAAACTAACAAGGATTCCCCTAGTAGCGGCGAGCGAAGCGGGAAAAGCTCAAATTTGTTAATCTGGCGTCTTCGACGTCCGAGTTGTAATCTCGAGAAGTGTTTTCCGTGATAGACCGCATACAAGTCTCTTGGAACAGAGCGTCATAGTGTGAGAACCCAGTACACGATGCGGATGCCTATTACTTGTGATACACTTTCGAAGAGTCGAGTTGTTTGGGAATGCAGCTCAAATTGGGTGGTAAATTCCATCTAAAGCTAAATATTGGCGAGAGACCGATAGCGAACAAGTACCGTGAGGGAAAGATGAAAGCACTTTGGAAAGAGAGTTAACAGTACGTGAAATTGTTGGAAGGGAAACACATGCAGGATACTTGCTATTCGGGCAACTCGATTGGCAGGCCCGCATCAGTTTTTCGGGGCGGAAAAAGCGTAAAGAGAAGGTAGCAATTTCGGTTGTGTTATAGCTCTTTACTGGATTCGCCCTGGGGGACTGAGGAACGCAGCGTGCTTTTAGCAATCCTTCGGGATTCCACGCTTAGGATGCGGGTTATGGCTGTATATGACCCGTCTTGAAACACGGACCAAGGAGTCTAACATGCTTGCGAGTATTTGGGTGTCAAACCCGGATGCGCAATGAAAGTGAATGGAGGTGGGAAGCGCAAGCTGCACCATCGACCGATCTGGATTTTTAAGATGGATTTGAGTAAGAGCAAGTATGTTGGGACCCGAAAGATGGTGAACTATGCCTGAATAGGGCGAAGCCAGAGGAAACTCTGGTGGAGGCTCGTAGCGGTTCTGACGTGCAAATCGATCGTCAAATTTGGGTATAGGGGCGAAAGACTAATCGAACCATCTAGTAGCTGGTTCCTGCCGAAGTTTCCCTCAGGATAGCAGAAACTCACATCAGTTCTATGAGGTAAAGCGAATGATTAGAGGCCTTGGGGTTGAAACAACCTTAACCTATTCTCAAACTTTAAATATGTAGGAAGCCCTTGCTACTTAATTGAGCGAGGGCATGCGAATGAGAGTTTCTAGTGGGCCATTTTT
>mthdF51R26_150067 _082318_42243_c100747962550000001823169907081557_s1_p0/97207/ccs		
AAGTCGTAACAAGGTTTCCGTAGGTGAACCTGCGGAAGGATCATTACCGAGAGTTGCAGGCTTTTGTCTGCCATCTCTTACCCATGTCTTTTGCGTACTACACGTTTCCTCGGCAGGTCCGCCTGCCGTTAGGACCACATTAAACCATTTGCAGTTGCAGTCAGCGTCTGAAAAACTTAATAATTACAACTTTTAACAACGGATCTCTTGGTTCTGGCATCGATGAAGAACGCAGCGAAATGCGATAAGTAGTGTGAATTGCAGAATTCAGTGAATCATCGAATCTTTGAACGCACATTGCGCCCCTTGGTATTCCATGGGGCATGCCTGTTCGAGCGTCATTTGTACCTTCAAGCTCTGCTTGGTGTTGGGTGTTTGTCCCGCCTTTGTGCGCGGACTCGCCTTAAAGCAATTGGCAGCCGGCGTATTAGTTTCGGAGCGCAGCACAAATCGCGCTCTGTGTCTTATACGGTAGCATCCATCAAGACTATTTTACACTCTTGACCTCGGATCAGGTAGGGATACCCGCTGAACTTAAGCATATCAATAAGCGGAGGAAAAGAAACCAACAGGGATTGCCCTAGTAACGGCGAGTGAAGCGGCAACAGCTCAAATTTGAAATCTGGCGTCTTTGGCGTCCGAGTTGTAATTTGCAGAGGGCGCTTTGGCGTTGGCAGCAGTCTAAGTTCCTTGGAACAGGACGTCACAGAGGGTGAGAATCCCGTACGTGGTTGCTGGCCTTCGCCGTGTAAAGCCCCTTCGACGAGTCGAGTTGTTTGGGAATGCAGCTCTAAATGGGAGGTAAATTTCTTCTAAAGCTAAATACTGGCCAGAGACCGATAGCGCACAAGTAGAGTGATCGAAAGATGAAAAGCACTTTGGAAAGAGAGTCAAACAGCACGTGAAATTGTTAAAAGGGAAGCGCTTGCAGCCAGACTTGCCTGTAGTTGCTCATCCGGACTTTTGTCCGGTGCACTCTTCTATAGGCAGGCCAGCATCAGTTTGGGCGGTTGGATAAAGGTCTCTGTCATGTACCTCTCTTCGGGGAGAACTTATAGGGAGACGACATGCAACCAGCCTGGACTGAGGTCCGCGCATTTGCTAGGATGCTGGCGTAATGGCTGTAAGCGGCCCGTCTTGAAACACGGACCAAGGAGTCTAACATCTATGCGAGTGTTTGGGTGTCAAGCCCGAACGCGTAATGAAAGTGAACGGAGGTGGGAACCCTCGGGGTGCACCATCGACCGATCCTGATGTCTTCGGATGGATTTGAGTAAGAGCATAGCTGTTGGGACCCGAAAGATGGTGAACTATGCTTGAATAGGGTGAAGCCAGAGGAAACTCTGGTGGAGGCTCGCAGCGGTTCTGACGTGCAAATCGATCGTCAAATTTGGGCATAGGGGCGAAAGACTAATCGAACTATCTAGTAGCTGGTTCCTGCGAAGTTTCCCTCAGGATAGCAGTGACGTATTCAGTTTATGAGGTAAAGCGAATGATTAGAGGCCTGGGGGTTGAAACAACCTTCACCTATTCTCAAACTTTAAATATGTAAGAAGTCCTTGTTACTTAATTGAACGTGGACACTTGAATGTACCGTCACTAGTGGGCCATTTTT
>mthdF51R26_150068 _082318_42243_c100747962550000001823169907081557_s1_p0/103971/ccs		
AAGTCGTAACAAGGTCTCCGTAGGTGAACCTGCGGAGGGATCATTACTGAGTTTTTAACTCTCCAAACCATGTGAACTTACCACTGTTGCCTCGGTGGATGGTGCTGTCTCTCGGGACGGTACCACCGCCGGTGAGACTACCTAAACTCTGTTAATTTTTGTCAATCTGAATCAAACTAAGAAATAAGTTAAAACTTTCAACAACGGATCTCTTGGTTCTGGCATCGATGAAGAACGCAGCGAAATGCGATAAGTAATGTGAATTGCAGAATTCAGTGAATCATCGAATCTTTGAACGCACATTGCGCCCATTAGTATTCTAGTGGGCATGCCTGTTCGAGCGTCATTTTCAACCCTTAAGCCTAGCTTAGTGTTGGGAGACTGCCTAATACGCAGCTCCTCAAAACCAGTGGCGGAGTCGGTTCGTGCTCTGAGCGTAGTAATTTTTTATCTCGCTTCTGTAAGCCGGACTGGCAACAGCCAGAAACCGCGCCCCTCGGGGGCACTTTTTAATGGTTGACCTCGGATCAGGTAGGAATACCCGCTGAACTTAAGCATATCAATAAGCGGAGGAAAAGAAACCAACAGGGATTGCCCTAGTAACGGCGAGTGAAGCGGCAACAGCTCAAATTTGAAATCTGGCCTTCTGGTCCGAGTTGTAATTTGTAGAGGATGATTTTGGTTAGGTACCTTCCGAGTTCCTTGGAACAGGACGCCTTAGAGGGTGAGAGCCCCGTACGGTTGGATGCCGAGCCTCTGTAAATCTCCTTCGACGAGTCGAGTAGTTTGGGAATGCTGCTCTAAATGGGAGGTAAATTTCTTCTAAAGCTAAATACCGGCCAGAGACCGATAGCGCACAAGTAGAGTGATCGAAAGATGAAAAGCACTTTGAAAAGAGGGTTAAATAGTACGTGAAAATTGTTGAAAGGGAAGGATTTATGACCAGACCTTTGCCTTGCGGATCATCCGGTGTTCTCACCGGTGCACTTCGCTTGGTTGAGGCCAGCATCAGTTTTGGCGGCGGGATAAAGACTTCAGGAACGTGACTCCCCCGGGAGTGTTATAGCCTGCTGTGTAATACCGCCGCTGGGACTGAGGACCGCGCTTCGGCTAGGATGCTGGCATAATGGTCATCAATCACCCGTCTTGAAACACGGACCAAGGAGTCGAACATTTATGCGAGTTTTTGGGTGTTAAACCCTCAAGCGTAATGAAAGTGAACGGAGGTGAGAGCCCTTACGGGTGCATCATCGACCGATCCTGATGTCTTCGGATGGATTTGAGTAAGAGCATAACTGTTCGGACCCGAAAGATGGTGAACTATGCGTGGATAGGGTGAAGCCAGAGGAAACTCTGGTGGAGGCTCGCAGCGGTTCTGACGTGCAAATCGATCGTCAAATCTGCGCATGGGGGCGAAAGACTAATCGAACCATCTAGTAGCTGGTTACCGCCGAAGTTTCCCTCAGGATAGCAGTGTTGTATTCAGTTTTATGAGGTAAAGCGAATGATTAGGGACTCGGGGGCGCTATATTGCCTTCATCCATTCTCAAACTTTAAATATGTAAGAAGCCCTTGTCGCTTAATTGGACGTGGGCATTCGAATGTATCAACACTAGTGGGCCATTTTT
>mthdF51R26_150069 _082318_42243_c100747962550000001823169907081557_s1_p0/112681/ccs		
AAGTCGTAACAAGGTTTCCGTAGGTGAACCTGCGGAAGGATCATTACCGAGAGTTGCAGGCTTTTGTCTGCCATCTCTTACCCATGTCTTTTGCGTACTACACGTTTCCTCGGCAGGTCCGCCTGCCGTTAGGACCACATTAAACCATTTGCAGTTGCAGTCAGCGTCTGAAAAACTTAATAATTACAACTTTTAACAACGGATCTCTTGGTTCTGGCATCGATGAAGAACGCAGCGAAATGCGATAAGTAGTGTGAATTGCAGAATTCAGTGAATCATCGAATCTTTGAACGCACATTGCGCCCCTTGGTATTCCATGGGGCATGCCTGTTCGAGCGTCATTTGTACCTTCAAGCTCTGCTTGGTGTTGGGTGTTTGTTCCCGCCTTTGTGCGCGGACTCGCCTTAAAGCAATTGGCAGCCGGCGTATTAGTTTCGGAGCGCAGCACAAATCGCGCTCTGTGTCTTATACGGTAGCATCCATCAAGACTATTTTACACTCTTGACCTCGGATCAGGTAGGGATACCCGCTGAACTTAAGCATATCAATAAGCGGAGGAAAAGAAACCAACAGGGATTGCCCTAGTAACGGCGAGTGAAGCGGCAACAGCTCAAATTTGAAATCTGGCGTCTTTGGCGTCCGAGTTGTAATTTGCAGAGGGCGCTTTGGCGTTGGCAGCAGTCTAAGTTCCTTGGAACAGGACGTCACAGAGGGTGAGAATCCGTACGTGGTTGCTGGCCTTCGCCGTGTAAAGCCCTTCGACGAGTCGAGTTGTTTGGAATGCAGCTCTAAATGGGAGGTAAATTTCTTCTAAAGCTAAATACTGGCCAGAGACCGATAGCGCACAAGTAGAGTGATCGAAAGATGAAAAGCACTTTGGAAAGAGAGTCAAACAGCACGTGAAATTGTTAAAAGGGAAGCGCTTGCAGCCAGACTTGCCTGTAGTTGCTCATCCGGACTTTTGTCCGGTGCACTCTTCTATAGGCAGGCCAGCATCAGTTTGGGCGGTTGGATAAAGGTCTCTGTCATGTACCTCTCTTCGGGGAGAACTTATAGGGAGACGACATGCAACCAGCCTGGACTGAGGTCCGCGCATTTGCTAGGATGCTGGCGTAATGGCTGTAAGCGGCCCGTCTTGAAACACGGACCAAGGAGTCTAACATCTATGCGAGTGTTTGGGGTGTCAAGCCCGAACGCGTAATGAAAGTGAACGGAGGTGGGAACCCCTCGGGGTGCACCATCGACCGATCCTGATGTCTTCGGATGGATTTGAGTAAGAGCATAGCTGTTGGGACCCGAAAGATGGTGAACTATGCTTGAATAGGGTGAAGCCAGAGGAAACTCTGGTGGAGGCTCGCAGCGGTTCTGACGTGCAAATCGATCGTCAATTTGGGCATAGGGGCGAAAGACTAATCGAACTATCTAGTAGCTGGTTCCTGCCGAGTTTCCCTCAGGATAGCAGTGACGTATTCAGTTTTATGAGGTAAAGCGAATGATTAGAGGCCTGGGGTTGAAACAACCTTCACCTATTCTCAAACTTTAAATATGTAAGAAGTCCTTGTTACTTAATTGAACGTGGACACTTGAATGTACCGTCACTAGTGGGCCATTTTT
>mthdF51R26_150070 _082318_42243_c100747962550000001823169907081557_s1_p0/118737/ccs		
AAGTCGTAACAAGGTCTCCGTAGGTGAACCTGCGGAGGGATCATTACTGAGTTTTTAACTCTCCAAACCATGTGAACTTACCACTGTTGCCTCGGTGGATGGTGCTGTCTCTCGGGACGGCGCCACCGCCGGTGGACTACCTAAACTCTGTTAATTTTGTCAATCTGAATCAAACTAAGAAATAAGTTAAAACTTTCAACAACGGATCTCTTGGTTCTGGCATCGATGAAGAACGCAGCGAAATGCGATAAGTAATGTGAATTGCAGAATTCAGTGAATCATCGAATCTTTGAACGCACATTGCGCCATTAGTATTCTAGTGGGCATGCCTGTTCGAGCGTCATTTCAACCCTTAAGCCTAGCTTAGTGTTGGGAGACTGCCTAATACGCAGCTCCTCAAAACCAGTGGCGGAGTCGGTTCGTGCTCTGAGCGTAGTAATTTTTTATCTCGCTTCTGTAAGCCGGACTGGCAACAGCCATAAACCGCACCCTCGGGGCACTTTTTAATGGTTGACCTCGGATCAGGTAGGAATACCCGCTGAACTTAAGCATATCAATAAGCGGAGGAAAAGAAACCAACAGGGATTGCCCTAGTAACGGCGAGTGAAGCGGCAACAGCTCAAATTTGAAATCTGGCCTTCTGGTCCGAGTTGTAATTTGTAGAGGATGATTTTGGTTAGGTACCTTCCGAGTTCCTTGGAACAGGACGCCTTAGAGGGTGAGAGCCCCGTACGGTTGGATGCCGAGCCTTTGTAAATCTCCTTCGACGAGTCGAGTAGTTTGGGAATGCTGCTCTAAATGGGAGGTAAATTTCTTCTAAAGCTAAATACCGGCCAGAGACCGATAGCGCACAAGTAGAGTGATCGAAAGATGAAAAGCACTTTGAAAAGAGGGTTAAATAGTACGTGAAATTGTTGAAAGGGAAGGATTTATGACCAGACCTTTGCCTTGCGGATCATCCGGTGTTCTCACCGGTGCACTTCGCTTGGTTGAGGCCAGCATCAGTTTTGGCGGCGGGATAAAGACTTCAGGAACGTGACTCCCCCGGGAGTGTTATAGCCTGCTGTGTAATACCGCCGCTGGGACTGAGGACCGCGCTTCGGCTAGGATGCTGGCATAATGGTCATCAATCACCCGTCTTGAAACACGGACCAAGGAGTCGAACATTTATGCGAGTTTTTGGGTGTTAAACCCTCAAGCGTAATGAAAGTGAACGGAGGTGAGAGCCCTTACGGGTGCATCATCGACCGATCCTGATGTCTTCGGATGGATTTGAGTAAGAGCATAACTGTTCGGACCCGAAAGATGGTGAACTATGCGTGGATAGGGTGAAGCCAGAGGAAACTCTGGTGGAGGCTCGCAGCGGTTCTGACGTGCAAATCGATCGTCAAATCTGCGCATGGGGGCGAAAGACTAATCGAACCATCTAGTAGCTGGTTACCGCCGAAGTTTCCCTCAGGATAGCAGTGTTGTATTCAGTTTTATGAGGTAAAGCGAATGATTAGGGACTCGGGGGCGCTATATTGCCTTCATCCATTCTCAAACTTTAAATATGTAAGAAGCCCTTGTCGCTTAATTGGACGTGGGCATTCGAATGTATCAACACTAGTGGGCCATTTTT
>mthdF51R26_150071 _082318_42243_c100747962550000001823169907081557_s1_p0/122020/ccs		
AAGTCGTAACAAGGTCTCCGTAGGTGAACCTGCGGAGGGATCATTACTGAGTTTTTAACTCTCCAAACCATGTGAACTTACCACTGTTGCCTCGGTGGATGGTGCTGTCTCTCGGGACGGTACCACCGCCGGTGGACTACCTAAACTCTGTTAATTTTTGTCAATCTGAATCAAACTAAGAAATAAGTTAAAACTTTCAACAACGGATCTCTTGGTTCTGGCATCGATGAAGAACGCAGCGAAATGCGATAAGTAATGTGAATTGCAGAATTCAGTGAATCATCGAATCTTTGAACGCACATTGCGCCATTAGTATTCTAGTGGCATGCCTGTTCGAGCGTCATTTCAACCCTTAAGCCTAGCTTAGTGTTGGGAGACTGCCTAATACGCAGCTCCTCAAAACCAGTGGCGGAGTCGGTTCGTGCTCTGAGCGTAGTAATTTTTTATCTCGCTTCTGCAAGCCGGACTGGCAACAGCCATAAACCGCACCCTTCGGGGCACTTTTTAATGGTTGACCTCGGATCAGGTAGGAATACCCGCTGAACTTAAGCATATCAATAAGCGGAGGAAAGAAACAACAGGGATTGCCCTAGTAACGGCTAGTGAAGCGGCAACAGCTCAAATTTGAAATCTGGCCTTCTGGTCCGAGTTGTAATTTGTAGAGGATGATTTTGGTTAGGTACCTTCCGAGTTCCTTGGAACAGGACGCCTTAGAGGGTGAGAGCCCGTACGGTTGGATGCCGAGCCTTTGTAAATCTCCTTCGACGAGTCGAGTAGTTTGGGAATGCTGCTCTAAATGGGAGGTAAATTTCTTCTAAAGCTAAATACCGGCCAGAGACCGATAGCGCACAAGTAGAGTGATCGAAAGATGAAAGCACTTTGAAAAGAGGTTAAATAGTACGTGAAATTGTTGAAAGGGAAGGATTTATGACCAGACCTTTGCCTTGCGGATCATCCGGTGTCTCACCGGTGCACTTCGCTTGGTTGAGGCCAGCATCAGTTTTGGCGGCGGGATAAAGACTTCAGGAACGTGACTCCCCCGGGAGTGTTATAGCCTGCTGTGTAATACCGCCGCTGGACTGAGGACCCGCTTCGGCTAGGATGCTGGCATAATGGTCATCAATCACCCGTCTTGAAACACGGACCAAGGAGTCGAACATTTATGCGAGTTTTTGGTGTTAAACCCTCAAGCGTAATGAAGTGAACGGAGGTGAGAGCCCTTACGGTGCATCATCGACCGATCCTGATGTCTTCGGATGGATTTGAGTAAGAGCATAACTGTTCGGACCCGAAAGATGGTGAACTATGCGTGGATAGGGTGAAGCCAGAGGAAACTCTGGTGGAGGCTCGCAGCGGTTCTGACGTGCAAATCGATCGTCAAATCTGCGCATGGGGCGAAAGACTAATCGAACCATCTAGTAGCTGGTTACCGCCGAAGTTTCCCTCAGGATAGCAGTGTTGTATTCAGTTTTATGAGGTAAAGCGAATGATTAGGGACTCGGGGCGCTATATTGCCTTCATCCATTCTCAAACTTAAATATGTAAGAAGCCCTTGTCGCTTAATTGGACGTGGCATTCGAATGTATCAACACTAGTGGGCCATTTTT
>mthdF51R26_150072 _082318_42243_c100747962550000001823169907081557_s1_p0/129987/ccs		
AAGTCGTAACAAGGTCTCCGTAGGTGAACCTGCGGAGGATCATTACTGAGTTTTTAACTCTCCAAACCATGTGAACTTACCACTGTTGCCTCGGTGGATGGTGCTGTCTCTCGGGACGGTGCCACCGCCGGTGGACTACCTAAACTCTGTTAATTTTTGTCAATCTGAATCAAACTAAGAAATAAGTTAAAACTTTCAACAACGGATCTCTTGGTTCTGGCATCGATGAAGAACGCAGCGAAATGCGATAAGTAATGTGAATTGCAGAATTCAGTGAATCATCGAATCTTTGAACGCACATTGCGCCCATTAGTATTCTAGTGGGCATGCCTGTTCGAGCGTCATTTCAACCCTTAAGCCTAGCTTAGTGTTGGGAGACTGCCTAATACGCAGCTCCTCAAAACCAGTGGCGGAGTCGGTTCGTGCTCTGAGCGTAGTAATTTTTTATCTCGCTTCTGCAAGCCGGACTGGCAACAGCCATAAACCGCACCCTTCGGGGGCACTTTTTAATGGTTGACCTCGGATCAGGTAGGAATACCCGCTGAACTTAAGCATATCAATAAGCGGAGGAAAAGAAACCAACAGGGATTGCCCTAGTAACGGCGAGTGAAGCGGCAACAGCTCAAATTTGAAATCTGGCCTTCTGGTCCGAGTTGTAATTTGTAGAGGATGATTTTGGTTAGGTACCTTCCGAGTTCCTTGGAACAGGACGCCTTAGAGGGTGAGAGCCCCGTACGGTTGGATGCCGAGCCTCTGTAAATCTCCTTCGACGAGTCGAGTAGTTTGGGAATGCTGCTCTAAATGGGAGGTAAATTTCTTCTAAAGCTAAATACCGGCCAGAGACCGATAGCGCACAAGTAGAGTGATCGAAAGATGAAAAGCACTTTGAAAGAGGGTTAAATAGTACGTGAAATTGTTGAAAGGGAAGGATTTATGACCAGACCTTTGCCTTGCGGATCATCCGGTGTTCTCACCGGTGCACTTCGCTTGGTTGAGGCCAGCATCAGTTTTGGCGGCGGGATAAAGACTTCAGGAACGTGACTCCCCCGGGAGTGTTATAGCCTGCTGTGTAATACCGCCGCTGGGACTGAGGACCGCGCTTCGGCTAGGATGCTGGCATAATGGTCATCAATCACCCGTCTTGAAACACGGACCAAGGAGTCGAACATTTATGCGAGTTTTTGGGTGTTAAACCCTCAAGCGTAATGAAAGTGAACGGAGGTGAGAGCCCTTACGGGTGCATCATCGACCGATCCTGATGTCTTCGGATGGATTTGAGTAAGAGCATAACTGTTCGGACCCGAAAGATGGTGAAACTATGCGTGGATAGGGTGAAGCCAGAGGAAACTCTGGTGGAGGCTCGCAGCGGTTCTGACGTGCAAATCGATCGTCAAATCTGCGCATGGGGGCGAAAGACTAATCGAACCATCTAGTAGCTGGTTACCGCCGAAGTTTCCCTCAGGATAGCAGTGTTGTATTCAGTTTTATGAGGTAAAGCGAATGATTAGGGACTCGGGGGCGCTATATTGCCTTCATCCATTCTCAAACTTTAAATATGTAAGAAGCCCTTGTCGCTTAATTGGACGTGGGCATTCGAATGTATCAACACTAGTGGGCCATTTTT
>mthdF51R26_150073 _082318_42243_c100747962550000001823169907081557_s1_p0/132685/ccs		
AAGTCGTAACAAGGTTTCCGTAGGTGAACCTGCGGAAGGATCATTACCGAGAGTTGCAGGCTTTTGTCTGCCATCTCTTACCCATGTCTTTTGCGTACTACACGTTTCCTCGGCAGGTCCGCCTGCCGTTAGGACCACATTAAACCATTTGCAGTTGCAGTCAGCGTCTGAAAAACTTAATAATTACAACTTTTAACAACGGATCTCTTGGTTCTGGCATCGATGAAGAACGCAGCGAAATGCGATAAGTAGTGTGAATTGCAGAATTCAGTGAATCATCGAATCTTTGAACGCACATTGCGCCCCTTGGTATTCCATGGGGCATGCCTGTTCGAGCGTCATTTGTACCTTCAAGCTCTGCTTGGTGTTGGGTGTTTGTCCCGCCTTTGTGCGCGGACTCGCCTTAAAGCAATTGGCAGCCGGCGTATTAGTTCGGAGCGCAGCACAAATCGCGCTCTGTGTCTTATACGGTAGCATCCATCAAGACTATTTTACACTCTTGACCTCGGATCAGGTAGGGATACCCGCTGAACTTAAGCATATCAATAAGCGGAGGAAAAGAAACCAACAGGGATTGCCCTAGTAACGGCGAGTGAAGCGGCAACAGCTCAAATTTGAAATCTGGCGTCTTTGGCGTCCGAGTTGTAATTTGCAGAGGGCGCTTTGGCGTTGGCAGCAGTCTAAGTTCCTTGGAACAGGACGTCAAGAGGGTGAGAATCCCGTACGTGGTTGCTGGCCTTCGCCGTGTAAAGCCCCTTCGACGAGTCGAGTTGTTTGGGAATGCAGCTCTAAATGGGAGGTAAATTTCTTCTAAAGCTAAATACTGGCCAGAGACCGATAGCGCACAAGTAGAGTGATCGAAAGATGAAAAGCACTTTGGAAAGAGAGTCAAACAGCACGTGAAATTGTTAAAAGGGAAGCGCTTGCAGCCAGACTTGCCTGTAGTTGCTCATCCGGACTTTTGTCCGGTGCACTCTTCTATAGGCAGGCCAGCATCAGTTTGGGCGGTTGGATAAAGGTCTCTGTCATGTACCTCTCTTCGGGGAGAACTTATAGGGGAGACGACATGCAACCAGCCTGGACTGAGGTCCGCGCATTTGCTAGGATGCTGGCGTAATGGCTGTAAGCGGCCCGTCTTGAAACACGGACCAAGGAGTCTAACATCTATGCGAGTGTTTGGGTGTCAAGCCCGAACGCGTAATGAAAGTGAACGGAGGTGGGAACCCCTCGGGGTGCACCATCGACCGATCCTGATGTCTTCGGATGGATTTGAGTAAGAGCATAGCTGTTGGGACCCGAAAGATGGTGAACTATGCTTGAATAGGGTGAAGCCAGAGGAAACTCTGGTGGAGGCTCGCAGCGGTTCTGACGTGCAAATCGATCGTCAAATTTGGGCATAGGGGCGAAAGACTAATCGAACTATCTAGTAGCTGGTTCCTGCCGAAGTTTCCCTCAGGATAGCAGTGACGTATTCAGTTTTATGAGGTAAAGCGAATGATTAGAGGCCTGGGGGTTGAAACAACCTTCACCTATTCTCAACTTTAAATATGTAAGAAGTCCTTGTTACTTAATTGAACGTGGACACTTGAATGTACCGTCACTAGTGGGCCATTTTT
>mthdF51R26_150074 _082318_42243_c100747962550000001823169907081557_s1_p0/133987/ccs		
AAGTCGTAACAAGGTTTCCGTAGGTGAACCTGCGGAAGGATCATTACCGAGAGTTGCAGGCTTTTGTCTGCCATCTCTTACCCATGTCTTTTGCGTACTACACGTTTCCTCGGCAGGTCCGCCTGCCGTTAGGACCACATTAAACCATTTGCAGTTGCAGTCAGCGTCTGAAAAACTTAATAATTACAACTTTTAACAACGGATCTCTTGGTTCTGGCATCGATGAAGAACGCAGCGAAATGCGATAAGTAGTGTGAATTGCAGAATTCAGTGAATCATCGAATCTTTGAACGCACATTGCGCCCCTTGGTATTCCATGGGGCATGCCTGTTCGAGCGTCATTTGTACCTTCAAGCTCTGCTTGGTGTTGGGTGTTTGTCCCGCCTTTGTGCGCGGACTCGCCTTAAAGCAATTGGCAGCCGGCGTATTAGTTTCGGAGCGCAGCACAAATCGCGCTCTGTGTCTTATACGGTAGCATCCATCAAGACTATTTTACACTCTTGACCTCGGATCAGGTAGGGATACCCGCTGAACTTAAGCATATCAATAAGCGGAGGAAAAGAAACCAACAGGGATTGCCCTAGTAACGGCGAGTGAAGCGGCAACAGCTCAAATTTGAAATCTGGCGTCTTTGGCGTCCGAGTTGTAATTTGCAGAGGGCGCTTTGGCGTTGGCAGCAGTCTAAGTTCCTTGGAACAGGACGTCACAGAGGGTGAGAATCCCGTACGTGGTTGCTGGCCTTCGCCGTGTAAAGCCCCTTCGACGAGTCGAGTTGTTTGGGAATGCAGCTCTAAATGGGAGGTAAATTTCTTCTAAAGCTAAATACTGGCCAGAGACCGATAGCGCACAAGTAGAGTGATCGAAAGATGAAAAGCACTTTGGAAAGAGAGTCAAACAGCACGTGAAATTGTTAAAAGGGAAGCGCTTGCAGCCAGACTTGCCTGTAGTTGCTCATCCGGACTTTTGTCCGGTGCACTCTTCTATAGGCAGGCCAGCATCAGTTTGGGCGGTTGGATAAAGGTCTCTGTCATGTACCTCTCTTCGGGGAGAACTTATAGGGGAGACGACATGCAACCAGCCTGGACTGAGGTCCGCGCATTTGCTAGGATGCTGGCGTAATGGCTGTAAGCGGCCCGTCTTGAAACACGGACCAAGGAGTCTAACATCTATGCGAGTGTTTGGGTGTCAAGCCCGAACGCGTAATGAAAGTGAACGGAGGTGGGAACCCCTCGGGGTGCACCATCGACCGATCCTGATGTCTTCGGATGGATTTGAGTAAGAGCATAGCTGTTGGGACCCGAAAGATGGTGAACTATGCTTGAATAGGGTGAAGCCAGAGGAAACTCTGGTGGAGGCTCGCAGCGGTTCTGACGTGCAAATCGATCGTCAAATTTGGGCATAGGGGCGAAAGACTAATCGAACTATCTAGTAGCTGGTTCCTGCCGAAGTTTCCCTCAGGATAGCAGTGACGTATTCAGTTTTATGAGGTAAAGCGAATGATTAGAGGCCTGGGGGTTGAAACAACCTTCACCTATTCTCAAACTTTAAATATGTAAGAAGTCCTTGTTACTTAATTGAACGTGGACACTTGAATGTACCGTCACTAGTGGGCCATTTTT
>mthdF51R26_150075 _082318_42243_c100747962550000001823169907081557_s1_p0/145129/ccs		
AAGTCGTAACAAGGTCTCCGTTGGTGAACCAGCGGAGGGATCATTACCGAGTTTACAACTCCCAAACCCCTGTGAACATACCTTATGTTGCCTCGGCGGATCAGCCCGCGCCCCGTAAAACGGGACGGCCCGCCAGAGGACCCTAAACTCTGTTTTTATTGTAACTTCTGAGTATAAAAAACAAATAAATCAAAACTTTCAACAACGGATCTCTTGGTTCTGGCATCGATGAAGAACGCAGCAAAATGCGATAAGTAATGTGAATTGCAGAATTCAGTGAATCATCGAATCTTTGAACGCACATTGCGCCCGCCAGTATTCTGGCGGGCATGCCTGTTCGAGCGTCATTTCAACCCTCAAGCCCAGCTTGGTGTTGGGAGCTGCAGTCCTGCTGCACTCCCCAAATACATTGGCGGTCACGTCGAGCTTCCATAGCGTAGTAATTTACACATCGTTACTGGTAATCGTCGCGGCCACGCCGTTAAACCCCAACTTCTGAATGTTGACCTCGGATCAGGTAGGAATACCCGCTGAACTTAAGCATATCAATAAGCGGAGGAAAAAGAAACCAACAGGGATTGCCCTAGTAACGGCGAGTGAAGCGGCAACAGCTCAAATTTGAAATCTGGCTTTCGGGCCCGAGTTGTAATTTGTAGAGGATGATTTTGATGCGGTGCCTTCCGAGTTCCCTGGAACGGGACGCCATAGAGGGTGAGAGCCCCGTCTGGTTGGATGCCAAATCTCTGTAAATCTCCTTCGACGAGTCGAGTAGTTTGGGAATGCTGCTCTAAATGGGAGGTATATGTCTTCTAAAGCTAAATACCGGCCAGAGACCGATAGCGCACAAGTAGAGTGATCGAAAGATGAAAAGCACTTTGAAAAGAGAGTTAAAAAGTACGTGAAATTGTTGAAAGGGAAGCGTTTATGACCAGACTTGGGCTTGGTTAATCATCTGGGGTTCTCTCCAGTGCACTTTTCCAGTCCAGGCCAGCATCAGTTTTCGCCGGGGGATAAAGGCTTCGGGAATGTGGCTCCCCTCGGGGAGTGTTATAGCCCGTTGTGTAATACCCTGGTGGGGACTGAGGTTCGCGCTTCTGCAAGGATGCTGGCGTAATGGTCATCAACGACCCGTCCTGAAACACGGACCAAGGAGTCGTCTTCGTATGCGAGTGTTCGGGTGTCAAACCCCTACGCGTAATGAAAGTGAACGCAGGTGAGAGCTTCGGCGCATCATCGACCGATCCTGATGTTCTCGGATGGATTTGAGTAAGAGCATACGGGGCCGGACCCGAAAGAAGGTGAACTATGCCTGTGTAGGGTGAAGCCAGAGGAAACTCTGGTGGAGGCTCGCAGCGGTTCTGACGTGCAAATCGATCGTCAAACATGGGCATGGGGGCGAAAGACTAATCGAACCTTCTAGTAGCTGGTTTCCGCCGAAGTTTCCCTCAGGATAGCAGTGTTGAACTCAGTTTTATGAGGTAAAGCGAATGATTAGGGACTCGGGGGCGCTATATTAGCCTTCATCCATTCTCAAACTTTAAATATGTAAGAAGCTCTTGTTGCTTAATTGACGTGAGCATTCGAATGTATCAACACTAGTGGGCCATTTTT
>mthdF51R26_150076 _082318_42243_c100747962550000001823169907081557_s1_p0/147287/ccs		
AAGTCGTAACAAGGTTTCCGTAGGTGAACCTGCGGAAGGATCATTACCGAGAGTTGCAGGCTTTTGTCTGCCATCTCTTACCCATGTCTTTTGCGTACTACACGTTTCCTCGGCAGGTCCGCCTGCCGTTAGGACCACATTAAACCATTTGCAGTTGCAGTCAGCGTCTGAAAAACTTAATAATTACAACTTTTAACAACGGATCTCTTGGTTCTGGCATCGATGAAGAACGCAGCGAAATGCGATAAGTAGTGTGAATTGCAGAATTCAGTGAATCATCGAATCTTTGAACGCACATTGCGCCCCTTGGTATTCCATGGGGCATGCCTGTTCGAGCGTCATTTGTACCTTCAAGCTCTGCTTGGTGTTGGGTGTTTGTCCCGCCTTTGTGCGCGGACTCGCCTTAAAGCAATTGGCAGCCGGCGTATTAGTTTCGGAGCGCAGCACAAATCGCGCTCTGTGTCTTATACGGTAGCATCCATCAAGACTATTTTACACTCTTGACCTCGGATCAGGTAGGGATACCCGCTGAACTTAAGCATATCAATAAGCGGAGGAAAAGAAACCAACAGGGATTGCCCTAGTAACGGCGAGTGAAGCGGCAACAGCTCAAATTTGAAATCTGGCGTCTTTGGCGTCCGAGTTGTAATTTGCAGAGGGCGCTTTGGCGTTGGCAGCAGTCTAAGTTCCTTGGAACAGGACGTCACAGAGGGTGAGAATCCCGTACGTGGTTGCTGGCCTTCGCCGTGTAAAGCCCCTTCGACGAGTCGAGTTGTTTGGGAATGCAGCTCTAAATGGGAGGTAAATTTCTTCTAAAGCTAAATACTGGCCAGAGACCGATAGCGCACAAGTAGAGTGATCGAAAGATGAAAAGCACTTTGGAAAGAGAGTCAAACAGCACGTGAAATTGTTAAAAGGGAAGCGCTTGCAGCCAGACTTGCCTGTAGTTGCTCATCCGGACTTTTGTCCGGTGCACTCTTCTATAGGCAGGCCAGCATCAGTTTGGGCGGTTGGATAAAGGTCTCTGTCATGTACCTCTCTTCGGGAGAACTTATAGGGAGACGACATGCAACCAGCCTGGACTGAGGTCCGCGCATTTGCTAGGATGCTGGCGTAATGGCTGTAAGCGGCCCGTCTTGAAACACGGACCAAGGAGTCTAACATCTATGCGAGTGTTTGGGTGTCAAGCCCGAACGCGTAATGAAAGTGAACGGAGGTGGGAACCCCTCGGGGTGCACCATCGACCGATCCTGATGTCTTCGGATGGATTTGAGTAAGAGCATAGCTGTTGGGACCCGAAAGATGGTGAACTATGCTTGAATAGGGTGAAGCCAGAGGAAACTCTGGTGGAGGCTCGCAGCGGTTCTGACGTGCAAATCGATCGTCAAATTTGGCATAGGGCGAAAGACTAATCGAACTATCTAGTAGCTGGTTCCTGCCGAAGTTTCCCTCAGGATAGCAGTGACGTATTCAGTTTTATGAGGTAAAGCGAATGATTAGAGGCCTGGGGGTTGAAACAACCTTCACCTATTCTCAAACTTTAAATATGTAAGAAGTCCTTGTTACTTAATTGAACGTGGACACTTGAATGTACCGTCACTAGTGGGCCATTTTT
>mthdF51R26_150077 _082318_42243_c100747962550000001823169907081557_s1_p0/148216/ccs		
AAGTCGTAACAAGGTCTCCGTAGGTGAACCTGCGGAGGGATCATTACTGAGTTTTTAACTCTCCAAACCATGTGAACTTACCACTGTTGCCTCGGTGGATGGTGCTGTCTCTCGGGACGGCGCCACCGCCGGTGGACTACCTAAACTCTGTTAATTTTTGTCAATCTGAATCAAACTAAGAAATAAGTTAAAACTTTCAACAACGGATCTCTTGGTTCTGGCATCGATGAAGAACGCAGCGAAATGCGATAAGTAATGTGAATTGCAGAATTCAGTGAATCATCGAATCTTTGAACGCACATTGCGCCCATTAGTATTCTAGTGGGCATGCCTGTTCGAGCGTCATTTCAACCTTAAGCCTAGCTTAGTGTTGGGAGACTGCCTAATACGCAGCTCCTCAAAACCAGTGGCGGAGTCGGTTCGTGCTCTGAGCGTAGTAATTTTTTATCTCGCTTCTGTAAGCCGGACTGGCAACAGCCAGAAACCGCACCCTTCGGGGGCACTTTTTAATGGTTGACCTCGGATCAGGTAGGAATACCCGCTGAACTTAAGCATATCAATAAGCGGAGGAAAAGAAACCAACAGGGATTGCCCTAGTAACGGCGAGTGAAGCGGCAACAGCTCAAATTTGAAATCTGGCCTTCTGGTCCGAGTTGTAATTTGTAGAGGATGATTTTGGTTAGGTACCTTCCGAGTTCCTTGGAACAGGACGCCTTAGAGGGTGAGAGCCCGTACGGTTGGATGCCGAGCCTCTGTAAATCTCCTTCGACGAGTCGAGTAGTTTGGGAATGCTGCTCTAAATGGGAGGTAAATTTCTTCTAAAGCTAAATACCGGCCAGAGACCGATAGCGCACAAGTAGAGTGATCGAAAGATGAAAAGCACTTTGAAAAGAGGGTTAAATAGTACGTGAAATTGTTGAAAGGGAAGGATTTATGACCAGACCTTTGCCTTGCGGATCATCCGGTGTTCTCACCGGTGCACTTCGCTTGGTTGAGGCCAGCATCAGTTTTGGCGGCGGGATAAAGACTTCAGGAACGTGACTCCCCCGGGAGTGTTATAGCCTGCTGTGTAATACCGCCGCTGGGACTGAGGACCGCGCTTCGGCTAGGATGCTGGCATAATGGTCATCAATCACCCGTCTTGAAACACGGACCAAGGAGTCGAACATTTATGCGAGTTTTTGGGTGTTAAACCCTCAAGCGTAATGAAAGTGAACGGAGGTGAGAGCCCTTACGGGTGCATCATCGACCGATCCTGATGTCTTCGGATGGATTTGAGTAAGAGCATAACTGTTCGGACCCGAAAGATGGTGAACTATGCGTGGATAGGGTGAAGCCAGAGGAAACTCTGGTGGAGGCTCGCAGCGGTTCTGACGTGCAAATCGATCGTCAAATCTGCGCATGGGGCGAAAGACTAATCGAACCATCTAGTAGCTGGTTACCGCCGAAGTTTCCCTCAGGATAGCAGTGTTGTATTCAGTTTTATGAGGTAAAGCGAATGATTAGGGACTCGGGGCGCTATATTGCCTTCATCCATTCTCAAACTTTAAATATGTAAGAAGCCCTTGTCGCTTAATTGGACGTGGGCATTCGAATGTATCAACACTAGTGGGCCATTTTT
>mthdF51R26_150078 _082318_42243_c100747962550000001823169907081557_s1_p0/149797/ccs		
AGTCGTAACAAGGTTTCCGTAGGTGAACCTGCGAAGGATCATTACCTAGAGTTTGTAGACTTCGTCTGCTACCTCTACCCATGTCTTTTGAGTACCTTCGTTTCCTCGGCGGGTCCGCCCGCCGATGGACAACATTCAAACCCTTTGCAGTTGCAATCAGCGTCTGAAAAAACATAATAGTTACAACTTTCAACAACGGATCTTTGGTTCTGGCATCGATGAAGAACGCAGCGAATGCGATAAAGTGTGTGAATTGCAGAATTCAGTGAATCATCGAATCTTTTGAACGCACATTGCGCCCTTGGTATTCCATGGGGCATGCCTGTTCGAGCGTCATTGTACCTTCAGCTCTGTTTGGTGTTGGGTGTTTGTCCCGCCTCTGCGTGTGACTCGCCTTAACACAATTGGCAGCGGCGTATTAGTTTCGGAGCGCAGTACATCTCGCGCTTGCATCTTATACGGTAGCATCCATCAAGACTATTTTACACTCTGACCTCGGATCAGTAGGATACCCGCTGAACTTAAGCATAATCAATAAGCGGAGGAAAAGAAACCAACAGGGATTGCCCTAGTAACGGCGAGTGAAGCGGCAACAGCTCAAATTTGAAATCTGCGTCTTTGGCGTCGAGTTGTAATTGCAGAGGCGCTTGGCATTGGCAGGGTCAAGTTCCTTGGAACAGGACGTCACAGAGGGTGAGAATCCGTACGTGGTGCTAGCCTTTACCGTGTAAAGCCCTTCGACGATCGAGTTGTTTGGAATGCAGCTCTAAATGGGAGGTAATTTTTCTAAAGCTAAATACTGGCCAGAGACCGATAGCGCACAAGTAGAGTGATCGAAGATGAAAAGCACTTTGGAAGAGAGTTAAACAGCACGTGAAATTGTTAAAGGGAACGCTTGCAGCCAACTTGCCTGTAGTTGCTCATCCGGCTTTTACCGGTGCATCTTTCTACGAGGCAGGCAGCATCAGTTTGGGCGGTTGGATAAGGTCTCTGTCATGTACTCTCTCGGGAGATACTTATAGGGGAGACGACATGCAACCAGCCTGGACTGAGGTCCGCGCATCTGCTAGGATGCTGGGTAATGGCTGTAAGCGGCCCGTCTTGAAACAGGACCAGGAGTCTAACATCTATGCGAGTGTTGGGTGTCAAGGCCCGAACGCGTAATGAAAGTGACGGAGGTGGGAACTTTCGGGTGCCATCGACCGATCCTGATGTCTTCGGATGGATTTGAGTAAGAGCATAGCTGTTGGGACCACGAAAGATGGTGAACTATGCTGAATAGGGTGAAGCAGAGGAAACTCTGGTGGAGGCTGCAGCGGTTCTGAACGTGCAAATCGATCGTCCAATTTGGGCATGGGGCGAAAGACTATCGAACTTATTAGTAGCTGGTTCCTGCCGAAGTTTTCCCTAGGAAGCAGTAACGTTTTCAGTTTTATGAGTAAAGCGAATGATTAGAGGCCTGGGGGTTGAAACAACCTTCACCTATTCTCAACTTAATATGTAAGAAGTCTTGTTACTTAATTGAACGTGACAGTTGAATAGTATGTATACTAGTCGGGCCATTTTT
>mthdF51R26_150079 _082318_42243_c100747962550000001823169907081557_s1_p0/157241/ccs		
AAGTCGTAACAAGGTCTCCGTTGGTGAACCAGCGGAGGATCATTACCGAGTTTACAACTCCCAAACCCCTGTGAAATACCTTATGTTGCCTCGGCGGATCAGCCCGCGCCCGTAAAAAGGACGGCCCGCCGCAGGACCCTAAACTCTGTTTTTAGTGGAACTTCTGAGTATAAAAAACAATAAATCAAAACTTTCAACAACGGATCTCTTGGTTCTGGCATCGATGAAGAACGCAGCAAAATGCGATAAGTAATGTGAATGTGCAGAATTCAGTGAATCATCGAATCTTGAACGCACATTGCGCCCGCCAGTATTCTGGCGGGCATGCCTGTTCGAGCGTCATTTCAACCCTCAAGCTCAGCTTGGTGTTGGGAGCTGCAGTCCTGCTGCACTCCCCAAAATTACATTGGCGGTCACGTCGAGCTTCCATAGCGTAGTAATTTACACATCGTTACTGTAATCGTCGCGGCCACGCCGTTAAACCCAACTTCTGAATGTTGACCTCGGGATCAGGTAGGAATACCCGCTGAACTTAAGCATATCAATAAGCGGAGGAAAAGAAACCAAACAGGATTGCCCTAGTAACGGCGAGTGAGGCGGCAACAGCTCAATTTGAAAATCTGGCTTCGGGCCCGAGTTGTAATTTTGGTAGAGGATGATTTGATGCGGTGCCTTCCGAGTTCCCTGGAACGGGGACGCCATAGAGGGTGAGAGCCCCGTCTGGTTGGATGCCAAATCTTCTGTAAATCTCCTTCGACGGAGTCGAGTAGTTTGGGAATGCTGCTTCTAAATGGGAGGTATATGTCTTCTAAAGCTAAATACCGGCCAGAGACCGATAGCGCACAAGTAAGTGATCGAAAGATGAAAAGCACTTTGAAAAGAAGTTAAAAAGTACGTGAAATGGTTGAAAGGGAAGCGTTTATGACCAGACTTGGCTGGTTATCATCTGGGGTTCTCTCCAGTGCACTTTTCCAGTCCAGGCCAGCATCAGTTTTCGCCGGGGGACAAAGGCTTCGGGAATGTGGCTCCCCTCGGGGAGTGTTATAGCCCGTTGTGTAATACCCTGGTGGGGACTGAGGTTCGCGCTTCTGCAAGGATGCTGGCGTAATGGTCATCAACGACCCGTCTTGAACACGGACCAAGGAGTCGTCTTCGTATGCGAGTGTTCGGGTGTCAAACCCCTACGCGTAATGAAAGTGAACGCAGGTGAGAGCTTCGGCGCATCATCGACCGATCCTGATGTTCTCGGATGGATTTTGAGTAAGAGCATACGGGGCCGGACCCGAAAGAAGGTGAACTATGCCTGTGTAGGGTGAAGCCAGAGGAAACTCTGGTGGAGGCTCGCAGCGGTTCTGACGTGCAAATCGATCGTCAAACATGGGCATGGGGGCGAAAGACTAATCGAACCTTCTAGTAGCTGGTTTCCGCCGAAGTTTCCCTCAGGATAGCAGTGTTGAACTCAGTTTTATGAGGTAAGCGAATGATTAGGGACTCCGGGGGCGCTATTTAGCCTTCATCCATTCTCAAACTTTTAAATATGTAAGAAGCCTCTTGTTGCTTAATTGAACGTGAGCATTCGAATGTATCAACACTAGTGGGCCATTTTTT
>mthdF51R26_150080 _082318_42243_c100747962550000001823169907081557_s1_p0/160114/ccs		
AAGTCGTAACAAGGTTTCCGTAGGTGAACCTGCGGAAGGATCATTACCGAGAGTTGCAGGCTTTTGTCTGCCATCTCTTACCCATGTCTTTTGCGTACTACACGTTTCCTCGGCAGGTCCGCCTGCCGTTAGGACCACATTAAACCATTTGCAGTTGCAGTCAGCGTCTGAAAAACTTAATAATTACAACTTTTAACAACGGATCTCTTGGTTCTGGCATCGATGAAGAACGCAGCGAAATGCGATAAGTAGTGTGAATTGCAGAATTCAGTGAATCATCGAATCTTTGAACGCACATTGCGCCCCTTGGTATTCCATGGGGCATGCCTGTTCGAGCGTCATTTGTACCTTCAAGCTCTGCTTGGTGTTGGGTGTTTGTCCCGCCTTTGTGCGCGGACTCGCCTTAAAGCAATTGGCAGCCGGCGTATTAGTTTCGGAGCGCAGCACAAATCGCGCTCTGTGTCTTATACGGTAGCATCCATCAAGACTATTTTACACTCTTGACCTCGGATCAGGTAGGGATACCCGCTGAACTTAAGCATATCAATAAGCGGAGGAAAAGAAACCAACAGGGATTGCCCTAGTAACGGCGAGTGAAGCGGCAACAGCTCAAATTTGAAATCTGGCGTCTTTGGCGTCCGAGTTGTAATTTGCAGAGGGCGCTTTGGCGTTGGCAGCAGTCTAAGTTCCTTGGAACAGGACGTCACAGAGGGTGAGAATCCCGTACGTGGTTGCTGGCCTTCGCCGTGTAAAGCCCCTTCGACGAGTCGAGTTGTTTGGGAATGCAGCTCTAAATGGGAGGTAAATTTCTTCTAAAGCTAAATACTGGCCAGAGACCGATAGCGCACAAGTAGAGTGATCGAAAGATGAAAAGCACTTTGGAAAGAGAGTCAAACAGCACGTGAAATTGTTAAAAGGGAAGCGCTTGCAGCCAGACTTGCCTGTAGTTGCTCATCCGGACTTTTGTCCGGTGCACTCTTCTATAGGCAGGCCAGCATCAGTTTGGGCGGTTGGATAAAGGTCTCTGTCATGTACCTCTCTTCGGGAGAACTTATAGGGAGACGACATGCAACCAGCCTGGACTGAGGTCGCGCATTTGCTAGGATGCTGGTGTAATGGCTGTAAAGCGGCCCGTCTTGAAACACGGACCAAGGAGTCTAACATCTATGCGAGTGTTTGGTGTCAAGCCCGAACGCGTAATGAAGTGAACGGAGGTGGGAACCCCTCGGGGTGCACCATCGACCGATCCTGATGTCTTCGGATGGATTTGAGTAAGAGCATAGCTGTTGGGACCCGAAAGATGGTGAACTATGCTTGAATAGGGTGAAGCCAGAGGAAACTCTGGTGGAGGCTCGCAGCGGTTCTGACGTGCAAATCGATCGTCCAAATTTGGGCATAGGGGCGAAAGACTAATCGAACTATCTAGTAGCTGGTTCCTGCGAAGTTTCCCTCAGGATAGCAGTGACGTATTTCAGTTTTATGAGGTAAAGCGAATGATTAGAGGCCTGGGGGTTGAAACAACCTTCACCTATTCTCAAACTTTAAATATGTAAGAAGTCCTTGTTACTTAATTGAACGTGGACACTGAATGTACCGTCACTAGTGGGCCATTTTT
>mthdF51R26_150081 _082318_42243_c100747962550000001823169907081557_s1_p0/160881/ccs		
AAGTCGTAACAAGGTCTCCGTAGGTGAACCTGCGGAGGGATCATTACTGAGTTTTTAACTCTCCAAACCATGTGAACTTACCACTGTTGCCTCGGTGGATGTGCTGTCTCTCGGACGGCGCCACCGCCGGTGGACTACCTAAACTCTGTTAATTTTTGTCAATCTGAATCAAACTAAGAAATAAGTTAAAACTTTCAACAACGGATCTCTTGGTTCTGGCATCGATGAAGAACGCAGCGAATGCGATAAGTAATGTGAATTGCAGAATTCAGTGAATCATCGAATCTTTGAACGCACATTGCGCCCATTAGTATTCTAGTGGGCATGCCTGTTCGAGCGTCATTTCAACCCTTAAGCCTAGCTTAGTGTTGGGAGACTGCCTAATACGCAGCTCCTCAAAACCAGTGCGGAGTCGGTTCGTGCTCTGAGCGTAGTAATTTTTTATCTCGCTTCTGCAAGCCGGACTGGCAACAGCCATAAACCGCACCCTTCGGGGGCACTTTTTAATGGTTGACCTCGGATCAGGTAGGAATACCCGCTGAACTTAAGCATATCAATAAGCGGAGGAAAAGAAACCAACAGGGATTGCCCTAGTAACGGCGAGTGAAGCGGCAACAGCTCAAATTTGAAATCTGGCCTTCTGGTCCGAGTTGTAATTTGTAGAGGATGATTTTGGTTAGGTACCTTCCGAGTTCCTTGGAACAGGACGCCTTAGAGGGTGAGAGCCCCGTACGTTGGATGCCGAGCCTTTGTAAATCTCCTTCGACGAGTCGAGTAGTTTGGGAATGCTGCTCTAAATGGGAGGTAAATTTCTTCTAAAGCTAAATACCGGCCAGAGACCGATAGCGCACAAGTAGAGTGATCGAAAGATGAAAAGCACTTTGAAAAGAGGGTTAAATAGTACGTGAAATTGTTGAAAGGGAAGGATTTATGACCAGACCTTTGCCTTGCGGATCATCCGGTGTTCTCACCGGTGCACTTCGCTTGGTTGAGGCCAGCATCAGTTTTGGCGGCGGGATAAAGACTTCAGGAACGTGACTCCCCGGGAGTGTTATAGCCTGCTGTGTAATACCGCCGCTGGTACTGAGGACCGCGCTTCGGCTAGGATGCTGGCATAATGGTCATCAATCACCCGTCTTGAAACACGGACCAAGGAGTCGAACATTTATGCGAGTTTTTGGGTGTTAAACCCTCAAGCGTAATGAAAGTGAACGGAGGTGAGAGCCCTTACGGGTGCATCATCGACCGATCCTGATGTCTTCGGATGGATTTGAGTAAGAGCATAACTGTTCGGACCCGAAAGATGGTGAACTATGCGTGGATAGGGTGAAGCCAGAGGAAACTCTGGTGGAGGCTCGCAGCGGTTCTGACGTGCAAATCGATCGTCAAATCTGCGCATGGGGCGAAAGACTAATCGAACCATCTAGTAGCTGGTTACCGCCGAAGTTTCCCTCAGGATAGCAGTGTTGTATTCAGTTTTATGAGGTAAAGCGAATGATTAGGGACTCGGGGGCGCTATATTGCCTTCATCCATTCTCAAACTTTAAATATGTAAGAAGCCCTTGTCGCTTAATTGGACGTGGGCATTCGAATGTATCAACACTAGTGGGCCATTTTT
>mthdF49R26_150001 _082318_42243_c100747962550000001823169907081557_s1_p0/10/ccs		
AAGTCGTAACAAGGTTTCCGTAGGTGAACCTGCGGAAGGATCCATTATGAATCAGTAGCTTGCTACTGCGCTGGGGGGAGATGGGAAAGTCCTGGCTGAAAAGTTAGTGTACCGGTACCTGCACCCCTATCATACCCTTGTCTTTTGAGCACTTATGTTTCCTTGGTGGGCTTGGCCTGCCGATAGGACAACTTTTAAACCTTTTAATATATCAATCAGCGTCTGAAAAATAATTAATAATTACAACTTTCAACAACGGATCTCTTGGTTCTGGCATCGATGAAGAACGCAGCGAAATGCGATAAGTAGTGTGAATTGCAGAATTCAGTGAATCATCGAATCTTTGAAACCGCACATTGCGCCCCTTGGTATTCCATGGGGCATGCCTGTTCGAGCGTCATTTGTACCTCAAGCTATGCTTGGTGTTGGGTGATTGTCCAGTCTTTTCTAGTCAGGACTCGCCTTAAAGTAATTGGCAGCCAGTATTTTGGTATAAAGCGCAGCACATTTTTGCGATTTAGTCCAGCAATATTAGCAACCATCAAGTTTATTTATCACTTTTGACCTCGGATCAGGTAGGGATACCCGCTGAACTTAAGCATATCAATAAGCGGAGGAAAAGAAACCAACAGGGATTGCCCTAGTAACGGCGAGTGAAGCGGCAACAGCTCAAATTTGAAAATCTGGCTCTTTTAGAGTCCGAAGTTGTAATTTGCAGAGGGCGCTTTGGCATTGGCCAGCGGTCCAAGTTCTTTGGAACAGGACGTCACAGAGGGTGAGAATCCCGTACGTGGTCGCTAGCCTTTGCCGTGTAAAGCCCCTTCGACGAGTCGAGTTGTTTGGGAATGCAGCTCTAAATGGGAGGTAAATTTCTTCTAAAGCTAAATACTGGCCAGAGACCGATAGCGCACAAAGTAGAGTGATCGAAAGATGAAAAGCACTTTGGAAAGAGAGTCAAAAAGCACGTGAAATTGTTGAAAGGGAAGCGCTTGCAGCCAGACTTGCCTGTAGTTGCTCATCCGGACTTTCTGCCGGTGCCACTCTTCATGCGGCAGGGCCAGCATCAGTTTGGGCGGTTGGATAAAGGTCTCTGTCATGTACCTCTCTTCGGGGAGAACTTATAGGGGAGACGACATGCAACCAGCCTGGACTGAGGTCCGCGCATCTGCTAGGATGCTGGCGTAATGGCTGTAAGCGGCCCGTCTTGAAAACACGGACCAAGGAGTCTAACATCTATGCGAGTGTTTTGGGTGTCAAGCCCGAGCGCGTAATGAAAGTGAACGGAGGTGGGAACCTTTCGGGGGTGCACCATCGACCGATCCTGATGTCTTCGGGATGGATTTGAGTAAGAGCATAGCTGTTGGGACCCGAAAGATGGTGAACTATGCTTGAAATAGGGTGAAGCCAGAGGAAACTCTGGTGGAGGCTCGCAGCGGTTCTGACGTGCAAATCGATCGTCAAATTTGGGCATAGGGGCGAAAGACTAATCGAACTATCTAGTAGCTGGTTCCTGCCGAAGTTTCCCTCAGGATAGCAGTAAACGTTTTCAGTTTTATGAGGTAAAGCGAATGATTAGAGGCCTGGGGGTTGAAACAACCTTCACCTATCTCAAACTTTAAATATGTAAGAAGTCCTTGTTACTTGATTGAACGTGGACAGTTGAATGTATCGTTACTAGTGGGCCATTTTT
>mthdF49R26_150002 _082318_42243_c100747962550000001823169907081557_s1_p0/175/ccs		
AAGTCGTAACAAGGTCTCCGTAGGTGAACCTGCGGAGGGATCATTACTGGAGTTTTTAACTCTCCAAACCATGTGAACTTACCACTGTTGCCTCGGTGGATGGTGCTGTCTCTCGGACGGTACCACCGCCGGTGGACTACCTAAACTCTGTTAATTTTTGTCAATCTGAATCAAACTAAGAAATAAGTTAAAACTTTCAACAACGGATCTCTTGGTTCTGGCATCGATGAAGAACGCAGCGAAATGCGATAAAGTAATGTGAATTGCAGAATTCAGTGAATCATCGAATCTTTGAACGCACATTGCGCCCATTAGTATCTAGTGGGCATGCCTGTTCGAGCGTTCATTTCAACCCTTAAGCCTAGCTTAGTGTTGGGAGACTGCCTAATACGCAGCTCCTCAAAACCAGTGGCGGAGTCGGTTCGTGCTCTGAGCGTAGTAATTTTTTATCTCGCTTCTGCAAGCCGGACTGGCAACAGCCATAAACCGCACCCTTCGGGGGCACTTTTTAATGGTTGACCTCGGATCAGGTAGGAATACCCGCTGAACTTAAGCATATCAATAAGCGGAGGAAAAGAAACCAACAGGGATTGCCCTAGTAAACGGCGAGTGAAGCGGCAACAGCTCAAATTTGAAATCTGGCCTTCTGGTCCGAGTTGTAATTTGTAGAGGATGATTTTGGTTAGGGTACCTTCCGAGTTCCTTGGAACAGGACGCCTTAGAGGGTGAGAGCCCCGTACGGTTGGATGCCGAGCCTTTGTAATCTCCTTCGACGAGGTCGAGTAGTTTGGGGAATGCTGCTCTAAATGGGAGGTAAATTTCTTCTAAAGCTAAATACCGGCCAGAGACCGATAGCGCACAAGTAGAGTGATCGAAAGATGAAAAGCACTTTGAAAAGAGGGTTAAATAGTACGTGAAATTGTTGACAAGGGAAGGATTTATGACCAGACCTTTGCCTTGCGGATCATCCGGTGTTCTCACCGGTGCACTTCGCTTGGTTGAGGCCAGCATCAGTTTTGGCGCGGATAAAAGACTTCAGGAACGTGACTCCCCCGGGAGTGTTATAGCCTGCTGTGTAATACCGCCGCTGGGACTGAGGACCGCGCTTCGGCTAGGATGCTGGCATAATGGTCATCAATCACCCGTCTTGAAACACGGACCAAGGAGTCGAACATTTATGCGAGTTTTTGGGTGTTAACCCTCAAGCGTAATGAAAGTGAACGGAGGTGAGAGCCCTTACGGGTGCATCATCGACCGATCCTGATGTCTTCGGATGGATTTGAGTAAGAGCATAACTGTTCGGACCCGAAAGATGGTGAACTATGCGTGGATAGGGTGAAGCCAGAGGAAACTCTGGTGGAGGCTCGCAGCGGTTCTGACGTGCAAATCGATCGTCAAATCTGCGCATGGGGCGAAAGACTAATCGAACCATCTAGTAGCTGTTACCGCCGAAGTTTCCCTCAGGTAGCATGTTGTATTCAGTTTTATGAGGTAAAGCGAATGATTAGGGACTCGGGGGCGCTATATGCCTTCATCCATTCTCAAACTTTAAATATGTAGAAGCCCTTGTCGCTTAATTGGACGTGGGCATCGAATGTATCAACACTAGTGGCCATTTTT
>mthdF49R26_150003 _082318_42243_c100747962550000001823169907081557_s1_p0/1694/ccs		
AAGTCGTAACAAGGTTTCCGTAGGTGAACCTGCGGAAGGATCACTAGTGAATACATCGGGGAGCGTCTTAACTGACCTCCCCAACCCTTCACAATCCACATACACCTGTGCACTGTTTTGGCTTTTGAGCAATCGAAAGCCAATCATTTTATACAAACCCCTAGTTTAATGAATGTAACCGTTTTATATAAACAAAATAAAACTTTCAACAACGGATCTCTTGGTTCTCGCATCGATGAAGAACGCAGCGAAATGCGATAAGTAATGTGAATTGCAGAATTCAGTGAATCATCGAATCTTTGAACGCACCTTGCGCTCCTTGGTATTCCGAGGAGCATGCCTGTTTGAGTGTCATGAAACTCTCAACCTCTGACTTTCTTAATCGTCGGTCAGCGGCTTGGATGTGGGCGCTGCCGGTCTTAATTGATCGGCTCGCCTGAAAAACATTAGCGAATCCCTTCTGTAATCGGTTCCACTCGACGTGATAAGTATTTCGTCGAGGACATCTTTATTGATGGCCGAGATAAAGCTGGTTTAAGATCTGCTTCTAACTCTTTCGTTGCCTTTTGGTAAAGAAAACCCCTCATGATCTGGCCTCAAATCAGGTAGGACTACCCGCTGAACTTAAGCATATCAATAAGCGGAGGAAAAGAAACTAACAAGGATTCCCCTAGTAACGGCGAGTGAAGCGGGATGAGCTCAAATTTAAAATCTGGCTGCCTCAGGTGGTCCGAGTTGTAGTCTCGAGAAGTGTTTTCCGCGTTGGCCTGTGTACAAGTCCTTTGGAATAAGGCGTCATAGAGGGTGAGAATCCCGTCCTTGACACAGATCCCCAATGCTTTGTGATGCGCTCTCAAAGAGTCGAGTTGTTTGGGAATGCAGCTCAAAATGGGTGGTAAATTCCATCTAAAGCTAAATATTGGCGAGAGACCGATAGCGAACAAGTACCGTGAGGGAAAGATGAAAAGCACTTTGGAAAGAGGTTAAACAGTACGTGAAATTGTTGAAAGGGAAACGATTGAAGTCAGTCATGCTCGTAGGGATTCAACCGGTTCTGCCGGCCTATTTCCCTACTTGCAGGCCAGCATCAGTTTTGACCGGTGGAAAAGGTTGGAGGGAATGTGGCATCCTCGGATGTGTTATAGCCCTCTTTCGCATACATCGGTTGGGACTGAGGAACGCAGCACGCCTTTATGGTCGGTCTTCGGACACGTACGTGCTTAGGATGCTGGCATAATGGCTTTAAACGACCCGTCTTGAAACACGGACCAAGGAGTCTAACATGTTTGCGAGTATTTGGGTGTCAAACCCGAGTGCGCAATGAAAGTGAATGCAGGTGGGATCCGCAAGGAGCACCATCGACCGATCTGGATCTTTTGTGATGGATTTGAGTAAGAGCACATATGTTGGGACCCGAAAGATGGTGAACTATGCCTGAATAGGGCGAAGCCAGAGGAAACTCTGGTGGAGGCTCGTAGCGATTCTGACGTGCAAATCGATCGTCAAATTTGGGTATAGGGGCGAAAGACTAATCGAACCATCTAGTAGCTGGTTCCTGCCGAAGTTTCCCTCAGGATAGCAGAAACTCGCATCAGTTTTATGAGGTAAAGCGAATGATTAGAGGCCTTGGGGATGTAACATCCTTAACCTATTCTCAAACTTTAAATATGTAAGAAGTCCTTGTCACTTAATTGGACGTGGACATGCGAATGAGAGTTTCTAGTGGGCCATTTTT
>mthdF49R26_150004 _082318_42243_c100747962550000001823169907081557_s1_p0/2160/ccs		
AAGTCGTAACAAGGTTTCCGTAGGTGAACCTGCGGAAGGATCATTACCTAGAGTTTGTAGACTTCGGTCTGCTACCTCTTACCATGTCTTTTGAGTACCTTCGTTTCCTCGGCGGTCCGCCCGCCGATTGGACAACATTCAAACCCTTTGCAGTTGCAATCAGCGTCTGAAAAAACATAATAGTTACAACTTTCAACAACGGATCTCTTGGTTCTGGCATCGATGAAGAACGCAGCGAAATGCGATAGTAGTGTGAATTGCAGAATTCAGTGAATCATCGAATCTTTGAACGCACATTGCGCCCCTTGGTATTCCATGGGGCATGCCTGTTCGAGCGTCATTTGTACCTTCAAGCTCTGCTTGGTGTTGGGTGTTTGTCTCGCCTCTGCGTGTAGACTCGCCTTAAAACAATTGGCAGCCGGCGTATTGATTTCGGAGCGCAGTACATCTCGCGCTTTGCACTCACAACGACGACGTCCAAAAGTACATTTTTACACTCTTGACCTCGGATCAGGTAGGGATACCCGCTGAACTTAAGCATATCAATAAGCGGAGGAAAAGAAACCAACAGGGATTGCCCTAGTAACGGCGAGTGAAGCGGCAACAGCTCAAATTTGAAATCTGGCGTCTTTGGCGTCCGAGTTGTAATTTGCAGAGGGCGCTTTGGCATTGGCAGCGGTCCAAGTTCCTTGGAACAGGACGTCACAGAGGGTGAGAATCCGTACGTGGTCGCTAGCCTTTACCGTGTAAGCCCTTCGACGAGTCGAGTTGTTTGGGAATGCAGCTCTAAATGGAGGTAAATTTCTTCTAAAGCTAAATACTGGCCAGAGACCGATAGCGCACAAGTAGAGTGATCGAAAGATGAAAAGCACTTTGGAAAGAGAGTTAAAAAGCACGTGAAATTGTTGAAAGGGAAGCGCTTGCAGCCAGACTTGCCTGTAGTTGCTCATCCGGGTTTTACCCGGTGCACTCTTCTACGGGCAGGCCAGCATCAGTTGGGCGGTTGGATAAAGGTCTCTGTCATGTACCTCCTCTCGGGGAGATCTTATAGGGAGACGACATGCAACCAGCCTGGACTGAGGTCCGCGCATCTGCTAGGATGCTGGCGTAATGGCTGTAAGCGGCCCGTCTTGAAACACGGACCAAGGAGTCTAACATCTATGCGAGTGTTTGGGTGTCAAGCCCGAACGCGTAATGAAAGTGAACGGAGGTGGGAACCTTTCGGGGTGCACCATCGACCGATCCTGATGTCTTCGGATGGATTGAGTAAGAGCATAGCTGTGGGACCCGAAAGATGGTGAACTATGCTTGAATAGGGTGAAGCCAGAGGAAACTCTGGTGGAGGCTCGCAGCGGTTCTGACGTGCAAATCGATCGTCAATTTGGGCATAGGGCGAAAGACTAATCGAACTATCTAGTAGCTGTTCTGCCGAAGTTTCCCTCAGGATAGCAGTAACGTTTCAGTTTTATGAGGTAAGCGAATGATTAGAGGCCTGGGGTTGAAACAACCTTCACCTATTCTCAAACTTTAAATATGTAAGAAGTCCTGTTACTTAATTGAACGTGGACAGTTGAATGTATCGTTACTAGTGGGCCATTTTT
>mthdF49R26_150005 _082318_42243_c100747962550000001823169907081557_s1_p0/3404/ccs		
AAGTCGTAACAAGGTCTCCGTAGGTGAACCTGCGGAGGGATCATTACTGAGTTTTTAACTCTCCAAACCATGTGAACTTACCACTGTTGCCTCGGTGGATGGTGCTGTCTCTCGGGACGGCGCCACCGCCGGTGGACTACCTAAACTCTGTTAATTTTTGTCAATCTGAATCAAACTAAGAAATAAGTTAAAACTTTCAACAACGGATCTCTTGGTTCTGGCATCGATGAAGAACGCAGCGAAATGCGATAAGTAATGTGAATTGCAGAATTCAGTGAATCATCGAATCTTTGAACGCACATTGCGCCCATTAGTATTCTAGTGGGCATGCCTGTTCGAGCGTCATTTCAACCCTTAAGCCTAGCTTAGTGTTGGGAGACTGCCTAATACGCAGCTCCTCAAAACCAGTGGCGGAGTCGGTTCGTGCTCTGAGCGTAGTAATTTTTTATCTCGCTTCTGCAAGCCGGACTGGCAACAGCCAGAAACCGCACCCCTTCGGGGGCACTTTTTAATGGTTGACCTCGGATCAGGTAGGAATACCCGCTGAACTTAAGCATATCAATAAGCGGAGGAAAAGAAACCAACAGGGATTGCCCTAGTAACGGCGAGTGAAGCGGCAACAGCTCAAATTTGAAATCTGGCCTTCTGGTCCGAGTTGTAATTTGTAGAGGATGATTTTGGTTAGGTACCTTCCGAGTTCCTTGGAACAGGACGCCTTAGAGGGTGAGAGCCCCGTACGGTTGGATGCCGAGCCTTTGTAAATCTCCTTCGACGAGTCGAGTAGTTTGGGAATGCTGCTCTAAATGGGAGGTAAATTTCTTCTAAAGCTAAATACCGGCCAGAGACCGATAGCGCACAAGTAGAGTGATCGAAAGATGAAAAGCACTTTGAAAAGAGGGTTAAATAGTACGTGAAATTGTTGAAAGGGAAGGATTTATGACCAGACCTTTGCCTTGCGGATCATCCGGTGTTCTCACCGGTGCACTTCGCTTGGTTGAGGCCAGCATCAGTTTTGGCGGCGGGATAAAGACTTCAGGAACGTGACTCCCCCGGGAGTGTTATAGCCTGCTGTGTAATACCGCCGCTGGGACTGAGGACCGCGCTTCGGCTAGGATGCTGGCATAATGGTCATCAATCACCCGTCTTGAAACACGGACCAAGGAGTCGAACATTTATGCGAGTTTTTGGGTGTTAAACCCTCAAGCGTAATGAAAGTGAACGGAGGTGAGAGCCCTTACGGGTGCATCATCGACCGATCCTGATGTCTTCGGATGGATTTGAGTAAGAGCATAACTGTTCGGACCCGAAAGATGGTGAACTATGCGTGGATAGGGTGAAGCCAGAGGAAACTCTGGTGGAGGCTCGCAGCGGTTCTGACGTGCAAATCGATCGTCAAATCTGCGCATGGGGGCGAAAGACTAATCGAACCATCTAGTAGCTGGTTACCGCCGAAGTTTCCCTCAGGATAGCAGTGTTGTATTCAGTTTTATGAGGTAAAGCGAATGATTAGGGACTCGGGGGCGCTATATTGCCTTCATCCATTCTCAAACTTTAAATATGTAAGAAGCCCTTGTCGCTTAATTGGACGTGGGCATTCGAATGTATCAACACTAGTGGGCCATTTTT
>mthdF49R26_150006 _082318_42243_c100747962550000001823169907081557_s1_p0/6100/ccs		
AAGTCGTAACAAGGTCTCCGTAGGTGAACCTGCGGAGGGATCATTACTGAGTTTTTAACTCTCCAAACCATGTGAACTTACCACTGTTGCCTCGGTGGATGGTGCTGTCTCTCGGGACGGCGCCACCGCCGGTGGACTACCTAAACTCTGTTAATTTTTGTCAATCTGAATCAAACTAAGAAATAAGTTAAAACTTTCAACAACGGATCTCTTGGTTCTGGCATCGATGAAGAACGCAGCGAAATGCGATAAGTAATGTGAATTGCAGAATTCAGTGAATCATCGAATCTTTGAACGCACATTGCGCCCATTAGTATTCTAGTGGGCATGCCTGTTCGAGCGTCATTTCAACCCTTAAGCTAGCTTAGTGTTGGGAGACTGCCTAATACGCAGCTCCTCAAAACCAGTGGCGGAGTCGGTTCGTGCTCTGAGCGTAGTAATTTTTTATCTCGCTTCTGTAAGCCGGACTGGCAACAGCCAGAAACCGCACCCCTCGGGGGCACTTTTTAATGGTTGACCTCGGATCAGGTAGGAATACCCGCTGAACTTAAGCATATCAATAAGCGGAGGAAAAGAAACCAACAGGGATTGCCCTAGTAACGGCGAGTGAAGCGGCAACAGCTCAAATTTGAAATCTGGCCTTCTGGTCCGAGTTGTAATTTGTAGAGGATGATTTTAGTTAGGTACCTTCCGAGTTCCTTGGAACAGGACGCCTTAGAGGGTGAGAGCCCCGTACGGTTGGATGCCGAGCCTTTGTAAATCTCCTTCGACGAGTCGAGTAGTTTGGGAATGCTGCTCTAAATGGGAGGTAAATTTCTTCTAAAGCTAAATACCGGCCAGAGACCGATAGCGCACAAGTAGAGTGATCGAAAGATGAAAAGCACTTTGAAAAGAGGGTTAAATAGTACGTGAAATTGTTGAAAGGGAAGGATTTATGACCAGACCTTTGCCTTGCGGATCATCCGGTGTTCTCACCGGTGCACTTCGCTTGGTTGAGGCCAGCATCAGTTTTGGCGGCGGGATAAAGACTTCAGGAACGTGACTCCCCCGGGAGTGTTATAGCCTGCTGTGTAATACCGCCGCTGGGACTGAGGACCGCGCTTCGGCTAGGATGCTGGCATAATGGTCATCAAATCACCCGTCTTGAAACACGGACCAAGGAGTCGAACATTTATGCGAGTTTTTGGGTGTTAAACCCTCAAGCGTAATGAAAGTGAACGGAGGTGAGAGCCCTTACGGGTGCATCATCGACCGATCCTGATGTCTTCGGATGGATTTGAGTAAGAGCATAACTGTTCGGACCCGAAAGATGGTGAACTATGCGTGGATAGGGTGAAGCCAGAGGAAACTCTGGTGGAGGCTCGCAGCGGTTCTGACGTGCAAATCGATCGTCAAATCTGCGCATGGGGCGAAAGACTAATCGAACCATCTAGTAGCTGGTTACCGCCGAAGTTTCCCTCAGGATAGCAGTGTTGTATTCAGTTTTATGAGGTAAAGCGAATGATTAGGGACTCGGGGGCGCTATATTGCCTTCATCCATTCTCAAACTTTAAATATGTAAGAAGCCCTTGTCGCTTAATTGGACGTGGGCATTCGAATGTATCAACACTAGTGGGCCATTTTT
>mthdF49R26_150007 _082318_42243_c100747962550000001823169907081557_s1_p0/6698/ccs		
AAGTCGTAACAAGGTCTCCGTTGGTGAACCAGCGGAGGGATCATTACCGAGTTTACAACTCCCAAACCCCTGTGAACATACCTTAATGTTGCCTCGGCGGATCAGCCCGCGCCCCGTAAAACGGGACGGCCCGCCAGAGGACCCAAACTCTAATGTTTCTTATTGTAACTTCTGAGTAAAACAAACAAATAAATCAAAACTTTCAACAACGGATCTCTTGGTTCTGGCATCGATGAAGAACGCAGCAAAATGCGATAAGTAATGTGAATTGCAGAATTCAGTGAATCATCGAATCTTTGAACGCACATTGCGCCCGCTGGTATTCCGGCGGGCATGCCTGTTCGAGCGTCATTTCAACCCTCAAGCCCCCGGGTTTGGTGTTGGGGATCGGCTCTGCCTTACGGCGGTGCCGCCCCCGAAATACATTGGCGGTCTCGCTGCAGCCTCCATTGCGTAGTAGCTAACACCTCGCAACTGGAACGCGGCGCGGCCATGCCGTAAAACCCCAACTTCTGAATGTTGACCTCGGATCAGGTAGGAATACCCGCTGAACTTAAGCATATCAATAAGCGGAGGAAAAGAAACCAACAGGATTGCCCTAGTAACGGCGAGTGAAGCGGCAACAGCTCAAATTTGAAATCTGGCTTTCGGGCCGAGTTGTAATTTGTAGAGGATACTTTTGATGCGGTGCCTTCCGAGTTCCCTGGAACGGGACGCCATAGAGGGTGAGAGCCCCGTCTGGTTGGATGCCAAATCTCTGTAAAGTTCCTTCGACGAGTCGAGTAGTTTGGGAATGCTGCTCTAAATGGGAGGTATATGTCTTCTAAAGCTAAATATTGGCCAGAGACCGATAGCGCACAAGTAGAGTGATCGAAAGATGAAAAGCACTTTGAAAAGAGAGTTAAAAAGTACGTGAAATTGTTGAAAGGGAAGCGTTTATGACCAGACTTGGACTTGGTTAATCATCTGGGGTTCTCCCAGTGCACTTTTCCAGTTCAGGCCAGCATCAGTTTTCGCCGGGGGATAAAGGCTTCGGGAATGTAGCTCTCTCGGGGTGTTATAGCCCGTTGTGTAATACCCTGGTGGAGACTGAGGTTCGCGCTTCTGCAAGGATGCTGGCGTAATGGTCATCAACGACCCGTCTTGAAACACGGACCAAGGAGTCGTCTTCGTATGCGAGTGTTCGGGTGTCAAACCCCTACGCGTAATGAAAGTGAACGCAGGTGAGAGCTTCGGCGCATCATCGACCGATCCTGATGTTCTCGGATGGATTTGAGTAAGAGCATACGGGCCGGACCCGAAAGAAGGTGAACTATGCCTGTATAGGGTGAAGCCAGAGGAAACTCTGGTGGAGGCTCGCAGCGGTTCTGACGTGCAAATCGATCGTCAAAATGGGCATGGGGGCGAAAGACTAATCGAACCTTCTAGTAGCTGGTTTCCGCCGAAGTTTCCCTCAGGATAGCAGTGTTGAACTCAGTTTTATGAGGTAAAGCGAATGATTAGGGACTCGGGGGCGCTATATTGCCTTCATCCATTCTCAAACTTTAAATATGTAAGAAGCCCTTGTTGCTTAATTGAACGTGAGCATTCGAATGTATCAACACAGTGGCCATTTT
>mthdF49R26_150008 _082318_42243_c100747962550000001823169907081557_s1_p0/7278/ccs		
AAGTCGTAACAAGGTTTCCGTAGGTGAACCTGCGGAAGGATCATTACCGAGAGTTGCAGGCTTTTGTCTGCCATCTCTTACCCATGTCTTTTGCGTACTACACGTTTCCTCGGCAGGTCCGCCTGCCGTTAGGACCCCATTAAACCATTTGCAGTTGCAGTCAGCGTCTGAAAAACTTAATAATTACAACTTTTAACAACGGATCTCTTGGTTCTGGCATCGATGAAGAACGCAGCGAAATGCGATAAGTAGTGTGAATTGCAGAATTCAGTGAATCATCGAATCTTTGAACGCACATTGCGCCCTATGGTATTCCATAGGGCATGCCTGTTCGAGCGTCATTTGTACCTTCAAGCTCTGCTTGGTGTTGGGTGTTTGTCCCGCCTTTGTGCGTGGACTCGCCTTAAAGCAATTGGCAGCCGACGTCTAGGTTTCGGAGCGCAGCACAAATCGCGCTCTGTGTCCTGGTACGGCGGCGTCCATCAAGACTATTTTACACTCTTGACCTCGGATCAGGTAGGGATACCCGCTGAACTTAAGCATATCAATAAGCGGAGGAAAAGAAACCAACAGGGATTGCCCTAGTAACGGCGAGTGAAGCGGCAACAGCTCAAATTTGAAATCTGGCGTCTTTGGCGTCCGAGTTGTAATTTGCAGAGGGCGCTTTGGCGTTGGCAGCAGTCTAAGTTCCTTGGAACAGGACGTCACAGAGGGTGAGAATCCCGTACGTGGTTGCTGGCCTTCGCCGTGTAAAGCCCCTTCGACGAGTCGAGTTGTTTGGGAATGCAGCTCTAAATGGGAGGTAAATTTCTTCTAAAGCTAAATACTGGCCAGAGACCGATAGCGCACAAGTAGAGTGATCGAAAGATGAAAAGCACTTTGGAAAGAGAGTCAAACAGCACGTGAAATTGTTAAAAGGGAAGCGCTTGCAGCCAGACTTGCCTGTAGTTGCTCATCCGGACTTTTGTCCGGTGCACTCTTCTATAGGCAGGCCAGCATCAGTTTGGGCGGTTGGATAAAGGTCTCTGTCATGTACCTCTCTTCGGGGAGAACTTATAGGGGAGACGACATGCAACCAGCCTGGACTGAGGTCCGCGCATTTGCTAGGATGCTGGCGTAATGGCTGTAAGCGGCCCGTCTTGAAACACGGACCAAGGAGTCTAACATCTATGCGAGTGTTTGGGTGTCAAGCCCGAACGCGTAATGAAAGTGAACGGAGGTGGGAACCCCTCGGGGTGCACCATCGACCGATCCTGATGTCTTCGGATGGATTTGAGTAAGAGCATAGCTGTTGGGACCCGAAAGATGGTGAACTATGCTTGAATAGGGTGAAGCCAGAGGAAACTCTGGTGGAGGCTCGCAGCGGTTCTGACGTGCAAATCGATCGTCAAATTTGGGCATAGGGGCGAAAGACTAATCGAACTATCTAGTAGCTGGTTCCTGCCGAAGTTTCCCTCAGGATAGCAGTGACGTATTCAGTTTTATGAGGTAAAGCGAATGATTAGAGGCCTGGGGTTGAAACAACCTTCACCTATTCTCAAACTTTAAATATGTAAGAAGTCCTTGTTACTTAATTGAACGTGGACACTTGAATGTACCGTCACTAGTGGGCCATTTTT
>mthdF49R26_150009 _082318_42243_c100747962550000001823169907081557_s1_p0/12963/ccs		
AAGTCGTAACAAGGTCTCCGTAGGTGAACCTGCGGAGGGATCATTACAAGTGACCCCGGTCTAACCACCGGGATGTTCATAACCCTTTGTTGTCCGACTCTGTTGCCTCCGGGGCGACCCTGCCTTCGGGCGGGGCTCCGGGTGGACACTTCAAACTCTTGCGTAACTTTGCAGTCTGAGTAAACTTAATTAATAAATTAAAACTTTTAACAACGGATCTCTTGGTTCTGGCATCGATGAAGAACGCAGCGAAATGCGATAAGTAATGTGAATTGCAGAATTCAGTGAATCATCGAATCTTTGAACGCACATTGCGCCCCCTGGTATTCCGGGGGGCATGCCTGTTCGAGCGTCATTTCACCACTCAAGCCTCGCTTGGTATTGGGCAACGCGGTCCGCCGCGTGCCTCAAATCGACCGGCTGGGTCTTCTGTCCCCTAAGCGTTGTGGAAACTATTCGCTAAAGGGTGTTCGGGAGGCTACGCCGTAAAACAACCCCATTTCTAAGGTTGACCTCGGATCAGGTAGGGATACCCGCTGAACTTAAGCATATCAATAAGCGGAGGAAAAGAAACCAACAGGGATTGCTCTAGTAACGGCGAGTGAAGCAGCAATAGCTCAAATTTGAAATCTGGCGTCTTCGACGTCCGAGTTGTAATTTGTAGAGGATGCTTCTGAGTAACCACCGACCTAAGTTCCTTGGAACAGGACGTCATAGAGGGTGAGAATCCCGTATGCGGTCGGAAAGGTGCTCTATACGTAGCTCCTTCGACGAGTCGAGTTGTTTGGGAATGCAGCTCTAAATGGGAGGTAAATTTCTTCTAAAGCTAAATATTGGCCAGAGACCGATAGCGCACAAGTAGAGTGATCGAAAGATGAAAAGCACTTTGGAAAGAGAGTCAAATAGCACGTGAAATTGTTAAAAGGGAAGCGCTTGCAGCCAGACTTGCTCGCGGTGTTCCGCCGGTCTTCTGACCGGTCTACTCGCCGCGTTGCAGGCCAGCATCGTCTGGTGCCGCTGGATAAGACTTGAGGAATGTAGCTCCCTCGGAGTGTTATAGCCTCTTGTGATGCAACCAGCCTGGACTGAGGTCCGCGCATCTGCTAGGATGCTGGCGTAATGGTGTAAGCGGCCCGTCTTGAAACACGGACCAAGGAGTCTAACATCTATGCGAGTGTTTGGGTGTCAAGCCCAGACGCGTAATGAAAGTGAACGGAGGTGGGAACCTTTTAGGTGCACCATCGACCGATCCTGATGTCTTCGGAAGGATTTGAGTAAGAGCATAGCTGTTGGGACCCGAAAGATGGTGAACTATGCTTGAATAGGGTGAAGCCAGAGGAAACTCTGGTGGAGGCTCGCAGCGGTTCTGACGTGCAAATCGATCGTCAAATTTGGGCATAGGGGCGAAAGACTAATCGAACTATCTAGTAGCTGGTTCCTGCCGAAGTTTCCCTCAGGATAGCAGTAACGTATTCAGTTTTATGAGGTAAAGCGAATGATTAGAGGCCTGGGGGTTGAAACAACCTTCACCTATTCTCAAACTTTAAATATGTAAGAAGTCCTTGTTACTTGATTGAACGTGGACACTTGAATGTACCGTTACTAGTGGGCCATTTTT
>mthdF49R26_150010 _082318_42243_c100747962550000001823169907081557_s1_p0/13949/ccs		
AAGTCGTAACAAGGTTTCCGTAGGTGAACCTGCGGAAGGATCATTACCGAGAGTTGCAGGCTTTTGTCTGCCATCTCTTACCCATGTCTTTTGCGTACTACACGTTTCCTCGGCAGGTCCGCCTGCCGTTAGGACCACATTAAACCATTTGCAGTTGCAGTCAGCGTCTGAAAAACTTAATAATTACAACTTTTAACAACGGATCTCTTGGTTCTGGCATCGATGAAGAACGCAGCGAAATGCGATAAGTAGTGTGAATTGCAGAATTCAGTGAATCATCGAATCTTTGAACGCACATTGCGCCCCTTGGTATTCCATGGGGCATGCCTGTTCGAGCGTCATTTGTACCTTCAAGCTCTGCTTGGTGTTGGGTGTTTGTCCCGCCTTTGTGCGCGGACTCGCCTTAAAGCAATTGGCAGCCGGCGTATTAGTTTCGGAGCGCAGCACAAATCGCGCTCTGTGTCTTATACGGTAGCATCCATCAAGACTATTTTACACTCTTGACCTCGGATCAGGTAGGGATACCCGCTGAACTTAAGCATATCAATAAGCGGAGGAAAAGAAACCAACAGGGATTGCCCTAGTAACGGCGAGTGAAGCGGCAACAGCTCAAATTTGAAATCTGGCGTCTTTGGCGTCCGAGTTGTAATTTGCAGAGGGCGCTTTGGCGTTGGCAGCAGTCTAAGTTCCTTGGAACAGGACGTCACAGAGGGTGAGAATCCCGTACGTGGTTGCTGGCCTTCGCCGTGTAAAGCCCCTTCGACGAGTCGAGTTGTTTGGGAATGCAGCTCTAAATGGGAGGTAAATTTCTTCTAAAGCTAAATACTGGCCAGAGACCGATAGCGCACAAGTAGAGTGATCGAAAGATGAAAAGCACTTTGGAAAGAGAGTCAAACAGCACGTGAAATTGTTAAAAGGGAAGCGCTTGCAGCCAGACTTGCCTGTAGTTGCTCATCCGGACTTTTGTCCGGTGCACTCTTCTATAGGCAGGCCAGCATCAGTTTGGGCGGTTGGATAAAGGTCTCTGTCATGTACCTCTCTTCGGGAGAACTTATAGGGGAGACGACATGCAACCAGCCTGGACTGAGGTCCGCGCATTTGCTAGGATGCTGGCGTAATGGCTGTAAGCGGCCCGTCTTGAAACACGGACCAAGGAGTCTAACATCTATGCGAGTGTTTGGGTGTCAAGCCCGAACGCGTAATGAAAGTGAACGGAGGTGGGAACCCCTCGGGGTGCACCATCGACCGATCCTGATGTCTTCGGATGGATTTGAGTAAGAGCATAGCTGTTGGGACCCGAAAGATGGTGAACTATGCTTGAATAGGGTGAAGCCAGAGGAAACTCTGGTGGAGGCTCGCAGCGGTTCTGACGTGCAAATCGATCGTCAAATTTGGGCATAGGGGCGAAAGACTAATCGAACTATCTAGTAGCTGGTTCCTGCCGAAGTTTCCCTCAGGATAGCAGTGACGTATTCAGTTTTATGAGGTAAAGCGAATGATTAGAGGCCTGGGGGTTGAAACAACCTTCACCTATTCTCAAACTTTAAATATGTAAGAAGTCCTTGTTACTTAATTGAACGTGGACACTTGAATGTACCGTCACTAGTGGGCCATTTTT
>mthdF49R26_150011 _082318_42243_c100747962550000001823169907081557_s1_p0/16009/ccs		
AAGTCGTAACAAGGTCTCCGTAGGTGAACCTGCGGAGGGATCATTACTGAGTTTTTAACTCTCCAAACCATGTGAACTTACCACTGTTGCCTCGGTGGATGGTGCTGTCTCTCGGGACGGCGCCACCGCCGGTGACTACCTAAACTCTGTTAATTTTTGTCAATCTGAATCAAACTAAGAAATAAGTTAAAACTTTCAACAACGGATCTCTTGGTTCTGGCATCGATGAAGAACGCAGCGAAATGCGATAAGTAATGTGAATTGCAGAATTCAGTGAATCATCGAATCTTTGAACGCACATTGCGCCCATTAGTATTCTAGTGGGCATGCCTGTTCGAGCGTCATTTCAACCCTTAAGCCTAGCTTAGTGTTGGGAGACTGCCTAATACGCAGCTCCTCAAAACCAGTGGCGGAGTCGGTTCGTGCTCTGAGCGTAGTAATTTTTTATCTCGCTTCTGTAAGCCGGACTGGCAACAGCCAGAAACCGCACCCTCGGGGCACTTTTTAATGGTTGACCTCGGATCAGGTAGGAATACCCGCTGAACTTAAGCATATCAATAAGCGGAGGAAAAGAAACCAACAGGGATTGCCCTAGTAACGGCGAGTGAAGCGGCAACAGCTCAAATTTGAAATCTGGCCTTCTGGTCCGAGTTGTAATTTGTAGAGGATGATTTTGGTTAGGTACCTTCCGAGTTCCTTGGAACAGGACGCCTTAGAGGGTGAGAGCCCGTACGGTTGGATGCCGAGCCTCTGTAAATCTCCTTCGACGAGTCGAGTAGTTTGGGAATGCTGCTCTAAATGGGAGGTAAATTTCTTCTAAAGCTAAATACCGGCCAGAGACCGATAGCGCACAAGTAGAGTGATCGAAAGATGAAAAGCACTTTGAAAAGAGGGTTAAATAGTACGTGAAATTGTTGAAAGGGAAGGATTTATGACCAGACCTTTGCCTTGCGGATCATCCGGTGTTCTCACCGGTGCACTTCGCTTGGTTGAGGCCAACATCAGTTTTGGCGGCGGGATAAAGACTTCAGGAACGTGACTCCCCCGGGAGTGTTATAGCCTGCTGTGTAATACCGCCGCTGGACTGAGGACCGCGCTTCGGCTAGGATGCTGGCATAATGGTCATCAATCACCCGTCTTGAAACACGGACCAAGGAGTCGAACATTTATGCGAGTTTTTGGGTGTTAAACCCTCAAGCGTAATGAAAGTGAACGGAGGTGAGAGCCCTTACGGGTGCATCATCGACCGATCCTGATGTCTTCGGATGGATTTGAGTAAGAGCATAACTGTTCGGACCCGAAAGATGGTGAACTATGCGTGGATAGGGTGAAGCCAGAGGAAACTCTGGTGGAGGCTCGCAGCGGTTCTGACGTGCAAATCGATCGTCAAATCTGCGCATGGGGGCGAAAGACTAATCGAACCATCTAGTAGCTGGTTACCGCCGAAGTTTCCCTCAGGATAGCAGTGTTGTATTCAGTTTTATGAGGTAAAGCGAATGATTAGGGACTCGGGGGCGCTATATTGCCTTCATCCATTCTCAAACTTTAAATATGTAAGAAGCCCTTGTCGCTTAATTGGACGTGGGCATTCGAATGTATCAACACTAGTGGGCCATTTTT
>mthdF49R26_150012 _082318_42243_c100747962550000001823169907081557_s1_p0/16904/ccs		
AAGTCGTAACAAGGTCTCCGTAGGTGAACCTGCGGAGGGATCATTACAAGAACGCCCGGGCTTCGGCCTGGTTATTCATAACCCTTTGTTGTCCGACTCTGTTGCCTCCGGGGCGACCCTGCCTTCGGGCGGGGGCTCCGGGTGGACACTTCAAACTCTTGCGTAACTTTGCAGTCTGAGTAAACTTAATTAATAAATTAAAACTTTTAACAACGGATCTCTTGGTTCTGGCATCGATGAAGAACGCAGCGAAATGCGATAAGTAATGTGAATTGCAGAATTCAGTGAATCATCGAATCTTTGAACGCACATTGCGCCCCCTGGTATTCCGGGGGGCATGCCTGTTCGAGCGTCATTTCACCACTCAAGCCTCGCTTGGTATTGGGCAACGCGGTCCGCCGCGTGCCTCAAATCGTCCGGCTGGGTCTTCTGTCCCCTAAGCGTTGTGGAAACTATTCGCTAAAGGGTGTTCGGGAGGCTACGCCGTAAAACAACCCCATTTCTAAGGTTGACCTCGGATCAGGTAGGGATACCCGCTGAACTTAAGCATATCAATAAGCGGAGGAAAAGAAACCAACAGGGATTGCTCTAGTAACGGCGAGTGAAGCAGCAATAGCTCAAATTTGAAATCTGGCGTCTTCGACGTCCGAGTTGTAATTTGTAGAGGATGCTTCTGAGTGGCCACCGACCTAAGTTCCTTGGAACAGGACGTCATAGAGGGTGAGAATCCCGTATGCGGTCGGAAAGGCGCTCTATACGTAGCTCCTTCGACGAGTCGAGTTGTTTGGGAATGCAGCTCTAAATGGAGGTAAATTTCTTCTAAAGCTAAATATTGGCCAGAGACCGATAGCGCACAAGTAGAGTGATCGAAAGATGAAAAGCACTTTGGAAAGAGAGTTAAAAAGCACGTGAAATTGTTAAAAGGGAAGGGATTGCAACCAGACTTGCTCGCGGTGTTCCGCCGGTCTTCTGACCGGTCTACTCGCCGCGTTGCAGGCCAGCATCGTCTGGTGCCGCTGGATAAGACTTGAGGAATGTAGCTCCCTCGGGAGTGTTATAGCCTCTTGTGATGCAGCGAGCGCCGGGCGAGGTCCGCGCTTCGGCTAGGATGCTGGCGTAATGGTCGTAATCCGCCCGTCTTGAAACACGGACCAAGGAGTCTAACATCTATGCGAGTGTTCGGGTGTCAAACCCCTACGCGTAATGAAAGTGAACGGAGGTGAGAACCGCAAGGTGCATCATCGACCGATCCTGATGTCTTCGGATGGATTTGAGTAAGAGCATAGCTGTTGGGACCCGAAAGATGGTGAACTATGCCTGAATAGGGTGAAGCCAGAGGAAACTCTGGTGGAGGCTCGCAGCGGTTCTGACGTGCAAATCGATCGTCAAATTTGGGTATAGGGGCGAAAGACTAATCGAACCATCTAGTAGCTGGTTCCTGCCGAAGTTTCCCTCAGGATAGCAGTAACGTTTTCAGTTTTATGAGGTAAAGCGAATGATTAGAGGCCTTGGGGTTGAAACAACCTTAACCTATTCTCAAACTTTAAATATGTAAGAAGTCCTTGTTACTTAGTTGAACGTGGACATTTGAATGTATCGTTACTAGTGGGCCATTTTT
>mthdF49R26_150013 _082318_42243_c100747962550000001823169907081557_s1_p0/18619/ccs		
AAGTCGTAACAAGGTTTCCGTAGGTGAACCTGCGGAAGGATCATTACCGAGAGTTGCAGGCTTTTGTCTGCCATCTCTTACCCATGTCTTTGCGTACTACACGTTTCCTCGGCAGGTCCGCCTGCCGTTAGGACCACATTAAACCATTTGCAGTTGCAGTCAGCGTCTGAAAACTAATAATTACAACTTTTAACAACGGATCTCTTGGTTCTGGCATCGATGAAGAACGCAGCGAAATGCGATAAGTAGTGTGAATTGCAGAATTCAGTGAATCATCGAATCTTTGAACGCACATTGCGCCCCTTGGTATTCCATGGGCATGCCTGTTCGAGCGTCATTTGTACCTTCAAGCTCTGCTTGGTGTTGGTGTTTGTCCCGCCTTTGTGCGCGGACTCGCCTTAAAGCAATTGGCAGCCGACGTATAGTTTCGGAGCGCAGCACAAATCGCGCTCTGTGTCTTATACGGTAGCATCCATCAAGACTATTTTACACTCTTGACCTCGGATCAGGTAGGGATACCCGCTGAACTTAAGCATATCAATAAGCGGAGGAAAAGAAACCAACAGGGATTGCCCTAGTAACGGCGAGTGAAGCGGCAACAGCTCAAATTTGAAATCTGGCGTCTTTGGCGTCCGAGTTGTAATTTGCAGAGGCGCTTTGGCGTTGGCAGCAGTCTAAGTTCTTGGAACAGGACGTCACAGAGGGTGAGAATCCCGTACGTGGTTGCTGGCCTTCGCCGTGTAAAGCCCCTTCGACGAGTCGAGTTGTTTGGGAATGCAGCTCTAAATGGGAGGTAATTTCTTCTAAAGCTAAATACTGGCCAGAGACCGATAGCGCACAAGTAGAGTGATCGAAAGATGAAAAGCACTTTGGAAAGAGAGTCAAACAGCACGTGAAATTGTTAAAAGGGAAGCGCTTGCAGCCAGACTTGCCTGTAGTTGCTCATCCGGACTTTTGTCCGGTGCACTCTTCTATAGGCAGGCCAGCATCAGTTTGGGCGGTTGGATAAAGGTCTCTGTCATGTACCTCTCTTCGGGAGAACTTATAGGGAGACGACATGCAACCAGCCTGGACTGAGGTCCGCGCATTTGCTAGGATGCTGGCGTAATGGCTGTAAGCGGCCCGTCTTGAAACACGGACCAAGGAGTCTAACATCTATGCGAGTGTTTGGGTGTCAAGCCCGAACGCGTAATGAAAGTGAACGGAGGTGGGAACCCCTCGGGGTGCACCATCGACCGATCCTGATGTCTTCGGATGGATTTGAGTAAGAGCATAGCTGTTGGGACCCGAAAGATGGTGAACTATGCTTGAATAGGGTGAAGCCAGAGGAAACTCTGGTGGAGGCTCGCAGCGGTTCTGACGTGCAAATCGATCGTCAAATTTGGGCATAGGGGCGAAAGACTAATCGAACTATCTAGTAGCTGGTTCCTGCCGAAGTTTCCCTCAGGATAGCAGTGACGTATTCAGTTTTATGAGGTAAAGCGAATGATTAGAGGCCTGGGGTTGAAACAACCTTCACCTATTCTCAAACTTTAAATATGTAAGAAGTCCTTGTTACTTAATTGAACGTGGACACTTGAATGTACCGTCACTAGTGGGCCATTTT
>mthdF49R26_150014 _082318_42243_c100747962550000001823169907081557_s1_p0/24338/ccs		
AAGTCGTAACAAGGTCTCCGTAGGTGAACCTGCGGAGGGATCATTACTGAGTTTTTAACTCTCCAAACCATGTGAACTTACCACTGTTGCCTCGGTGGATGGTGCTGTCTCTCGGGACGGTACCACCGCCGGTGGACTACCTAAACTCTGTTAATTTTTGTCAATCTGAATCAAACTAAGAAATAAGTTAAAACTTTCAACAACGGATCTCTTGGTTCTGGCATCGATGAAGAACGCAGCGAAATGCGATAAGTAATGTGAATTGCAGAATTCAGTGAATCATCGAATCTTTGAACGCACATTGCGCCCATTAGTATTCTAGTGGGCATGCCTGTTCGAGCGTCATTTCAACCCTTAAGCCTAGCTTAGTGTTGGGAGACTGCCTAATACGCAGCTCCTCAAAACCAGTGGCGGAGTCGGTTCGTGCTCTGAGCGTAGTAATTTTTTATCTCGCTTCTGCAAGCCGGACTGGCAACAGCCATAAACCGCACCCTTCGGGGCACTTTTTAATGGTTGACCTCGGATCAGGTAGGAATACCCGCTGAACTTAAGCATATCAATAAGCGGAGGAAAAGAAACCAACAGGGATTGCCCTAGTAACGGCGAGTGAAGCGGCAACAGCTCAAATTTGAAATCTGGCCTTCTGGTCCGAGTTGTAATTTGTAGAGGATGATTTTGGTTAGGTACCTTCCGAGTTCCTTGGAACAGGACGCCTTAGAGGGTGAGAGCCCCGTACGGTTGGATGCCGAGCCTCTGTAAATCTCCTTCGACGAGTCGAGTAGTTTGGGAATGCTGCTCTAAATGGGAGGTAAATTTCTTCTAAAGCTAAATACCGGCCAGAGACCGATAGCGCACAAGTAGAGTGATCGAAAGATGAAAAGCACTTTGAAAAGAGGGTTAAATAGTACGTGAAATTGTTTGAAAGGGAAGGATTTATGACCAGACCTTTGCCTTGCGGATCATCCGGTGTTCTCACCGGTGCACTTCGCTTGGTTGAGGCCAGCATCAGTTTTGGCGGCGGATAAAGACTTCAGGAACGTGACTCCCCCGGGAGTGTTATAGCCTGCTGTGTAATACCGCCGCTGGGACTGAGGACCGCGCTTCGGCTAGGATGCTGGCATAATGGTCATCAATCACCCGTCTTGAAACACGGACCAAGGAGTCGAACATTTATGCGAGTTTTTGGGTGTTAAACCCTCAAGCGTAATGAAAGTGAACGGAGGTGAGAGCCCTTACGGGTGCATCATCGACCGATCCTGATGTCTTCGGATGGATTTGAGTAAGAGCATAACTGTTCGGACCCGAAAGATGGTGAACTATGCGTGGATAGGGTGAAGCCAGAGGAAACTCTGGTGGAGGCTCGCAGCGGTTCTGACGTGCAAATCGATCGTCAAATCTGCGCATGGGGGCGAAAGACTAATCGAACCATCTAGTAGCTGGTTACCGCCGAAGTTTCCCTCAGGATAGCAGTGTTGTATTCAGTTTTATGAGGTAAAGCGAATGATTAGGGACTCGGGGGCGCTATATTGCCTTCATCCATTCTCAAACTTTAAATATGTAAGAAGCCCTTGTCGCTTAATTGGACGTGGGCATTCGAATGTATCAACACTAGTGGGCCATTTTT
>mthdF49R26_150015 _082318_42243_c100747962550000001823169907081557_s1_p0/25108/ccs		
AAGTCGTAACAAGGTCTCCGTAGGTGAACCTGCGGAGGGATCATTACTGAGTTTTTAACTCTCCAAACCATGTGAACTTACCACTGTTGCCTCGGTGGATGTGTGCTGTCTCTCGGGACGGTGCCACCGCCGTTGGACTACCTAAACTCTGTTAATTTTTGTCAATCTGAATCAAACTAAGAAATAAGTTAAAACTTTCAACAACGGATCTCTTGGTTCTGGCATCGATGAAGAACGCAGCGAAATGCGATAAGTAATGTGAATTGCAGAATTCAGTGAATCATCGAATCTTTGAACGCACATTGCGCCCATTAGTATTCTAGTGGGCATGCCTGTTCGAGCGTCATTTCAACCCTTAAGCCTAGCTTAGTGTTGGGAGACTGCCTAATACGCAGCTCCTCAAAACCAGTGGCTGAGTCGGTTCGTGCTCTGAGCGTAGTAATTTTTTATCTCGCTTCTGCAAGCCGGACTGGCAACAGCCAGAAACCGCACCCCTTCGGGGCACTTTTTAATGGTTGACCTCGGATCAGGTAGGAATACCCGCTGAACTTAAGCATATCAATAAGCGGAGGAAAAGAAACCAACAGGGATTGCCCTAGTAACGGCGAGTGAAGCGGCAACAGCTCAAATTTGAAATCTGGCCTTCTGGTCCGAGTTGTAATTTGTAGAGGATGATTTTGGTTAGGTACCTTCCGAGTTCCTTGGAACAGGACGCCTTAGAGGGTGAGAGCCCGTACGGTTGGATGCCGAGCCTTTGTAAATCTCCTTCGACGAGTCGAGTAGTTTGGAATGCTGCTCTAAATGGGAGGTAAATTTCTTCTAAAGCTAAAATACCGGCCAGAGACCGATAGCGCACAAGTAGAGTGATCGAAAGATGAAAAGCACTTTGAAAGAGGGTTAAATAGTACGTGAAATTGTTGAAAGGGAAGGATTTATTGACCAGACCTTTGCCTTGCGGATCATCCGGTGTTCTCACCGGTGCACTTCGCTTGGTTGAGGCCAGCATCAGTTTTGGCGGCGGGATAAAGACTTCAGGAACGTGACTCCCCGGGAGTGTTATAGCCTGCTGTGTAATACCGCCGCTGGGACTGAGGACCGCGCTTCGGCTAGGATGCTGGCATAATGGTCATCAATCACCCGTCTTGAAACACGGACCAAGGAGTCGAACATTTATGCGAGTTTTTTGGGTGTTAAACCCTCAAGCGTAATGAAAGTGAACGGAGGTGAGAGCCCTTACGGTGCATCATCGACCGATCCTGATGTCTTCGGATGGATTTTGAGTAAGAGCATAACTGTTCGGACCCGAAAGATGGTGAACTATGCGTGGATAGGTGAAGCCAGAGGAAACTCTGGTGGAGGCTCGCAGCGGTTCTGACGTGCAAATCGATTCGTCAAATCTGCGCATGGGGGCGAAAGACTAATCGAACCATCTAGTAGCTGGTTACCGCCGAAGTTTCCCTCAGGATAGCAGTGTTGTATTCAGTTTTATGAGGTAAGCGAATGATTAGGGACTCGGGGGCGCTATATTGCCTTCATCCATTCTCAAACTTTAAATATGTAAGAAGCCCTTGTCGCTTAATTGGACGTGGGCATTCGAATGTATCAACACTAGTGGGCCATTTTT
>mthdF49R26_150016 _082318_42243_c100747962550000001823169907081557_s1_p0/25706/ccs		
AAGTCGTAACAAGGTCTCCGTTGGTGAACCAGCGGAGGGATCATTACCGAGTTTACAACTCCCAAACCCCTGTGAACATACCTTAATGTTGCCTCGGCGGATCAGCCCGCGCCCCGTAAAACGGGACGGCCCGCCAGAGGACCCAAACTCTAATGTTTCTTATTGTAACTTCTGAGTAAAACAAACAAATAAATCAAAACTTTCAACAACGGATCTCTTGGTTCTGGCATCGATGAAGAACGCAGCAAAATGCGATAAGTAATGTGAATTGCAGAATTCAGTGAATCATCGAATCTTTGAACGCACATTGCGCCCGCTGGTATTCCGGCGGGCATGCCTGTTCGAGCGTCATTTCAACCCTCAAGCCCCCGGGTTTGGTGTTGGGGATCGGCTCTGCCTTACTGGCGGTGCCGCCCCCGAAATACATTGGCGGTCTCGCTGCAGCCTCCATTGCGTAGTAGCTAACACCTCGCAACTGGAACGCGGCGCGGCCATGCCGTAAAACCCCAACTTCTGAATGTTGACCTCGGATCAGGTAGGAATACCCGCTGAACTTAAGCATATCAATAAGCGGAGGAAAAGAAACCAACAGGGATTGCCCTAGTAACGGCGAGTGAAGCGGCAACAGCTCAAATTTGAAATCTGGCTTTCGGGCCCGAGTTGTAATTTGTAGAGGATACTTTTGATGCGGTGCCTTCCGAGTTCCCTGGAACGGGACGCCATAGAGGGTGAGAGCCCCGTCTGGTTGGATGCCAAATCTCTGTAAAGTTCCTTCGACGAGTCGAGTAGTTTGGGAATGCTGCTCTAAATGGGAGGTATATGTCTTCTAAAGCTAAATATTGGCCAGAGACCGATAGCGCACAAGTAGAGTGATCGAAAGATGAAAAGCACTTTGAAAAGAGAGTTAAAAAGTACGTGAAATTGTTGAAAGGGAAGCGTTTATGACCAGACTTGGACTTGGTTAATCATCTGGGGTTCTCCCAGTGCACTTTTCCAGTTCAGGCCAGCATCAGTTTTCGCCGGGGGATAAAGGCTTCGGGAATGTAGCTCTCTTCGGGGAGTGTTATAGCCCGTTGTGTAATACCCTGGTGGAGACTGAGGTTCGCGCTTCTGCAAGGATGCTGGCGTAATGGTCATCAACGACCCGTCTTGAAACACGGACCAAGGAGTCGTCTTCGTATGCGAGTGTTCGGGTGTCAAACCCCTACGCGTAATGAAAGTGAACGCAGGTGAGAGCTTCGGCGCATCATCGACCGATCCTGATGTTCTCGGATGGATTTGAGTAAGAGCATACGGGGCCGGACCCGAAAGAAGGTGAACTATGCCTGTATAGGGTGAAGCCAGAGGAAACTCTGGTGGAGGCTCGCAGCGGTTCTGACGTGCAAATCGATCGTCAAATATGGGCATGGGGCGAAAGACTAATCGAACCTTCTAGTAGCTGGTTTCCGCCGAAGTTTCCCTCAGGATAGCAGTGTTGAACTCAGTTTTATGAGGTAAAGCGAATGATTAGGGACTCGGGGCGCTATATTGCCTTCATCCATTCTCAAACTTTAAATATGTAAGAAGCCCTTGTTGCTTAATTGAACGTGGGCATTCGAATGTATCAACACTAGTGGGCCATTTTT
>mthdF49R26_150017 _082318_42243_c100747962550000001823169907081557_s1_p0/27196/ccs		
AAGTCGTAACAAGGTTTCCGTAGGTGAACCTGCGGAAGGATCATTACCTAGAGTTTGTAGACTTCGGTCTGCTACCTCTTACCCATGTCTTTTGAGTACCTTCGTTTCCTCGGCGGGTCCGCCCGCCGATTGGACAACATTCAAACCCTTTGCAGTTGCAATCAGCGTCTGAAAAAACATAATAGTTACAACTTTCAACAACGGATCTCTTGGTTCTGGCATCGATGAAGAACGCAGCGAAATGCGATAAGTAGTGTGAATTGCAGAATTCAGTGAATCATCGAATCTTTGAACGCACATTGCGCCCCTTGGTATTCCATGGGGCATGCCTGTTCGAGCGTCATTTGTACTTCAAGCTCTGCTTGGTGTTGGGTGTTTGTCTCGCCTCTGCGTGTAGACTCGCCTTAAAACAATTGGCAGCCGGCGTATTGATTCGGAGCGCAGTACATCTCGCGCTTTGCACTCACAACGACGACGTCCAAAAGTACATTTTTACACTCTTGACCTCGGATCAGGTAGGGATACCCGCTGAACTTAAGCATATCAATAAGCGGAGGAAAAGAAACCAACAGGGATTGCCCTAGTAACGGCGAGTGAAGCGGCAACAGCTCAATTTGAAATCTGGCGTCTTTGGCGTCCGAGTTGTAATTTGCAGAGGGCGCTTTGGCATTGGCAGCGGTCCAAGTTCCTTGGAACAGGACGTCACAGAGGGTGAGAATCCCGTACGTGGTCGCTAGCCTTTACCGTGTAAAGCCCCTTCGACGAGTCGAGTTGTTTGGGAATGCAGCTCTAAATGGGAGGTAAATTTCTTCTAAAGCTAAATACTGGCCAGAGACCGATAGCGCACAAGTAGAGTGATCGAAAGATGAAAAGCACTTTGGAAAGAGAGTTAAAAAGCACGTGAAATTGTTGAAAGGGAAGCGCTTGCAGCCAGACTTGCCTGTAGTTGCTCATCCGGGTTTTTACCCGGTGCACTCTTCTACGGGCAGGCCAGCATCAGTTTGGGCGGTTGGATAAAGGTCTCTGTCATGTACCTCCTCTCGGGGAGATCTTATAGGGGAGACGACATGCAACCAGCCTGGACTGAGGTCCGCGCATCTGCTAGGATGCTGGCGTAATGGCTGTAAGCGGCCCGTCTTGAACACGGACCAAGGAGTCTAACATCTATGCGAGTGTTTGGGTGTCAAGCCCGAACGCGTAATGAAAGTGAACGGAGGTGGGAACCTTTCGGGTGCACCATCGACCGATCCTGATGTCTTCGGATGGATTTGAGTAAGAGCATAGCTGTTGGGACCCGAAAGATGGTGAACTATGCTTGAATAGGGTGAAGCCAGAGGAAACTCTGGTGGAGGCTCGCAGCGGTTCTGACGTGCAAATCGATCGTCAAATTTGGGCATAGGGGCGAAAGACTAATCGAACTATCTAGTAGCTGGTTCCTGCCGAAGTTTCCCTCAGGATAGCAGTAACGTTTTCAGTTTTATGAGGTAAAGCGAATGATTAGAGGCCTGGGGGTTGAAACAACCTTCACCTATTCTCAAACTTTAAATATGTAAGAAGTCCTTGTTACTTAATTGAACGTGGACAGTTGAATGTATCGTTACTAGTGGGCCATTTTT
>mthdF49R26_150018 _082318_42243_c100747962550000001823169907081557_s1_p0/32520/ccs		
AGTCGTAACAAGGTCTCCGTAGGTGAACCTGCGGAGGGATCATTACTGAGTTTTTAACTCTCCAAACCATGTGAACTTACCACTGTTGCCTCGGTGGATGGTGCTGTCTCTCGGGACGGTACCACCGCCGGTGGACTACCTAAACTCTGTTAATTTTTGTCAATCTGAATCAAACTAAGAAATAAGTTAAAACTTTCAACAACGGATCTCTTGGTTCTGGCATCGATGAAGAACGCAGCGAAATGCGATAAGTAATGTGAATTGCAGAATTCAGTGAATCATCGAATCTTTGAACGCACATTGCGCCCATTAGTATTCTAGTGGGCATGCCTGTTCGAGCGTCATTTCAACCCTTAAGCCTAGCTTAGTGTTGGGAGACTGCCTAATACGCAGCTCCTCAAAACCAGTGGCGGAGTCGGTTCGTGCTCTGAGCGTAGTAATTTTTTATCTCGCTTCTGCAAGCCGGACTGGCAACAGCCATAAACCGCACCCTTCGGGGCACTTTTTAATGGTTGACCTCGGATCAGGTAGGAATACCCGCTGAACTTAAGCATATCAATAAGCGGAGGAAAAGAAACCAACAGGGATTGCCCTAGTAACGGCGAGTGAAGCGGCAACAGCTCAAATTTGAAATCTGGCCTTCTGGTCCGAGTTGTAATTTGTAGAGGATGATTTTGGTTAGGTACCTTCCGAGTTCCTTGGAACAGGACGCCTTAGAGGGTGAGAGCCCCGTACGGTTGGATGCCGAGCCTCTGTAAATCTCCTTCGACGAGTCGAGTAGTTTGGGAATGCTGCTCTAAATGGGAGGTAAATTTCTTCTAAAGCTAAATACCGGCCAGAGACCGATAGCGCACAAGTAGAGTGATCGAAAGATGAAAAGCACTTTGAAAAGAGGGTTAAATAGTACGTGAAATTGTTGAAAGGGAAGGATTTATGACCAGACCTTTGCCTTGCGGATCATCCGGTGTTCTCACCGGTGCACTTCGCTTGGTTGAGGCCAGCATCAGTTTTGGCGGCGGATAAAGACTTCAGGAACGTGACTCCCCCGGGAGTGTTATAGCCTGCTGTGTAATACCGCCGCTGGGACTGAGGACCGCGCTTCGGCTAGGATGCTGGCATAATGGTCATCAATCACCCGTCTTGAAACACGGACCAAGGAGTCGAACATTTATGCGAGTTTTTGGGTGTTAAACCCTCAAGCGTAATGAAGTGAACGGAGGTGAGAGCCCTTACGGGTGCATCATCGACCGATCCTGATGTCTTCGGATGGATTTGAGTAAGAGCATAACTGTTCGGACCCGAAAGATGGTGAACTATGCGTGGATAGGGTGAAGCCAGAGGAAACTCTGGTGGAGGCTCGCAGCGTTCTGACGTGCAAATCGATCGTCAAATCTGCGCATGGGGGCGAAAGACTAATCGAACCATCTAGTAGCTGGTTACCGCCGAAGTTTCCCTCAGGATAGCAGTGTTGTATTCAGTTTTATGAGGTAAAGCGAATGATTAGGGACTCGGGGCGCTATATTGCCTTCATCCATTCTCAAACTTTAAATATGTAAGAAGCCCTTGTCGCTTAATTGGACGTGGGCATTCGAATGTATCAACACTAGTGGCCATTTTT
>mthdF49R26_150019 _082318_42243_c100747962550000001823169907081557_s1_p0/33977/ccs		
AAGTCGTAACAAGGTCTCCGTTGGTGAACCAGCGGAGGGATCATTACCGAGTTTACAACTCCCAAACCCCTGTGAACATACCTTAATGTTGCCTCGGCGGATCAGCCCGCGCCCCGTAAAACGGGACGGCCCGCCAGAGGACCCAAACTCTAATGTTTCTTATTGTAACTTCTGAGTAAAACAAACAAATAAATCAAAACTTTCAACAACGGATCTCTTGGTTCTGGCATCGATGAAGAACGCAGCAAAATGCGATAAGTAATGTGAATTGCAGAATTCAGTGAATCATCGAATCTTTGAACGCACATTGCGCCGCTGTATTCTGGCGGGCATGCCTGTTCGAGCGTCATTTCAACCCTCAAGCCCCGTTGGTGTTGGGATCGCTCTGCTCACGCGTGCCGCCCCCGAAATACATTGGCGGTCTCGCTGCAGCCTCCATTGCGTAGTACTAACACCTCGCAACTGGAACGCGGCGCGGCCATGCCGTTAAACCCCAACTTCTGAATGTTGACCTCGGATCAGGTAGGAATACCCGCTGAACTTAAGCATATCAATAAGCGGAGGAAAAGAAACCAACAGGGATTGCCCTAGTAACGGCGAGTGAAGCGGCAACAGCTCAAATTTGAAATCTGGCTCTCGGGCCCGAGTTGTAATTTGTAGAGGATACTTTTGATGCGGTGCCTTCCGAGTTCCCTGGAACGGGACGCCATAGAGGGTGAGAGCCCGTCTGGTTGGATGCCAAATCTCTGTAAATTCCTTCGACGAGTCGAGTAGTTTGGGAATGCTGCTCTAAATGGGAGGTATATGTCTTCTAAAGCTAAATATGGCCAGAGACCGATAGCGCACAAGTAGAGTGATCGAAAGATGAAAAGCACTTTGAAAAGAGAGTTAAAAAGTACGTGAAATTGTTGAAAGGGAAGCGTTTATGACCAGACTTGGACTTGGTTAATCATCTGGGGTTCTCTCCAGTGCACTTCTCCAGTCAGGCCAGCATCAGTTTTCGCCGGGGATAAAGGCAGCGGGAATGTGGCTCTCTCGGGAGTGTTATAGCCCGTTGTGTAATACCCTGGTGGGACTGAGGTTCGCGCTTCTGCAAGGATGCTGGCGTAATGGTCATCAACGACCCGTCTTGAAACACGGACCAAGGAGTCGTCTTCGTATGCGAGTGTTCGGGTGTCAAACCCCTACGCGTAATGAAAGTGAACGCAGGTGAGAGCTTCGGCGCATCATCGACCGATCCTGATGTTCTCGGATGGATTTGAGTAAGAGCATACGGGGCCGGACCCGAAAGAAGGTGAACTATGCCTGTGTAGGGTGAAGCCAGAGGAAACTCTGGTGGAGGCTCGCAGCGGTTCTGACGTGCAAATCGATCGTCAAACATGGGCATGGGGGCGAAAGACTAATCGAACCTTCTAGTAGCTGGTTTCCGCCGAAGTTTCCCTCAGGATAGCAGTGTTGAACTCAGTTTTATGAGGTAAAGCGAATGATTAGGGACTCGGGGGCGCTATTTAGCCTTCATCCATTCTCAAACTTTAAATATGTAAGAAGCTCTTGTTGCTTAATTGAACGTGAGCATTCGAATGTATCAACACTAGTGGGCCATTTTT
>mthdF49R26_150020 _082318_42243_c100747962550000001823169907081557_s1_p0/34199/ccs		
AAGTCGTAACAAGTCTCCGTTGGTGAACCAGCGGAGGGATCATTACCGAGTTTACAACTCCCAAACCCTGTGAACATACCTTATGTTGCCTCGGCGGATCAGCCCGCGCCCCGTAAAAAGGGACGGCCGCCGCAGGAACCCTAAACTCTGTTTTTAGTGGAACTTCTGAGTATAAAAAACAAATAAATCAAAACTTTCAACAACGGATCTCTTGGTTCTGGCATCGATGAAGAACGCAGCAAAATGCGATAAGTAATGTGAATTGCAGAATTCAGTGAATCATCGAATCTTTGAACGCACATTGCGCCCGCCAGTATTCTGGCGGGCATGCCTGTTCGAGCGTCATTTCAACCCTCAAGCCCAGCTTGGTGTTGGGAGCTGCAGTCCTGCTGCACTCCCCAAATACATTGGCGGTCACGTCGAGCTTCCATAGCGTAGTAATTTACACATCGTTACTGGTAATCGTCGCGGCCACGCCGTTAACCCCAACTTCTGAATGTTGACCTCGGATCAGTAGGAATACCCGCTGAACTTAAGCATATCAATAAGCGGAGGAAAAGAAACCAACAGGGATGCCCTAGTAACGGCGAGTGAAGCGGCAACAGCTCAAATTTGAAATCTGGCTTTCGGGCCCGAGTTGTAATTGTAGAGGATGATTTTGATGCGGTGCCTTCCGAGTTCCCTGGAACGGACGCCATAGAGGGTGAGAGCCCGTCTGGTTGGATGCCAAATCTCTGTAAATCTCTTCGACGAGTCGAGTAGTTTGGAATGCTGCTCTAAATGGGAGGTATATGTCTTCTAAAGCTAAATACGGCCAGAGACCGATAGCGCACAAGTAGAGTGATCGAAAGATGAAAAGCACTTTGAAAAGAGAGTTAAAAAGTACGTGAAATTGTTGAAAGGGAAGCGTTTATGACCAGACTTGGGCTTGGTTAATCATCTGGGGTTCTCTCCAGTGCACTTTTCCAGTCCAGGCCAGCATCAGTTTTCGCCGGGGATAAAGGCTTCGGGAATGTGGCTCCCCTCGGGAGTGTTATAGCCCGTTGTGTAATACCCTGGTGGGGACTGAGGTTCGCGCTTCTGCAAGGATGCTGGCGTAATGGTCATCAACGACCGTCTTGAAACACGGACCAAGGAGTCGTCTTCGTATGCGAGTGTTCGGGTGTCAAACCCCTACGCGTAATGAAGTGAACGCAGGTGAGAGCTTCGGCGCATCATCGACCGATCCTGATGTTCTCGGATGGATTTGAGTAAGAGCATACGGGGCCGGACCCGAAAGAAGGTGAACTATGCCTGTGTAGGTGAAGCCAGAGGAAACTCTGGTGGAGGCTCGCAGCGGTTCTGACGTGCAAATCGATCGTCAAACATGGGCATGGGGGCGAAAGACTAATCGAACCTTCTAGTAGCTGGTTTCCGCCGAAGTTTCCCTCAGGATAGCAGTGTTGAACTCAGTTTTATGAGGTAAAGCGAATGATTAGGGACTCGGGGCGCTATTTAGCCTTCATCCATTCTCAAACTTTAAATATGTAAGAAGCTCTTGTTGCTTAATTGAACGTGAGCATTCGAATGTATCAACACTAGTGGGCCATTTTT
>mthdF49R26_150021 _082318_42243_c100747962550000001823169907081557_s1_p0/35667/ccs		
AAGTCGTAACAAGGTTTCCGTAAGGTGAACCTGCGGAAGGATCATTACCTAGAGTTTGTAGACTTCGGTCTGCTACCTCTTACCCATGTCTTTTGAGTACCTTCGTTTCCTCGGCGGGTCCGCCCGCCGATTGGACAACATTCAAACCCTTTGCAGTTGCTATCAGCGTCTGAAAAACATAATAGTTACAACTTTCAACAACGGATCTCTTGGTTCTGGCATCGATGAAGAACGCAGCGAAATGCGATAAGTAGTGTGAATTGCAGAATTCAGTGAATCATCGAATCTTTGAACGCACATTGCGCCCCTTGGTATTCCATGGGGCATGCCTGTTCGAGCGTCATTTGTACCTTCAGCTCTGCTTGGTGTTGGGTGTTTTGTCTCGCCTCTGCGTGTAGACTCGCCTTAAAAAACAATTGGCAGCCGGCGTATTGATTTCGGAAGCGCAGTACCATCTCGCGCTTTGCACTCATAACGACGACGTCCAAAAGTACATTTTTACACTCTTGACCTCGGATTCAGGTAGGGATACCGCTGAACTTAAGCATATCAATAAGCGGAGGAAAAGAAACCAACAGGGATTGCCCTAGTAACGGCGAGTGAAGCGGCAACAGCTCAAATTTGAAATCTGGCGTCTTTGGCGTCCGAGTTGTAATTTTGCAGAGGGCGCTTTGGCATTGGCAGCGGTCCAAGTTCCCTTGGAACAGGGACGTCACAGAGGGTGAGAATCCCGTACGTGGTCGCTAGCCTTTTACCGTGTAAAGCCCCTTCGACGAGTCGAGTTGTTTGGGAATGCAGCTCTAAATGGGAGGTAAATTTCTTCTAAAGCTAAATACTGGCCAGAGACCGATAGCGCACAAGTAGAGTGATCGAAAGATGAAAAGCACTTTGGAAAGAGAGTTAAAAAGCACGTGAAATTGTTGAAAGGGAAGCGCTTGCAGCCAGACTTGCCTGTAGTTGCTCATCCGGGTTTTTTACCCGGTGCACTCTTCTACGGGCAGGCCAGCATCAGTTTTGGGCGGTTGGATAAAGGTCTCTGTCATGTACCTCCTCTCGGGGAGATCTATAGGGGAGACGACATGCAACCAGCCTGGACTGAGGTCCGCGCATCTGCTAGGATGCTGGCGTAATGGCTGTAAGCGGCCCGTCTTGAAACACGGACCAAGGAGTCTAACATCTATGCGAGTGTTTGGGTGTCAAGCCCGAACGCGTAATGAAAGTGAACGGAGGTGGGAACCTTTCGGGGTGCACCATCGACCGATCCTGATGTCTTCGGATGGATTTGAGTAAGAGCAATAGCTGTTGGGACCCGAAAGATGGTGAACTATGCTTGAATAGGGTGAAGCCAGAGGGAAACTCTGGTGGAGGCTCGCAGCGGTTCTGACGTGCAAATCGATCGTCAAATTTGGGCATAGGGGCGAAAGACTAATCGAACTATCTAGTAGCTGGTTCCTGCCGAAGTTTCCCTCAGGATAGCAGTAACGTTTTCAGTTTTATGAGGTAAAGCGAATGATTAGAGCCTGGGGGTTGAACAACCTTCACCTATTCTCAAACTTTAAATATGTAAGAAGTCCTTGTTACTTAATTGAACGTGGACAGTTGAATGTATCGTTACTAGTGGGCCATTTTT
>mthdF49R26_150022 _082318_42243_c100747962550000001823169907081557_s1_p0/36170/ccs		
AAGTCGTAACAAGGTCTCGTAGGTGAACCTGCGGAGGGATCATTACTGAGTTTTTAACTCTCCAACCATGTGAACTTACCACTGTTGCCTCGGTGGATGGTGCTGTCTCTCGGGACGTACCACCGCCGGTGGACTACCTAAACTCTGTTAATTTTGTCAATCTGAATCAAACTAAGAAATAAGTTAAAACTTTCAACAACGGATCTCTTGGTTCTGGCATCGATGAAGAACGCAGCGAAATGCGATAAGTAATGTGAATTGCAGAATTCAGTGAATCATCGAATCTTTGAACGCACATTGCGCCATTAGTATTCTAGTGGGCATGCCTGTTCGAGCGTCATTTCAACCTTAAGCCTAGCTTAGTGTTGGGAGACTGCCTAATACGCAGCTCCTCAAAACCAGTGGCGGAGTCGGTTCGTGCTCTGAGCGTAGTAATTTTTATCTCGCTTCTGCAAGCCGGACTGGCAACAGCCATAAACCGCACCCTTCGGGGCACTTTTTAATGGTTGACCTCGGATCAGGTAGGAATACCCGCTGAACTTAAGCATATCAATAAGCGGAGGAAAAGAAACCAACAGGGATTGCCTAGTAACGGCGAGTGAAGCGGCAACAGCTCAAATTTGAAATCTGGCCTTCTGGTCCGAGTTGTAATTTGTAGAGGATGATTTTGGTTAGGTACCTTCCGAGTTCCTTGGAACAGGACGCCTTAGAGGGTGAGAGCCCGTACGGTTGGATGCCGAGCCTCTGTAAATCTCCTTCGACGAGTCGAGTAGTTTGGGAATGCTGCTCTAAATGGAGGTAAATTTCTTCTAAAGCTAAATACCGGCCAGAGACCGATAGCGCACAAGTAGAGTGATCGAAAGATGAAAAGCACTTTGAAAAGAGGGTTAAATAGTACGTGAAATTGTTGAAAGGGAAGGATTTATGACCAGACCTTTGCCTTGCGGATCATCCGGTGTTCTCACCGGTGCACTTCGCTTGGTTGAGGCCAGCATCAGTTTTGGCGGCGGATAAAGACTTCAGGAACGTGACTCCCCGGAGTGTTATAGCCTGCTGTGTAATACCGCCGCTGGGACTGAGGACGCGCTTCGGCTAGGATGCTGGCATAATGGTCATCAATCACCCGTCTTGAAACACGGACCAAGGAGTCGAACATTTATGCGAGTTTTGGGTGTTAACCTCAGCGTATGAAAGTGAACGAGGTGAGAGCCCTACGGTGCATCATCGACCGATCCTGATGTCTTCGGATGGATTTGAGTAAGAGCATAACTGTTCGGACCCGAAAGATGGTGAACTATGCGTGGATAGGGTGAAGCCAGAGGAAACTCTGGTGGAGGCTCGCAGCGGTTCTGACGTGCAAATCGATCGTCAAATCTGCGCATGGGGCGAAAGACTAATCGAACCATCTAGTAGCTGGTTACCGCCGAAGTTTCCCTCAGGATAGCAGTGTGTATTCAGTTTTATGAGGTAAAGCGAATGATTAGGGACTCGGGGCGCTATATTGCCTTCATCCATTCTCAAACTTTAAATATGTAAGAAGCCCTTGTCGCTTAATTGGACGTGGCATTCGAATGTATCAACACTAGTGGCCATTTTT
>mthdF49R26_150023 _082318_42243_c100747962550000001823169907081557_s1_p0/37093/ccs		
AAGTCGTAACAAGGTCTCCGTAGGTGAACCTGCGGAGGGATCATTACAAGAACGCCCGGGCTTCGGCCTGGTTATTCATAACCCTTTGTTGTCCGACTCTGTTGCCTCCGGGGCGACCCTGCCTTCGGGCGGGGGCTCCGGGTGGACACTTCAAACTCTTGCGTAACTTTGCAGTCTGAGTAAACTTAATTAATAAATTAAAACTTTTAACAACGGATCTCTTGGTTCTGGCATCGATGAAGAACGCAGCGAAATGCGATAAGTAATGTGAATTGCAGAATTCAGTGAATCATCGAATCTTTGAACGCACATTGCGCCCCCTGGTATTCCGGGGGGCATGCCTGTTCGAGCGTCATTTCACCACTCAAGCCTCGCTTGGTATTGGGCAACGCGGTCCGCCGCGTGCCTCAAATCGTCCGGCTGGGTCTTCTGTCCCCTAAGCGTTGTGGAAACTATTCGCTAAAGGGTGTTCGGGAGGCTACGCCGTAAAACAACCCCATTTCTAAGGTTGACCTCGGATCAGGTAGGGATACCCGCTGAACTTAAGCATATCAATAAGCGGAGGAAAAGAAACCAACAGGGATTGCTCTAGTAACGGCGAGTGAAGCAGCAATAGCTCAAATTTGAAATCTGGCGTCTTCGACGTCCGAGTTGTAATTTGTAGAGGATGCTTCTGAGTGGCCACCGACCTAAGTTCCTTGGAACAGGACGTCATAGAGGGTGAGAATCCCGTATGCGGTCGGAAAGGCGCTCTATACGTAGCTCCTTCGACGAGTCGAGTTGTTTGGGAATGCAGCTCTAAATGGGAGGTAAATTTCTTCTAAAGCTAAATATTGGCCAGAGACCGATAGCGCACAAGTAGAGTGATCGAAAGATGAAAAGCACTTTGGAAAGAGAGTTAAAAAGCACGTGAAATTGTTAAAAGGGAAGGGATTGCAACCAGACTTGCTCGCGGTGTTCCGCCGGTCTTCTGACCGGTCTACTCGCCGCGTTGCAGGCCAGCATCGTCTGGTGCCGCTGGATAAGACTTGAGGAATGTAGCTCCCTCGGGAGTGTTATAGCCTCTTGTGATGCAGCGAGCGCCGGGCGAGGTCCGCGCTTCGGCTAGGATGCTGGCGTAATGGTCGTAATCCGCCCGTCTTGAAACACGGACCAAGGAGTCTAACATCTATGCGAGTGTTCGGGTGTCAAACCCCTACGCGTAATGAAAGTGAACGGAGGTGAGAACCGCAAGGTGCATCATCGACCGATCCTGATGTCTTCGGATGGATTTGAGTAAGAGCATAGCTGTTGGGACCCGAAAGATGGTGAACTATGCCTGAATAGGGTGAAGCCAGAGGAAACTCTGGTGGAGGCTCGCAGCGGTTCTGACGTGCAAATCGATCGTCAAATTTGGGTATAGGGGCGAAAGACTAATCGAACCATCTAGTAGCTGGTTCCTGCCGAAGTTTCCCTCAGGATAGCAGTAACGTTTTCAGTTTTATGAGGTAAAGCGAATGATTAGAGGCCTTGGGGTTGAAACAACCTTAACCTATTCTCAAACTTTAAATATGTAAGAAGTCCTTGTTACTTAGTTGAACGTGGACATTTGAATGTATCGTTACTAGTGGGCCATTTTT
>mthdF49R26_150024 _082318_42243_c100747962550000001823169907081557_s1_p0/41801/ccs		
AAGTCGTAACAAGGTTTCCGTAGGTGAACCTGCGGAAGGATCATTACCTAGAGTTTGTAGACTTCGGTCTGCTACCTCTTACCCATGTCTTTTGAGTACCTTCGTTTCCTCGGCGGGTCCGCCCGCCGATTGGACAACATTCAAACCCTTTGCAGTTGCAATCAGCGTCTGAAAAAACATAATAGTTACAACTTTCAACAACGGATCTCTTGGTTCTGGCATCGATGAAGAACGCAGCGAAATGCGATAAGTAGTGTGAATTGCAGAATTCAGTGAATCATCGAATCTTTGAACGCACATTGCGCCCCTTGGTATTCCATGGGGCATGCCTGTTCGAGCGTCATTTGTACCTTCAAGCTCTGCTTGGTGTTGGGTGTTTGTCTCGCCTCTGCGTGTAGACTCGCCTTAAAACAATTGGCAGCCGGCGTATTGATTTCGGAGCGCAGTACATCTCGCGCTTTGCACTCACAACGACGACGTCCAAAAGTACATTTTTACACTCTTGACCTCGGATCAGGTAGGGATACCCGCTGAACTTAAGCATATCAATAAGCGGAGGAAAAGAAACCAACAGGGATTGCCCTAGTAACGGCGAGTGAAGCGGCAACAGCTCAAATTTGAAATCTGGCGTCTTTGGCGTCCGAGTTGTAATTTGCAGAGGGCGCTTTGGCATTGGCAGCGGTCCAAGTTCCTTGGAACAGGACGTCACAGAGGGTGAGAATCCCGTACGTGGTCGCTAGCCTTTACCGTGTAAAGCCCCTTCGACGAGTCGAGTTGTTTGGGAATGCAGCTCTAAATGGGAGGTAAATTTCTTCTAAAGCTAAATACTGGCCAGAGACCGATAGCGCACAAGTAGAGTGATCGAAAGATGAAAAGCACTTTGGAAAGAGAGTTAAAAAGCACGTGAAATTGTTGAAAGGGAAGCGCTTGCAGCCAGACTTGCCTGTAGTTGCTCATCCGGGTTTTTACCCGGTGCACTCTTCTACGGGCAGGCCAGCATCAGTTTGGGCGGTTGGATAAAGGTCTCTGTCATGTACCTCCTCTCGGGGAGATCTTATAGGGGAGACGACATGCAACCAGCCTGGACTGAGGTCCGCGCATCTGCTAGGATGCTGGCGTAATGGCTGTAAGCGGCCCGTCTTGAAACACGGACCAAGGAGTCTAACATCTATGCGAGTGTTTGGGTGTCAAGCCCGAACGCGTAATGAAAGTGAACGGAGGTGGGAACCTTTCGGGGTGCACCATCGACCGATCCTGATGTCTTCGGATGGATTTGAGTAAGAGCATAGCTGTTGGGACCCGAAAGATGGTGAACTATGCTTGAATAGGGTGAAGCCAGAGGAAACTCTGGTGGAGGCTCGCAGCGGTTCTGACGTGCAAATCGATCGTCAAATTTGGGCATAGGGGCGAAAGACTAATCGAACTATCTAGTAGCTGGTTCCTGCCGAAGTTTCCCTCAGGATAGCAGTAACGTTTTCAGTTTTATGAGGTAAAGCGAATGATTAGAGGCCTGGGGGTTGAAACAACCTTCACCTATTCTCAAACTTTAAATATGTAAGAAGTCCTTGTTACTTAATTGAACGTGGACAGTTGAATGTATCGTTACTAGTGGGCCATTTTT
>mthdF49R26_150025 _082318_42243_c100747962550000001823169907081557_s1_p0/45273/ccs		
AAGTCGTAACAAGGTCTCCGTAGGTGAACCTGCGGAGGGATCATTACTGAGTTTTTAACTCTCCAAACCATGTGAACTTACCACTGTTGCCTCGGTGGATGGTGCTGTCTCTCGGGACGCGACCACCGCCGGTGGACTACCTAAACTCTGTTAATTTTTGTCAATCTGAATCAAACTAAGAAATAAGTTAAAACTTTCACAACGGATCTCTTGGTTCTGGCATCGATGAAGAACGCAGCGAAATGCGATAAGTAATGTGAATTGCAGAATTCAGTGAATCATCGAATCTTTGAACGCACATTGCGCCCATTAGTATTCTAGTGGGCATGCCTGTTCGAGCGTCATTTCAACCCTTAAGCCTAGCTTAGTGTTGGGAGACTGCCTAATACGCAGCTCCTCAAAACCAGTGGCGGAGTCGGTTCGTGCTCTGAGCGTAGTAATTTTTTATCTCGCTTCTGCAAGCCGGACTGGCAACAGCCATAAACCGCACCCTTCGGGGCACTTTTTAATGGTTGACCTCGGATCAGGTAGGAATACCCGCTGAACTTAAGCATATCAATAAGCGGAGGAAAGAAACCAACAGGGATTGCCCTAGTAACGGCGAGTGAAGCGGCAACAGCTCAAATTTGAAATCTGGCCTTCTGGTCCGAGTTGTAATTTGTAGAGGATGATTTTGGTTAGGTACCTTCCGAGTTCCTTGGAACAGGACGCCTTAGAGGGTGAGAGCCCCGTACGGTTGGATGCCGAGCCTCTGTAAATCTCCTTCGACGAGTCGAGTAGTTTGGGAATGCTGCTCTAAATGGGAGGTAAAATTTCTTCTAAAGCTAAATACCGGCCAGAGACCGATAGCGCACAAGTAGAGTGATCGAAAGATGAAAAGCACTTTGAAAAGAGGGTTAAATAGTACGTGAAATTGTTGAAAGGGAAGGATTTATGACCAGACCTTTGCCTTGCGGATCATCCGGTGTTCTCACCGGTGCACTTCGCTTGGTTGAGGCCAGCATCAGTTTTGGCGGCGGGATAAAGACTTCAGGAACGTGACTCCCCGGGAGTGTTATAGCCTGCTGTGTAATACCGCCGCTGGGACTGAGGACCGCGCTTCGGCTAGGATGCTGGCATAATGGTCATCAATCACCCGTCTTGAAACACGGACCAAGGAGTCGAACATTTATGCGAGTTTTTGGGTGTTAACCCTCAAGCGTAATGAAAGTGAACGGAGGTGAGAGCCCTTACGGGTGCATCATCGACCGATCCTGATGTCTTCGGATGGATTTGAGTAAGAGCATAACTGTTCGGACCCGAAAGATGGTGAACTATGCGTGGATAGGGTGAAGCCAGAGGAAACTCTGGTGGAGGCTCGCAGCGGTTCTGACGTGCAAATCGATCGTCAAATCTGCGCATGGGGCGAAAGACTAATCGAACCATCTAGTAGCTGGTTACCGCCGAAGTTTCCCTCAGGATAGCAGTGTTGTATTCAGTTTTATGAGGTAAAGCGAATGATTAGGGACTCGGGGGCGCTATATTGCCTTCATCCATTCTCAAACTTTAAATATGTAAGAAGCCCTTGTCGCTTAATTGGACGTGGGCATTCGAATGTATCAACACTAGTGGGCCATTTTT
>mthdF49R26_150026 _082318_42243_c100747962550000001823169907081557_s1_p0/45473/ccs		
AAGTCGTAACAAGTTCCGTAGTGAACCTGCGGAGGATCATTACTGAGTTTTTAACTCTCAAACCATGTGAACTTACCACTGTTGCCTCGGTGGATGTGCTGTCTCTCGGACGGCCACCGCCGGTGGACTACCTAACTCTGTTAATTTTTGTCAATCTGAATCAAACTAAGAAATAAGTTAAACTTTCAACAACGGATCTCTTGTTCTGGCATCGATGAAGAACGCAGCGAAATGCGATAAGTAATGTGAATTGCAGAATTCAGTGAATCATCGAATCTTTGAACGCACATTGCGCCCATTAGTATTCTAGTGGGCATGCCTGTTCGAGCGTCATTTCAACCTTAAGCCTAGCTTAGTGTTGGGAGACTGCCTAATACGCAGCTCCTCAAAACCAGTGGCGGAGTCGGTTCGTGCTCTGAGCGTAGTAATTTTTTATCTCGCTTCTGTAAGCCGGACTGGCAACAGCCATAAACCGCACCCTTCGGGGCACTTTTAATGGTTGACCTCGGATCAGGTAGGAATACCCGCTGAACTTAAGCATATCAATAAGCGGAGGAAAAGAAACCAACAGGGATTGCCTAGTAACGGCGAGTGAAGCGGCAACAGCTCAAATTTGAAATCTGGCCTTCTGGTCGAGTTGTAATTTGTAGAGGATGATTTGGTTAGGTACCTTCGATTCTTGGAACAGGACGCCTTAGAGGGTGAGAGCCCGTACGGTTGGATGCCGAGCCTTGTAAATCTCCTTCGACGAGTCGAGTAGTTTGGAATGCTGCTCTAAATGGAGGTAATTTCTTCTAAAGCTAAATACCGGCCAGAGACCGATAGCGCACAAGTAGAGTGATCGAAAGATGAAAGCACTTTGAAAGAGGGTTAAATAGTACGTGAAATTGTTGAAAGGGAAGGATTTATGACCAGACCTTTGCCTTGCGGATCATCCGTGTTCTCACCGGTGCACTTCGCTTGGTTGAGGCCAGCATCAGTTTTGGCGGCGGATAAAGACTTCAGGAACGTGACTCCCCGGGAGTGTTATAGCCTGCTGTGTAATACCGCCGCTGGGACTGAGGACCGCGCTTCGGCTAGGATGCTGGCATAATGGTCATCAATCACCCGTCTTGAAACACGGACCAAGGAGTCGAACATTTATGCGAGTTTTTGGGTGTTAAACCCTCAAGCGTAATGAAAGTGAACGGAGGTGAGAGCCTTACGGTGCATCATCGACCGATCCTGATGTCTTCGGATGGATTTGAGTAAGAGCATAACTGTTCGACCCGAAAGATGGTGAACTATGCGTGGATAGGGTGAAGCCAGAGGAAACTCTGGTGGAGGCTCGCAGCGGTTCTGACGTGCAAATCGATCGTCAATCTGCGCATGGGGCGAAAGACTAATCGAACCATCTAGTAGCTGGTTACCGCCGAAGTTTCCTCAGGATAGCAGTGTTGTATTCAGTTTTATGAGGTAAAGCGAATGATTAGGGACTCGGGGCGCTATATTGCCTTCATCCATTCTCAACTTTAAATATGTAAGAAGCCCTTGTCGCTTAATTGGACGTGGGCATTCGAATGTATCAACACTAGTGGGCCATTTT
>mthdF49R26_150027 _082318_42243_c100747962550000001823169907081557_s1_p0/45717/ccs		
AAGTCGTAACAAGGTTTCCGTAGGTGAACCTGCGGAAGGATCATTACTAGAGTTTGTAGACTTCGGTCTGCTACCTCTTACCCATGTCTTTTGAGTACCTTCGTTTCCTCGGCGGGTCCGCCGCCGATTGGACAACATTCAAACCCTTTGCAGTTGCAATCAGCGTCTGAAAAAACATAATAGTTACAACTTTCAACAACGGATCTCTTGGTTCTGGCATCGATGAAGAACGCAGCGAAATGCGATAAGTAGTGTGAATTGCAGAATTCAGTGAATCATCGAATCTTTGAACGCACATTGCGCCCCTTGGTATTCCATGGGGCATGCCTGTTTCGAGCGTCATTTGTACCTTCAAGCTCTGCTTGGTGTTGGGTGTTTGTCTCGCCTCTGCGTGTAGACTCGCCTTAAAACAATTGGCAGCCGGCGTATTGATTTCGGAGCGCAGTACATCTCGCGCTTTGCACTCACAACGACGACGTCAAAAGTACATTTTTACACTCTTGACCTCGGATCAGGTAGGGATACCCGCTGAACTTAAGCATATCAATAAGCGGAGGAAAAGAAACCAACAGGGATTGCCCTAGTAACGGCGAGTGAAGCGGCAACAGCTCAAATTTGAAATCTGGCGTCTTTGGCGTCCGAGTTGTAATTTGCAGAGGGCGCTTTGGCATTGGCAGCGGTCCAAGTTCCTTGGAACAGGACGTCACAGAGGGTGAGAATCCCGTACGTGGTCGCTAGCCTTTACCGTGTAAAGCCCTTCGACGAGTCGAGTTGTTTGGGAATGCAGCTCTAAATGGGAGGTAAATTTCTTCTAAAGCTAAATACTGGCCAGAGACCGATAGCGCACAAGTAGAGTGATCGAAAGATGAAAAGCACTTTGGAAAGAGAGTTAAAAAGCACGTGAAATTGTTGAAAGGGAAGCGCTTGCAGCCAGACTTGCCTGTAGTTGCTCATCCGGGTTTTTACCCGGTGCACTCTTCTACGGGCAGGCCAGCATCAGTTTGGGCGGTTGGATAAAGGTCTCTGTCATGTACCTCCTCTCGGGGAGATCTTATAGGGGAGACGACATGCAACCAGCCTGGACTGAGGTCCGCGCATCTGCTAGGATGCTGGCGTAATGGCTGTAAGCGGCCCGTCTTGAACACGGACCAAGGAGTCTAACATCTATGCGAGTGTTTGGGTGTCAAGCCCGAACGCGTAATGAAGTGAACGGAGGTGGGAACCTTTCGGGGTGCACCATCGACCGATCCTGATGTCTTCGGATGGATTTGAGTAAGAGCATAGCTGTTGGGACCCGAAAGATGGTGAACTATGCTTGAATAGGGTGAAGCCAGAGGAAACTCTGGTGGAGGCTCGCAGCGGTTCTGACGTGCAAATCGATCGTCAAATTTGGGCATAGGGGCGAAAGACTAAATCGAACTATCTAGTAGCTGGTTCCTGCCGAAGTTTCCCTCAGGATAGCAGTAACGTTTTCAGTTTTATGAGGTAAAGCGAATGATTAGAGGCTGGGGGTTGAAACACCTTCACCTATTCTCAACTTTAAATATGTAAGAAGTCCTTGTTACTTAATTGAACGTGGACAGTTGAATGTATCGTTACTAGTGGGCCATTTTTT
>mthdF49R26_150028 _082318_42243_c100747962550000001823169907081557_s1_p0/46271/ccs		
AAGTCGTAACAAGGTTTCCGTAGGTGAACCTGCGGAAGGATCATTACCGAGAGTTGCAGGCTTTTGTCTGCCATCTCTTACCCATGTCTTTTGCGTACTACACGTTTCCTCGGCAGGTCCGCCTGCCGTTAGGACCCCATTAAACCATTTGCAGTTGCAGTCAGCGTCTGAAAAACTTAATAATTACAACTTTTAACAACGGATCTCTTGGTTCTGGCATCGATGAAGAACGCAGCGAAATGCGATAAGTAGTGTGAATTGCAGAATTCAGTGAATCATCGAATCTTTGAACGCACATTGCGCCCTATGGTATTCCATAGGGCATGCCTGTTCGAGCGTCATTTGTACCTTCAAGCTCTGCTTGGTGTTGGGTGTTTGTCCGCCTTTGTGCGCGGACTCGCCTTAAAGCAATTGGCAGCCGACGTCTAGGTTTCGGAGCGCAGCACAAATCGCGCTCTGTGTCCTGGTACGGCGGCGTCCATCAAGACTATTTTACACTCTTGACCTCGGATCAGGTAGGGATACCCGCTGAACTTAAGCATATCAATAAGCGGAGGAAAAGAAACCAACAGGGATTGCCCTAGTAACGGCGAGTGAAGCGGCAACAGCTCAAATTTGAAATCTGGCGTCTTTGGCGTCCGAGTTGTAATTTGCAGAGGGCGCTTTGGCGTTGGCAGCAGTCTAAGTTCCTTGGAACAGGACGTCACAGAGGGTGAGAATCCCGTACGTGGTTGCTGGCCTTCGCCGTGTAAAGCCCCTTCGACGAGTCGAGTTGTTTGGGAATGCAGCTCTAAATGGGAGGTAAATTTCTTCTAAAGCTAAATACTGGCCAGAGACCGATAGCGCACAAGTAGAGTGATCGAAAGATGAAAAGCACTTTGGAAAGAGAGTCAAACAGCACGTGAAATTGTTAAAAGGGAAGCGCTTGCAGCCAGACTTGCCTGTAGTTGCTCATCCGGACTTTTGTCCGGTGCACTCTTCTATAGGCAGGCCAGCATCAGTTTGGGCGGTTGGATAAAGGTCTCTGTCATGTACCTCTCTTCGGGGAGAACTTATAGGGGAGACGACATGCAACCAGCCTGGACTGAGGTCCGCGCATTTGCTAGGATGCTGGCGTAATGGCTGTAAGCGGCCCGTCTTGAAACACGGACCAAGGAGTCTAACATCTATGCGAGTGTTTGGGTGTCAAGCCCGAACGCGTAATGAAAGTGAACGGAGGTGGGAACCCCTCGGGGTGCACCATCGACCGATCCTGATGTCTTCGGATGGATTTGAGTAAGAGCATAGCTGTTGGGACCCGAAAGATGGTGAACTATGCTTGAATAGGGTGAAGCCAGAGGAAACTCTGGTGGAGGCTCGCAGCGGTTCTGACGTGCAAATCGATCGTCAAATTTGGGCATAGGGGCGAAAGACTAATCGAACTATCTAGTAGCTGGTTCCTGCCGAAGTTTCCCTCAGGATAGCAGTGACGTATTCAGTTTTATGAGGTAAAGCGAATGATTAGAGGCCTGGGGGTTGAAACAACCTTCACCTATTCTCAAACTTTAAATATGTAAGAAGTCCTTGTTACTTAATTGAACGTGGACACTTGAATGTACCGTCACTAGTGGGCCATTTTT
>mthdF49R26_150029 _082318_42243_c100747962550000001823169907081557_s1_p0/47034/ccs		
AAGTCGTAACAAGGTTCCGTAGGTGAACCTGCGGAAGGATCATTACCGAGAGTTGCAGGCTTTTGTCTGCCATCTCTTACCCATGTCTTTTGCGTACTACACGTTTCCTCGGCAGGTCCGCCTGCCGTTAGGACCCATTAAACCATTTGCAGTTGCAGTCAGCGTCTGAAAACTTAATAATTACAACTTTTAACAACGGATCTCTTGTTCTGCATCGATGAAGAACGCAGCGAAATGCGATAAGTAGTGTGAATTGCAGAATTCAGTGAATCATCGAATCTTTGAACGCACATTGCGCCCTATGGTATTCCATAGGGCATGCCTGTTCGAGCGTCATTTGTACCTTCAAGCTCTGCTTGGTGTTGGGTGTTTGTCCCGCCTTTGTGCGCGGACTCGCCTTAAAGCAATTGGCAGCCGACGTCTAGGTTTCGGAGCGCAGCACAAATCGCGCTCTGTGTCCTGGTACGGCGGCGTCCATCAAGACTATTTACACTCTTGACCTCGGATCAGGTAGGGATACCCGCTGAACTTAAGCATATCAATAAGCGGAGGAAAAGAACCAACAGGGATTGCCCTAGTAACGGCGAGTGAAGCGGCAACAGCTCAAATTTGAAATCTGGCGTCTTTGGCGTCCGAGTTGTAATTTGCAGAGGGCGCTTGGCGTTGGCAGCAGTCTAAGTTCCTTGGAACAGGACGTCACAGAGGGTGAGAATCCCGTACGTGGTTGCTGGCCTTCGCCGTGTAAAGCCCCTCGACGAGTCGAGTTGTTTGGAATGCAGCTCTAAATGGGAGGTAAATTTCTTCTAAGCTAAATACTGGCCAGAGACCGATAGCGCACAAGTAGAGTGATCGAAAGATGAAAAAGCACTTTGGAAAGAGAGTCAAACAGCACGTGAAATTGTTAAAAGGAAGCGCTTGCAGCCAGACTTGCCTGTAGTTGCTCATCCGGACTTTTGTCCGGTGCACTCTTCTATAGGCAGGCCAGCATCAGTTTGGGCGGTTGGATAAAGGTCTCTGTCATGTACCTCTCTTCGGGGAGAACTTATAGGGAGACGACATGCAACCAGCCTGGACTGAGGTCCGCGCATTTGCTAGGATGCTGGCGTAATGGCTGTAAGCGGCCCGTCTTGAAACACGGACCAAGGAGTCTAACATCTATGCGAGTGTTTGGGTGTCAAGCCGAACGCGTAATGAAAGTGAACGGAGGTGGGAACCCTCGGGGTGCACCATCGACCGATCCTGATGTCTTCGGATGGATTTGAGTAAGAGCATAGCTGTTGGGACCCGAAAGATGGTGAACTATGCTTGAATAGGGTGAAGCCAGAGGAAACTCTGGTGGAGGCTCGCAGCGGTTCTGACGTGCAAATCGATCGTCAATTTGGGCATAGGGGCGAAAGACTAATCGAACTATCTAGTAGCTGGTTCCTGCCGAAGTTTCCCTCAGGATAGCAGTGACGTATTCAGTTTTATGAGGTAAAGCGAATGATAGAGGCCTGGGGTTGAAACAACCTTCACCTATTCTCAAACTTTAAATATGTAAGAAGTCCTTGTTACTTAATTGAACGTGGACACTTGAATGTACCGTCACTAGTGGGCCATTTT
>mthdF49R26_150030 _082318_42243_c100747962550000001823169907081557_s1_p0/48489/ccs		
AAGTCGTAACAAGGTTTCCGTAGGTGAACCTGCGGAAGGATCATTATTGAATTCAAATCATCTGTGGCTTCGGTCCGGATGTGCCAACAGGTAACACTGTTGGTAATTCTATCCCATAACACCTGTGAACTGTTGGATGCTTGCATCCACTTTTATACTAAACATTATTGTAACAAATGTAGTCTTATTATAACTAATAAAACTTTTAACAACGGATCTCTTGGCTCTCGCATCGATGAAGAACGCAGCGAAATGCGATAAGTAATGTGAATTGCAGAATTCAGTGAATCATCGAATCTTTGAACGCACCTTGCGCTCCTTGGTATTCCGAGGAGCATGCCTGTTTGAGTGTCATGAAACTCTCAAACCCAAGTTTTGGATTTCGATCCATGCTTGAGTTTGGATTTGGATGTTTGCCGGTGATAAGCCGACTCATCTTAAAAGTATTAGCTAGATCTGTCTCTATGACTGGTTTGACTTGGCATAATAAGTATTTGCTGAGGACATCTTCGGATGGCCAGGACCTAGACTATTGTCTGCTAACTAAACCATCACTTTAAGTGCATCTTCGGATGTTACTCATTGTGTAACTTTGACATCTGGCCTCAAAATCAGGTAGGACTACCCGCTGAACTTAAGCATATCAATAAGCGGAGGAAAAGAAACTAACAAGGATTCCCCTAGTAACGGCGAGTGAAGCGGGAAGAGCTCAAATTTGAAATCTGGTGCCTCAGGTCATCCGAGTTGTAATCTATAGAAGTGTTTTCCGTGCTGGCTCATGTACAAGTCCCTTGGAACAGGGCGTCATAGAGGGTGAGAATCCCGTCCTTGACATGAACTACCAGTGCTCTGTGATACATTTTCAACGAGTCGAGTTGTTTGGGAATGCAGCTCAAAATGGGTGGTAAATTCCATCTAAAGCTAAATATTGGCGAGAGACCGATAGCGAACAAGTACCGTGAGGGAAAGATGAAAAGCACTTGGAAAGAGAGTTAAACAGTATGTGAAATTGTTAAAAGGGAAACGATTGAAGTCAGTCGTGCTCTTTGGATTCAGCCGGTTCTGCCGGTGTACTTCCTTTGAGTGGGGTCAACATCAGTTTTGATCGCTGGATAAAGGCTGGAGGAACGTAGCACCCCCGGGTGAACTTATAGCCTCCTGTCACATACAGTGGTTGGGACTGAGGAACGCAGCACGCCTTTATGGCCAGGATCCGTCCATGTACGTGCTTAGGATGTTGACATAATGGCTTTAACGACCCGTCTTGAAACACGGACCAAGGAGTCTAACATATCTGCGAGTATTTGGGTGTCAAACCAAGTGCGCAATGAAAGTGAATGTAGGAGGGATCCGCAAGGAGCACCTTCGACCGATCTGGATCTTTAGTGATGGATTTGAGTAAGAGCATATATGTTGGGACCCGAAAGATGGTGAACTATGCCTGAATAGGGCGAGCCAGAGGAAACTCTGGTGGAGGCTCGTAGCGGTTCTGACGTGCAAATCGATCGTCAAATTTGGGTATAGGGGCGAAAGACTAATCGAACCATCTAGTAGCTGGTTCCTGCCGAAGTTTCCCTCAGGATAGCAGAAACTCACATCAGTTCTATGAGGTAAAGCGAATGATTAGAGGCCTTGGGGTGAAACAACCTTAACCTATTCTCAAACTTTAAATAGTAGGAAGTCCTTGCTACTTAATGACGAGGACATGCCGAATGAGAGTTTCTAGTGGGCCATTTTT
>mthdF49R26_150031 _082318_42243_c100747962550000001823169907081557_s1_p0/50468/ccs		
AAGTCGTAACAAGGTTTCCGTAGGTGAACCTGCGGAAGGATCATTACCTAGAGTTGTAGGCTTCGCTGCTATCTCTTTACCCATGTCTTTTGAGTACCTTCGTTTCCTCGGCGGGTTCGCCCGCCGATTGGACAAATTTAACCATTGCAGTTGCAATCAGCGTCTGAAAAAAACATAATAGTTACAACTTTCAACAACGGATCTCTTGGTTCTGGCATCGATGAAGAACGCAGCGAAATGCGATAAGTAGTGTGAATTGCAGAATTCAGTGAATCATCGAATCTTTGAACGCACATTGCGCCCCTTGGTATTCCATGGGGCATGCCTGTTCGAGCGTCATTTTACCTTCAAGCTCTGCTTGGTGTTGGGTGTTTGTCTCGCCTCTGCGTGTAGACTCGCCTCAAACAATTGGCAGCCGGCGTATTGATTTCGGAGCGCAGTACATCTCGCGCTTTGCACTCACAACGACGACGTCCAAAAGTACATTTTTACACTCTTGACCTCGGATCAGGTAGGGATACCCGCTGAACTTAAGCATATCAATAAGCGGAGGAAAAAGAAACCAACAGGGATTGCCCTAGTAACGGCGAGTGAAGCGGCACAGCTCAAATTTGAAATCTGGCGTCTTTGCGTCCGAGTTTGTAATTTGCAGAGGGCGCTTTGGCATTGGCAGCGGTCCAAGTTTCCTTGGAACAGGACGTCACAGAGGGTGAGAATCCCGTACGTGGTCGGCTAGCCTTTACCGTGTAAAGCCCTTCGACGAGTCGAGTTGTTTGGGAATGCAGCTCTAAAATGGGAGGTAAATTTCTTCTAAAGCTAAATACTGGCCAGAGACCGATAGCGCACAAGTAGAGTGATCGAAAGATGAAAAGCACTTTGGAAAAGAGAGTTAAAAAGCACGTGAAATTGTTGAAAGGGAAAGCGCTTGCAGCCAGACTTGCCTGTAGTTGCTCATCCGGGTTTTTACCAGTGCACTCTTCTATAGGCAGGCCAGCATCAGTTTTGGGCGGTTGGATAAAGGTCTCTGTCATGTACTCTCTCGGGGAGAACTTATAGGGGAGACGACATGCAACCAGCCTGGACTGAGGTCCGCGCATTGCTAGATGCTGGCGTAATGGCTGTAAGCGGCCCGTCTTGAAACACGGACCAAGGAGTCTAACATCTATGCGAGTGTTTGGGTGTCAGCCCGAGCGCGTAATGAAAGTGAACGGAGGTGGGAACCTTTCGGGTGCCACCATCGACCGATCCTGATGTCTTCGGATGGATTTGAGTAAGAGATAGCTGTTGGGACCCGAAAGATGGTGAACTATGCTTGAATAGGGTGAAGCCAGAGGCAAACTCTGGTGGAGGCTTCGCAGCGGTTCTGACGTGCAATCGATCGTTCAAATTTGGGCATAGGGGCGAAAGACTAATCGAACTATCTAGTAGCTGGTTCCTGCCGAAGTTTCCCTCAGGATAGCAGTAACGTTTCAGTTTTATGAGGTAAAGCGAATGATTAGAGGCCTGGGTTGAACAACCTTCACCTATTCTCAAACTTTAAATATGTAAGAAGTCCTTGTTACTTGATTGACGTGGACAGTTGAATGTATCGTTACTAGTGGGCCATTTTT
>mthdF49R26_150032 _082318_42243_c100747962550000001823169907081557_s1_p0/51518/ccs		
AAGTCGTAACAAGGTTTCGTAGGTGAACCTGCGAAGATCATTACTAGAGTTTGTAGACTTCGGTCTGCTACATCTTACCCATGTCTTTTGAGTACCTTCGTTTCCTCGGCGGGTCCGCCCGCCGATTGGACAACATTCAAACCTTTGCAGTTGCAATCAGCGTCTGAAAAAACATAATAGTTACAACTTTCAACAACGGATCTCTTGGTTCTGGCATCGATGAAGAACGCAGCGAAATGCGATAAGTAGTGTGAATTGCAGAATTCAGTGAATCATCGAATCTTTGAACGCACATTGCGCCCTTGGTATTCCATGGGGCATGCCTGTTCGAGCGTCATTTGTACTTCAAGCTCTGCTTGGTGTTGGGTGTTTGTCTCGCCTCTGCGTGTAGACTCGCCTTAAACAATTGGCAGCCGGCGTATTGATTTCGGAGCGCAGTACATCTCGCGCTTTGCACTCACAACGACGACGTCCAAAAGTACATTTTACACTCTTGACTCGGATCAGGTAGGATACCCGCTGAACTTAAGCATATCAATAAGCGGAGGAAAGAAACAACAGGATTGCCCTAGTAACGGCGAGTGAAGCGGCAACAGCTCAAATTTGAAATCTGGCGTCTTTGGCGTCCGAGTTGTAATTTGCAGAGGCGCTTTGGCATTGGCAGCGGTCCAAGTTCCTTGGAACAGACGTCACAGAGGGTGAGAATCCGTACGTGGTCGCTAGCTTTACCGTGTAAAGCCCCTTCGACGAGTCGAGTTGTTTGGGAATGCAGCTCTAAATGGGAGGTAAATTTCTTCTAAAGCTAAATACTGGCCAGAGACCGATAGCGCACAAGTAGAGTGATCGAAAGATGAAAAGCACTTTGGAAAGAGAGTTAAAAAGCACGTGAAATTGTTGAAAGGGAAGCGCTTGCAGCCAGACTTGCCTGTAGTTGCTCATCCGGTTTTTACCCGGTGCACTCTTCTACGGGCAGGCCAGCATCAGTTTGGGCGGTTGGATAAAGGTCTCTGTCATGTACCTCCTCTCGGGGAGATCTTATAGGGAGACGACATGCAACCAGCCTGGACTGAGGTCCGCGCATCTGCTAGGATGCTGGCGTAATGGCTGTAAGCGGCCCGTCTTGAAACACGGACCAAGGAGTCTAACATCTATGCGAGTGTTTGGGTGTCAAGCCCGAACGCGTAATGAAAGTGAACGGAGGTGGAACCTTTCGGGTGCACCATCGACCGATCCTGATGTCTTCGGATGGATTTGAGTAAGAGCATAGCTGTTGGGACCGAAAGATGGTGAACTATGCTTGAATAGGGTGAAGCCAGAGGAAACTCTGGTGGAGGCTCGCAGCGGTTCTGACGTGCAAATCGATCGTCAAATTTGGGCATAGGGCGAAAGACTAATCGAACTATCTAGTAGCTGGTTCCTGCCGAAGTTTCCCTCAGGATAGCAGTAACGTTTTCAGTTTTATGAGGTAAAGCGAATGATTAGAGGCCTGGGGTTGAAACAACCTTCACCTATTCTCAAACTTTAAATATGTAAGAAGTCCTTGTTACTTAATTGAACGTGGACAGTTGAATGTATCGTTACTAGTGGGCCATTTTT
>mthdF49R26_150033 _082318_42243_c100747962550000001823169907081557_s1_p0/52144/ccs		
AAAGTCGTAACAAGGTCTCCGTAGGTGAACCTGCGGAGGGATCATTACTGAGTTTTTTAACTCTCCAAACCATGTGAACTTACCACTGTTGCCTCGGTGGATGGTGCTGTCTCTCGGGACGGTACCACCGCCGGTGGACTACCTAAACTCTGTTAATTTTTGTCAATCTGAATCAAACTAAGAAATAAGTTAAAACTTTCAACAACGGATCTCTTGGTTCTGGCATCGATGAAGAACGCAGCGAAATGCGATAAGTTAATGTGAATTGCAGAATTCAGTGAATCATCGAATCTTTGAACGCACATTGCGCCCATTAGTATTCTAGTGGGCATGCCTGTTCGAGCGTCATTTCAACCCTTAAGCCTAGCTTAGTGTTGGGAGACTGCCTAATACGCAGCTCCTCAAAACCAGTGGCGGAGTCGGTTCGTGCTCTGAGCGTAGTAATTTTTTATCTCGCTTCTGCAAGCCGGACTGGCAACAGCCATAAACCGCACCCTTCGGGGGCACTTTTTAATGGTTGACCTCGGATCAGGTAGGAATACCCGCTGAACTTAAGCATATCAATAAGCGGAGGAAAAGAAACCAACAGGGATTGCCCTAGTAACGGCGAGTGAAGCGGCAACAGCTCAAATTTGAAATCTGGCCTTCTGGTCCGAGTTGTAATTTGTAGAGGATGATTTTTGGTTAGGTACCTTCCGAGTTCCTTGGAACAGGACGCCTTAGAGGGTGAGAGCCCCGTACGGTTGGATGCCGAGCCTTTGTAAATCTCCTTCGACGAGTCGAGTAGTTTGGGAATGCTGCTCTAAATGGGAGGTAAATTTCTTCTAAAGCTAAATACCGGCCAGAGACCGATAGCGCACAAGTAGAGTGATCGAAAGATGAAAAGCACTTTTGAAAAGAGGGTTAAATAGTACGTGAAATTGTTGAAAGGGAAGGATTTATGACCAGACCTTTGCCTTGCGGATCATCCGGTGTTCTCACCGGTGCACTTCGCTTGGTTGAGGCCAGCATCAGTTTTGGCGGCGGGATAAAGACTTCAGGAACGTGACTCCCCCGGGAGTGTTATAGCCTGCTGTGTAATACCGCCGCTGGGACTGAGGACCGCGCTTCGGCTAGGATGCTGGCATAATGGTCATCAATCACCCGTCTTGAAACACGGACCAAGGAGTCGAACATTTATGCGAGTTTTTGGGTGTTAAACCCTCAAGCGTAATGAAAGTGAACGGAGGTGAGAGCCCTTACGGGTGCATCATCGACCGATCCTGATGTCTTCGGATGGATTTGAGTAAGAGCATAACTGTTCGGACCCGAAAGATGGTGAACTATGCGTGGATAGGGTGAAGCCAGAGGAAACTCTGGTGGAGGCTCGCAGCGGTTCTGACGTGCAAATCGATCGTCAAATCTGCGCATGGGGGCGAAAGACTAATCGAACCATCTAGTAGCTGGTTACCGCCGAAGTTTCCCTCAGGATAGCAGTGTTGTATTCAGTTTTATGAGGTAAAGCGAATGATTAGGGACTCGGGGGCGCTATATTGCCTTCATCCATTCTCAAACTTTAAATATGTAAGAAGCCCTTGTCGCTTAATTGGACGTGGGCATTCGAATGTATCAACACTAGTGGGCCATTTTT
>mthdF49R26_150034 _082318_42243_c100747962550000001823169907081557_s1_p0/52358/ccs		
AAGTCGTAACAAGGTCTCCGTTGGTGAACCAGCGGAGGATCATTACCGAGTTTACAACTCCCAAACCCCTGTGAACATACCTTATGTTGCCTCGGCGGATCAGCCCGCGCCCCGTAAAAAGGGACGGCCCGCCGCAGGAACCCTAAACTCTGTTTTAGTGGAACTTCTGAGTATAAAAAACAAATAAATCAAAACTTTCAACAACGGATCTCTTGGTTCTGGCATCGATGAAGAACGCAGCAAAATGCGATAAGTAATGTGAATTGCAGAATTCAGTGAATCATCGAATCTTTGAACGCACATTGCGCCCGCCAGTATTCTGGCGGGCATGCCTGTTCGAGCGTCATTTCAACCCTCAAGCCAGCTTGGTGTTGGGAGCTGCAGTCCTGCTGCACTCCCAAATACATTGGCGGTCACGTCGAGCTTCCATAGCGTAGTAATTTACACATCGTTACTGGTAATCGTCGCGGCCACGCCGTTAAACCCCAACTTCTGAATGTTGACCTCGGATCAGGTAGGAATACCCGCTGAACTTAAGCATATCAATAAGCGGAGGAAAAGAAACCAACAGGGATTGCCCTAGTAACGGCGAGTGAAGCGGCAACAGCTCAAATTTGAAATCTGGCTTTCGGGCCCGAGTTGTAATTTGTAGAGGATGATTTTGATGCGGTGCCTTCCGAGTTCCCTGGAACGGGACGCCATAGAGGGTGAGAGCCCCGTCTGGTTGGATGCCAAATCTCTGTAAATCTCCTTCGACGAGTCGAGTAGTTTGGGAATGCTGCTCTAAATGGGAGGTATATGTCTTCTAAAGCTAAATACCGGCCAGAGACCGATAGCGCACAAGTAGAGTGATCGAAAGATGAAAAGCACTTTGAAAAGAGAGTTAAAAAGTACGTGAAATTGTTGAAAGGGAAGCGTTTATGACCAGACTTGGGCTTGGTTAATCATCTGGGGTTCTCTCCAGTGCACTTTTCCAGTCCAGGCCAGCATCAGTTTTCGCCGGGGGATAAAGGCTTCGGGAATGTGGCTCCCCTCGGGGAGTGTTATAGCCCGTTGTGTAATACCCTGGTGGGGACTGAGGTTCGCGCTTCTGCAAGGATGCTGGCGTAATGGTCATCAACGACCCGTCTTGAAACACGGACCAAGGAGTCGTCTTCGTATGCGAGTGTTCGGGTGTCAAACCCCTACGCGTAATGAAAGTGAACGCAGGTGAGAGCTTCGGCGCATCATCGACCGATCCTGATGTTCTCGGATGGATTTGAGTAAGAGCATACGGGGCCGGACCCGAAAGAAGGTGAACTATGCCTGTGTAGGGTGAAGCCAGAGGAAACTCTGGTGGAGGCTCGCAGCGGTTCTGACGTGCAAATCGATCGTCAAACATGGGCATGGGGGCGAAAGACTAATCGAACCTTCTAGTAGCTGGTTTCCGCCGAAGTTTCCCTCAGGATAGCAGTGTTGAACTCAGTTTTATGAGGTAAAGCGAATGATTAGGGACTCGGGGGCGCTATTTAGCCTTCATCCATTCTCAAACTTTAAATATGTAAGAAGCTCTTGTTGCTTAATTGAACGTGAGCATTCGAATGTATCAACACTAGTGGGCCATTTTT
>mthdF49R26_150035 _082318_42243_c100747962550000001823169907081557_s1_p0/55003/ccs		
AGTCGTAACAAGGTCTCCGTAGGTGAACCTGCGGAGGATCATTACTGAGTTTTTAACTCTCCAAACCATGTGAACTTACCACTGTTGCCTCGGTGGATGGTGCTGTCTCTCGGGACGGTACCACCGCCGGTGGACTACCTAAACTCTGTTAATTTTTGTCAATCTGAATCAAACTAAGAAATAAGTTAAAACTTTCAACAACGGATCTCTTGGTTCTGGCATCGATGAAGAACGCAGCGAAATGCGATAAGTAATGTGAATTGCAGAATTCAGTGAATCATCGAATCTTTGAACGCACATTGCGCCCATTAGTATTCTAGTGGGCATGCCTGTTCGAGCGTCATTTCAACCCTTAAGCCTAGCTTAGTGTTGGGAGACTGCCTAATACGCAGCTCCTCAAAACCAGTGGCGGAGTCGGTTCGTGCTCTGAGCGTAGTAATTTTTTATCTCGCTTCTGCAAGCCGGACTGGCAACAGCCAGAAACCGCACCCTCGGGGCACTTTTTAATGGTTGACCTCGGATCAGGTAGGAATACCCGCTGAACTTAAGCATATCAATAAGCGGAGGAAAAGAAACCAACAGGGATTGCCCTAGTAACGGCGAGTGAAGCGGCAACAGCTCAAATTTGAAATCTGGCCTTCTGGTCCGAGTTGTAATTTGTAGAGGATGATTTTGGTTAGGTACCTTCCGAGTTCCTTGGAACAGGACGCCTTAGAGGGTGAGAGCCCCGTACGGTTGGATGCCGAGCCTCTGTAAATCTCCTTCGACGAGTCGAGTAGTTTGGGAATGCTGCTCTAAATGGGAGGTAAATTTCTTCTAAAGCTAAATACCGGCCAGAGACCGATAGCGCACAAGTAGAGTGATCGAAAGATGAAAAGCACTTTGAAAAGAGGGTTAAATAGTACGTGAAATTGTTGAAAGGGAAGGATTTATGACCAGACCTTTGCCTTGCGGATCATCCGGTGTTCTCACCGGTGCACTTCGCTTGGTTGAGGCCAGCATCAGTTTTTGGTGGCGGGATAAAGACTTCAGGAACGTGACTCCCCCGGAGTGTTATAGCCTGCTGTGTAATACCGCCGCTGGGACTGAGGACCGCGCTTCGGCTAGGATGCTGGCATAATGGTCATCAATCACCCGTCTTGAAACACGGACCAAGGAGTCGAACATTTATGCGAGTTTTTGGGTGTTAAACCCTCAAGCGTAATGAAAGTGAACGGAGGTGAGAGCCCTTACGGGTGCATCATCGACCGATCCTGATGTCTTCGGATGGATTTGAGTAAGAGCATAACTGTTCGGACCCGAAAGATGGTGAACTATGCGTGGATAGGGTGAAGCCAGAGGAAACTCTGGTGGAGGCTCGCAGCGGTTCTGACGTGCAAATCGATCGTCAAATCTGCGCATGGGGGCGAAAGACTAATCGAACCATCTAGTAGCTGGTTACCGCCGAAGTTTCCCTCAGGATAGCAGTGTTGTATTCAGTTTTATGAGGTAAAGCGAATGATTAGGGACTCGGGGGCGCTATATTGCCTTCATCCATTCTCAAACTTTAAATATGTAAGAAGCCCTTGTCGCTTAATTGGACGTGGGCATTCGAATGTATCAACACTAGTGGGCCATTTTT
>mthdF49R26_150036 _082318_42243_c100747962550000001823169907081557_s1_p0/57633/ccs		
AAGTCGTAACAAGGTCTCCGTAGGTGAACCTGCGGAGGGATCATTACTGAGTTTTTAACTCTCCAAACCATGTGAACTTACCACTGTTGCCTCGGTGGATGGTGCTGTCTCTCGGACGGTACCACCGCCGGTGGACTACCTAAACTCTGTTAATTTTTGTCAATCTGAATCAAACTAAGAAATAAGTTAAAACTTTCAACAACGGATCTCTTGGTTCTGGCATCGATGAAGAACGCAGCGAAATGCGATAAGTAATGTGAATTGCAGAATTCAGTGAATCATCGAATCTTTGAACGCACATTGCGCCCATTAGTATTCTAGTGGGCATGCCTGTTCGAGCGTCATTTCAACCCTTAAGCCTAGCTTAGTGTTGGGAGACTGCCTAATACGCAGCTCCTCAAAACCAGTGGCGGAGTCGGTTCGTGCTCTGAGCGTAGTAATTTTTTATCTCGCTTCTGCAAGCCGGACTGGCAACAGCCATAAACCGCACCCTTCGGGGGCACTTTTTAATGGTTGACCTCGGATCAGGTAGGAATACCCGCTGAACTTAAGCATATCAATAAGCGGAGGAAAAGAAACCAACAGGGATTGCCCTAGTAACGGCGAGTGAAGCGGCAACAGCTCAAATTTGAAATCTGGCCTTCTGGTCCGAGTTGTAATTTGTAGAGGATGATTTTGGTTAGGTACCTTCCGAGTTCCTTGGAACAGGACGCCTTAGAGGGTGAGAGCCCGTACGGTTGGATGCCGAGCCTTTGTAAATCTCCTTCGACGAGTCGAGTAGTTTGGGAATGCTGCTCTAAATGGGAGGTAAATTTCTTCTAAAGCTAAATACCGGCCAGAGACCGATAGCGCACAAGTAGAGTGATCGAAAGATGAAAAGCACTTTGAAAAGAGGGTTAAATAGTACGTGAAATTGTTGAAAGGGAAGGATTTATGACCAGACCTTTGCCTTGCGGATCATCCGGTGTTCTCACCGGTGCACTTCGCTTGGTTGAGGCCAGCATCAGTTTTGGCGGCGGGATAAAGACTTCAGGAACGTGACTCCCCCGGGAGTGTTATAGCCTGCTGTGTAATACCGCCGCTGGGACTGAGGACCGCGCTTCGGCTAGGATGCTGGCATAATGGTCATCAATCACCCGTCTTGAAACACGGACCAAGGAGTCGAACATTTATGCGAGTTTTTGGGTGTTAAACCCTCAAGCGTAATGAAAGTGAACGGAGGTGAGAGCCCTTACGGGTGCATCATCGACCGATCCTGATGTCTTCGGATGGATTTGAGTAAGAGCATAACTGTTCGGACCCGAAAGATGGTGAACTATGCGTGGATAGGGTGAAGCCAGAGGAAACTCTGGTGGAGGCTCGCAGCGGTTCTGACGTGCAAATCGATCGTCAAATCTGCGCATGGGGGCGAAAGACTAATCGAACCATCTAGTAGCTGGTTACCGCCGAAGTTTCCCTCAGGATAGCAGTGTTGTATTCAGTTTTATGAGGTAAAGCGAATGATTAGGGACTCGGGGGCGCTATATTGCCTTCATCCATTCTCAAACTTTAAATATGTAAGAAGCCCTTGTCGCTTAATTGGACGTGGGCATTCGAATGTATCAACACTAGTGGGCCATTTTT
>mthdF49R26_150037 _082318_42243_c100747962550000001823169907081557_s1_p0/60472/ccs		
AAGTCGTAACAAGGTTTCCGTAGGTGAACCTGCGGAAGGATCATTATTGAAAACAAGGGTGTCCAATTTAACTTGGAACCCGAACTTCTCAATTCTAACTTTGTGCATCTGTATTATGGCGAGCAGTCTTCGGATTGTGAGCCTTCACTTATAAACACTAGTCTATGAATGTAAAATTTTTATAACAAATAAAAACTTTCAACAACGGATCTCTTGGCTCTCGCATCGATGAAGAACGCAGCGAAATGCGATACGTAATGTGAATTGCAGAATTCAGTGAATCATCGAATCTTTGAACGCATCTTGCGCTCTCTGGTATTCCGGAGAGCATGTCTGTTTGAGTGTCATGAATTCTTCAACCCAATCTTTTCTTGTAATCGATTGGTGTTTGGATTTTGAGCGCTGCTGGCTTCGGCCTAGCTCGTTCGTAATACATTAGCATCCCTAATACAAGTTTGGATTGACTTGGCGTAATAGACTATTCGCTAAGGATTCGGTGGAAAACATCGAGCCAACTTCATTAAGGAAGCTCCTAATTTAAAAAGTCTACCTTTTGATTAGATCTCAAATCAGGCAGGATACCCGCTGAACTTAAGCATATCAATAAGCGGAGGAAAAGAAACTAACAAGGATTCCCCTAGTAGCGGCGAGCGAAGCGGGAAAAGCTCAAATTTGTAATCTGGCGTCTTCGACGTCCGAGTTGTAATCTCGAGAAGTGTTTTCCGTGATAGACCGCATACAAGTCTCTTGGAACAGAGCGTCATAGTGGGTGAGAACCCAGTACACGATGCGGATGCCTATTACTTTGTGATACACTTTCGAAGAGTCGAGTTGTTTGGAATGCAGCTCAAATTGGGTGGTAAATTCCATCTAAAGCTAAATATTGGCGAGAGACCGATAGCGAACAAGTACCGTGAGGGAAAGATGAAAAAGCACTTTGGAAAGAGAGTTAACAGTACGTGAAATTGTTGGAAGGGAAACACATGCAGTGATACTTGCTATTCGGGGCAACTCGATTGGCAGGCCCGCATCAGTTTTTCGGGGCGGAAAAGCGTAAAGAGAAGGTAGCAATTTCGGTTGTGTTATAGCTCTTTACTGGATTCGCCCTGGGGGACTGAGGAACGCAGCGTGCTTTTAGCAATTCCTTCGGGAATTCCACGCTTAGGATGCGGGTTTATGGCTGTATATGACCCGTCTTGAAACACGGACCAAGGAGTCTAACATGCTTGCGAGTATTTGGGTGTCAAACCCGGATGCGCAATGAAAGTGAATGGAGGTGGGAAGCGCAAAGCTGCACCATCGACCGATCTGGATTTTTTAAGATGGATTTGAGTAAGAGCAAGTATGTTGGGACCCGAAAGATGGTGAACTATGCCTGAATAGGGCGAAGCCAGAGGAAACTCTGGTGGAGGCTCGTAGCGGTTCTGACGTGCAAATCGATCGTCAAATTTGGGTATAGGGGCGAAAGACTAATCGAACCATCTAGTAGCTGGTTCCTGCCGAAGTTTCCCTCAGGATAGCAGAAACTCACATCAGTTCTATGAGGTAAAGCGAATGATTAGAGGCCTTGGGGTTGAAACAACCTTAACCTATTCTCAAACTTTAAATATGTAGGAAGCCCTTGCTACTTAATTGAGCGAGGGCATGCGAATGAGAGTTTCTAGTGGGCCATTTTT
>mthdF49R26_150038 _082318_42243_c100747962550000001823169907081557_s1_p0/61217/ccs		
AAGTCGTAACAAGGTTTCCGTAGGTGAACCTGCGGAAGGATCATTACCTAGAGTTTGTAGACTTCGGTCTGCTACCTCTTACCCATGTCTTTTGAGTACCTTCGTTTCCTCGGCGGGTCCGCCCGCCGATTGGACAACATTCAAACCCTTTGCAGTTGCAATCAGCGTCTGAAAAAACATAATAGTTACAACTTTCAACAACGGATCTCTTGGTTCTGGCATCGATGAAGAACGCAGCGAAATGCGATAAGTAGTGTGAATTGCAGAATTCAGTGAATCATCGAATCTTTGAACGCACATTGCGCCCCTTGGTATTCCATGGGGCATGCCTGTTCGAGCGTCATTTGTACCTTCAAGCTCTGCTTGGTGTTGGGTGTTTGTCTCGCCTCTGCGTGTAGACTCGCCTTAAAACAATTGGCAGCCGGCGTATTGATTTCGGAGCGCAGTACATCTCGCGCTTTGCACTCACAACGACGACGTCCAAAAGTACATTTTTACACTCTTGACCTCGGATCAGGTAGGGATACCCGCTGAACTTAAGCATATCAATAAGCGGAGGAAAAGAAACCAACAGGGATTGCCCTAGTAACGGCGAGTGAAGCGGCAACAGCTCAAATTTGAAATCTGGCGTCTTTGGCGTCCGAGTTGTAATTTGCAGAGGGCGCTTTGGCATTGGCAGCGGTCCAAGTTCCTTGGAACAGGACGTCACAGAGGGTGAGAATCCCGTACGTGGTCGCTAGCCTTTACCGTGTAAAGCCCCTTCGACGAGTCGAGTTGTTTGGGAATGCAGCTCTAAATGGGAGGTAAATTTCTTCTAAAGCTAAATACTGGCCAGAGACCGATAGCGCACAAGTAGAGTGATCGAAAGATGAAAAGCACTTTGGAAAGAGAGTTAAAAAGCACGTGAAATTGTTGAAAGGGAAGCGCTTGCAGCCAGACTTGCCTGTAGTTGCTCATCCGGGTTTTTACCCGGTGCACTCTTCTACGGGCAGGCCAGCATCAGTTTGGGCGGTTGGATAAAGGTCTCTGTCATGTACCTCCTCTCGGGGAGATCTTATAGGGGAGACGACATGCAACCAGCCTGGACTGAGGTCCGCGCATCTGCTAGGATGCTGGCGTAATGGCTGTAAGCGGCCCGTCTTGAAACACGGACCAAGGAGTCTAACATCTATGCGAGTGTTTGGGTGTCAAGCCCGAACGCGTAATGAAAGTGAACGGAGGTGGGAACCTTTCGGGGTGCACCATCGACCGATCCTGATGTCTTCGGATGGATTTGAGTAAGAGCATAGCTGTTGGGACCCGAAAGATGGTGAACTATGCTTGAATAGGGTGAAGCCAGAGGAAACTCTGGTGGAGGCTCGCAGCGGTTCTGACGTGCAAATCGATCGTCAAATTTGGGCATAGGGGCGAAAGACTAATCGAACTATCTAGTAGCTGGTTCCTGCCGAAGTTTCCCTCAGGATAGCAGTAACGTTTTCAGTTTTATGAGGTAAAGCGAATGATTAGAGGCCTGGGGGTTGAAACAACCTTCACCTATTCTCAAACTTTAAATATGTAAGAAGTCCTTGTTACTTAATTGAACGTGGACAGTTGAATGTATCGTTACTAGTGGGCCATTTTT
>mthdF49R26_150039 _082318_42243_c100747962550000001823169907081557_s1_p0/63064/ccs		
AAGTCGTAACAAGGTCTCCGTAGGTGAACCTGCGGAGGGATCATTACTGAGTTTTTAACTCTCCAAACCATGTGAACTTACCACTGTTGCCTCGGTGGATGGTGCTGTCTCTCGGGACGGTACCACCGCCGGTGGACTACCTAAACTCTGTTAATTTTTGTCAATCTGAATCAAACTAAGAAATAAGTTAAAACTTTCAACAACGGATCTCTTGGTTCTGGCATCGATGAAGAACGCAGCGAAATGCGATAAGTAATGTGAATTGCAGAATTCAGTGAATCATCGAATCTTTGAACGCACATTGCGCCCATTAGTATTCTAGTGGGCATGCCTGTTCGAGCGTCATTTCAACCCTTAAGCCTAGCTTAGTGTTGGGAGACTGCCTAATACGCAGCTCCTCAAAACCAGTGGCGGAGTCGGTTCGTGCTCTGAGCGTAGTAATTTTTTTATCTCGCTTCTGCAAGCCGGACTGGCAACAGCCATAAAACCGCACCCTTCGGGGGCACTTTTTAATGGTTGACCTCGGATCAGGTAGGAATACCCGCTGAACTTAAGCATATCAATAAGCGGAGGAAAAGAAACCAACAGGGATTGCCCTAGTAACGGCGAGTGAAGCGGCAACAGCTCAAATTTGAAATCTGGCCTTCTGGTCCGAGTTGTAATTTGTAGAGGATGATTTTGGTTAGGTACCTTCCGAGTTCCTTGGAACAGGACGCCTTAGAGGTGAGAGCCCCGTACGGTTGGATGCCGAGCCTCTGTAAATCTCCTTCGACGAGTCGAGTAGTTTGGGAATGCTGCTCTAAATGGGAGGTAAATTTCTTCTAAAGCTAAATACCGGCCAGAGACCGATAGCGCACAAGTAGAGTGATCGAAAGATGAAAAGCACTTTGAAAAGAGGGTTAAATAGTACGTGAAATTGTTGAAAGGGAAGGATTTATGACCAGACCTTTGCCTTGCGGATCATCCGGTGTTCTCACCGGTGCACTTCGCTTGGTTGAGGCCAGCATCAGTTTTGGCGGCGGGATAAAGACTTCAGGAACGTGACTCCCCCGGGAGTGTTATAGCCTGCTGTGTAATACCGCCGCTGGGACTGAGGACCGCGCTTCGGCTAGGATGCTGGCATAATGGTCATCAATCACCCGTCTTGAAACACGGACCAAGGAGTCGAACATTTATGCGAGTTTTTGGGTGTTAAACCCTCAAGCGTAATGAAAGTGAACGGAGGTGAGAGCCCTTACGGGTGCATCATCGACCGATCCTGATGTCTTCGGATGGATTTGAGTAAGAGCATAACTGTTCGGACCCGAAAGATGGTGAACTATGCGTGGATAGGGTGAAGCCAGAGGAAACTCTGGTGGAGGCTCGCAGCGGTTCTGACGTGCAAATCGATCGTCAAATCTGCGCATGGGGGCGAAAGACTAATCGAACCATCTAGTAGCTGGTTACCGCCGAAGTTTCCCTCAGGATAGCAGTGTTGTATTCAGTTTTATGAGGTAAAGCGAATGATTAGGGACTCGGGGCGCTATATTGCCTTCATCCATTCTCAAAACTTTAAATATGTAAGAAGCCCTTGTCGCTTAATTGGACGTGGGCATTCGAATGTATCAACACTAGTGGGCCATTTTT
>mthdF49R26_150040 _082318_42243_c100747962550000001823169907081557_s1_p0/64633/ccs		
AAGTCGTAACAAGGTCTCCGTTGGTGAACCAGCGGAGGGATCATTACCGAGTTTACAACTCCCAAACCCCTGTGAACATACCTTAATGTTGCCTCGGCGGATCAGCCCGCGCCCCGTAAAACGGGACGGCCCGCCAGAGGACCCAAACTCTAATGTTTCTTATTGTAACTTCTGAGTAAAACAAACAAATAAATCAAAACTTTCAACAACGGATCTCTTGGTTCTGGCATCGATGAAGAACGCAGCAAAATGCGATAAGTAATGTGAATTGCAGAATTCAGTGAATCATCGAATCTTTGAACGCACATTGCGCCCGCTGGTATTCCGGCGGGCATGCCTGTTCGAGCGTCATTTCAACCCTCAAGCCCCCGGGTTTGGTGTTGGGGATCGGCTCTGCCTTACGGCGGTGCCGCCCCCGAAATACATTGGCGGTCTCGCTGCAGCCTCCATTGCGTAGTAGCTAACACCTCGCAACTGGAACGCGGCGCGGCCATGCCGTAAAACCCCAACTTCTGAATGTTGACCTCGGATCAGGTAGGAATACCCGCTGAACTTAAGCATATCAATAAGCGGAGGAAAAGAAACCAACAGGGATTGCCCTAGTAACGGCGAGTGAAGCGGCAACAGCTCAAATTTGAAATCTGGCTTTCGGTCCGAGTTGTAATTTGTAGAGGATATTTTGATGCGGTGCCTTCCGAGTTCCTGGAACGGGACGCCATAGAGGGTGAGAGCCCCGTACTGGTTGGATGCCGATCTCTGTAAAGTTCCTTCGACGAGTCGAGTAGTTTGGGAATGCTGCTCTAAATGGGAGGTAAATTCTTCTAAAGCTAAATATGGCCAGAGACCGATAGCGCACAAGTAGAGTGATCGAAAGATGAAAAGCACTTTGAAAAGAGAGTTAAAAAGTACGTGAAATTGTTGAAAGGGAAGCGATTTATGACCAGACCTTGCCTTGGTTATCATCTGGGTTCTCACCAGTGCACTTTCGCAGTTCAGGCCAGCATCAGTTTTGGCGGCGGGATAAAGACTTCGGAACGTGACTCCCCGGGAGTGTTATAGCCGCTGTGTAATACCGCCGCTGGAGACTGAGGACCGCGCTTCGGCTAGGATGCTGGCGTAATGGTCATCAATCGACCCGTCTTGAAACACGGACCAAGGAGTCGACATTCTATGCGAGTGTTCGGGTGTTAAACCCTCAAGCGTAATGAAAGTGAACGAGGTGAGAGCCTTACGGCGCATCATCGACCGATCCTGATGTCTCGGATGGATTTGAGTAAGAGCATAACTGTCGGACCCGAAAGATGGTGAACTATGCTGTATAGGGTGAAGCCAGAGGAAACTCTGGTGGAGGCTCGCAGCGGTTCTGACGTGCAAATCGATCGTCAAATCTGGCATGGGGGCGAAAGACTAATCGAACCATCTAGTAGCTGGTTACCGCCGAAGTTTCCCTCAGGATAGCAGTGTTGAACTCAGTTTTATGAGGTAAAGCGAATGATTAGGGACTCGGGGGCGCTATATTGCCTTCATCCATTCTCAAACTTTAAATATGTAAGAAGCCCTTGTTGCTTAATTGACGTGGGCATTCGAATGTATCAACACTAGTGGGCCATTTTT
>mthdF49R26_150041 _082318_42243_c100747962550000001823169907081557_s1_p0/65653/ccs
[truncated: 5,513,245 more chars]
