# Supplementary material for: Community Profiling of Fusarium in Combination with Other Plant-Associated Fungi in Different Crop Species Using SMRT Sequencing
Source: Front Plant Sci. 2017 Nov 28;8:2019. doi: 10.3389/fpls.2017.02019 (PMC5712420; doi:10.3389/fpls.2017.02019)
Supplement: Supplementary file 1 [file Data_Sheet_1.ZIP › SupplementaryData1/0_input/r_barcode_primer_rc.fasta]

>R25
GGTAAGCAGAACTGGCGTACGGTTG
>R26
GGTAAGCAGAACTGGCGCTTCGTTC
>R27
GGTAAGCAGAACTGGCGTGCGCTTA
>R28
GGTAAGCAGAACTGGCGCACGCAAT
