# Supplementary material for: Community Profiling of Fusarium in Combination with Other Plant-Associated Fungi in Different Crop Species Using SMRT Sequencing
Source: Front Plant Sci. 2017 Nov 28;8:2019. doi: 10.3389/fpls.2017.02019 (PMC5712420; doi:10.3389/fpls.2017.02019)
Supplement: Supplementary file 1 [file Data_Sheet_1.ZIP › SupplementaryData1/0_input/Vogelgsang_Inc.txt]

	wht103	wht140	wht147	wht187	wht208	Mz1	Mz11	Mz18	Mz46	Mz47	Mz51	Mz56	brl18	brl27	brl41	brl88	brl201	ctrl1	ctrl2	ctrl3	ctrl4	inoc1	inoc2	inoc3	inoc4
F.gram	73	13	0	24	1	24	47	19	4.5	0	0.5	1.5	53	35	17	12	4	14.4	6.7	5	10	1.1	2.2	3.8	5
F.poae	0	10	13	10	0	7.5	0	0.5	0.5	0	0	0.5	0	0	0	0	4	0	1	0	1	48	49	35	37
F.ave	0	4	1	1	22	0	0	0	0	0	0	0	7	12	13	11	2	2.2	2.2	1	2	0	0	0	1
F.cul	0	0	0	0	0	0	0	0.5	1.5	0	0	0	0	0	0	0	0	1.1	1.1	0	1	0	0	0	0
F.crook	0	0	0	2	1	0	0	2.5	1.5	4.5	0	0	0	3	0	0	0	2.2	0	0	1	0	0	0	0
F.equi	0	0	0	0	0	0.5	0	0	0.5	0	0	0	0	0	0	0	0	0	0	0	0	0	0	1.3	0
F.vert	0	0	0	0	0	18	0	0	0	0	0	18	0	0	0	0	0	0	0	0	0	0	0	0	0
F.prol	0	0	0	0	0	10.5	0	0	0	0	0.5	18.5	0	0	0	0	0	0	0	0	0	0	0	0	0
F.sub	0	0	0	0	0	1	0	0	0	0	0	12	0	0	0	0	0	0	0	0	0	0	0	0	0
F.sporo	0	0	0	0	0	0	0	0	0	0	0	0.5	0	0	0	0	0	0	0	0	0	0	0	0	0
F.oxy	0	0	0	0	0	2	0	0	0	0	0	0.5	0	0	0	0	0	0	0	0	0	0	0	0	0
F.sol	0	0	0	0	0	0	0	0.5	0	0	0	0	0	0	0	0	0	0	0	0	0	0	0	0	0
