# Supplementary material for: Community Profiling of Fusarium in Combination with Other Plant-Associated Fungi in Different Crop Species Using SMRT Sequencing
Source: Front Plant Sci. 2017 Nov 28;8:2019. doi: 10.3389/fpls.2017.02019 (PMC5712420; doi:10.3389/fpls.2017.02019)
Supplement: Supplementary file 1 [file Data_Sheet_1.ZIP › SupplementaryData1/Mthd_cmdl_code.txt]

### Command line script for the sequence analysis as presented
## Walder et al. (2017) in Frontiers in Plant Science


### path

mkdir 0_input/ 

### copying manually the files ...  
f_barcode_primer.fasta	
r_barcode_primer_rc.fasta			

 > 0_input/data.fastq


### meth1

mkdir 1_qfiltered/ 2_dmtplx_by_R/ 3_dmtplx_by_F/

###  counting fastq sequences in files:
cat 0_input/data.fastq | echo $((`wc -l` /4))    # or grep -c "@m" 0_input/data.fastq


### conversion fastq to fasta:
mothur "#fastq.info(fastq=0_input/data.fastq, pacbio=T)"

#Output File Names: 
#0_input/data.fasta
#0_input/data.qual


### quality filtering

### for information on read length distribution
mothur "#summary.seqs(fasta=0_input/data.fasta)"

cp 0_input/data.fasta 0_input/data.qual 1_qfiltered/


### Trim Sequences based on qual scores
mothur "#trim.seqs(fasta=1_qfiltered/data.fasta, qfile=1_qfiltered/data.qual, maxambig=0, maxhomop=8, minlength=1000, maxlength=2200)"


### demultiplexing

### reverse complementing and doubling of the dataset
mothur "#reverse.seqs(fasta=1_qfiltered/data.trim.fasta)"

cat 1_qfiltered/data.trim.fasta 1_qfiltered/data.trim.rc.fasta > 1_qfiltered/data.trim.doubled.fasta

grep -c ">" 1_qfiltered/*.fasta > 1_qfiltered/_qfiltered_reads_overview.txt


### splitting by barcodes in R_primer with flexbar

flexbar -r 1_qfiltered/data.trim.doubled.fasta -b 0_input/r_barcode_primer_rc.fasta -bt 1 -f fasta -t 2_dmtplx_by_R/split -bu

## renaming sequences

cd 2_dmtplx_by_R/

# looping the code
# run1
for BARCODE in 22 24 25 27
do
awk -v SAMPLE=$BARCODE 'BEGIN{n=0} {if (/^>m140814/) n++ ; sub(/^> m150221/,">SampleR" SAMPLE "_" n " "); print}' split_barcode_R$BARCODE.fasta > split_barcode_renamed_R$BARCODE.fasta
done

rm *barcode_R*.fasta

cat *R*.fasta > R_split_total.fasta
grep -c ">" *.fasta > _R_split_reads_overview.txt

cd ../
rm *barcode_R*.fasta

cat *R*.fasta > R_split_total.fasta
grep -c ">" *.fasta > _R_split_reads_overview.txt

cd ../


### splitting by barcodes in F_primer with flexbar

## looping the code
for RPRIMER in 22 24 25 27
do
flexbar -r 2_dmtplx_by_R/split_barcode_renamed_R$RPRIMER.fasta -b 0_input/f_barcode_primer.fasta -bt 1 -f fasta -t 3_dmtplx_by_F/R$RPRIMER.split -bu
done


## renaming sequences

cd 3_dmtplx_by_F/

# looping the code

for RPRIMER_r in 22 24 25 27
do
for RPRIMER_f in 42 43 47 48
do
awk -v SAMPLE=$RPRIMER_f 'BEGIN{n=0} {if (/^>Sample/) n++ ; sub(/^>Sample/, ">methd2F" SAMPLE); print}' R$RPRIMER_r.split_barcode_F$RPRIMER_f.fasta > methd1.F$RPRIMER_f.R$RPRIMER_r.fasta
done
done

rm *barcode*.fasta

cat *.fasta > FR_split_total.fasta
grep -c ">" *.fasta > _F_split_reads_overview.txt

cd ../


### meth2

mkdir 1_qfiltered/ 2_dmtplx_by_R/ 3_dmtplx_by_F/

###  counting fastq sequences in files:
cat 0_input/data.fastq | echo $((`wc -l` /4))    # or grep -c "@m" 0_input/data.fastq


### conversion fastq to fasta:
mothur "#fastq.info(fastq=0_input/data.fastq, pacbio=T)"

#Output File Names: 
#0_input/data.fasta
#0_input/data.qual


### quality filtering

### for information on read length distribution
mothur "#summary.seqs(fasta=0_input/data.fasta)"

cp 0_input/data.fasta 0_input/data.qual 1_qfiltered/


### Trim Sequences based on qual scores
mothur "#trim.seqs(fasta=1_qfiltered/data.fasta, qfile=1_qfiltered/data.qual, maxambig=0, maxhomop=8, minlength=1000, maxlength=2200)"


### demultiplexing

### reverse complementing and doubling of the dataset
mothur "#reverse.seqs(fasta=1_qfiltered/data.trim.fasta)"

cat 1_qfiltered/data.trim.fasta 1_qfiltered/data.trim.rc.fasta > 1_qfiltered/data.trim.doubled.fasta

grep -c ">" 1_qfiltered/*.fasta > 1_qfiltered/_qfiltered_reads_overview.txt


### splitting by barcodes in R_primer with flexbar

flexbar -r 1_qfiltered/data.trim.doubled.fasta -b 0_input/r_barcode_primer_rc.fasta -bt 1 -f fasta -t 2_dmtplx_by_R/split -bu

## renaming sequences

cd 2_dmtplx_by_R/

# looping the code
# run1
for BARCODE in 25 26 27 28 29 30
do
awk -v SAMPLE=$BARCODE 'BEGIN{n=0} {if (/^>m150822/) n++ ; sub(/^> m150221/,">SampleR" SAMPLE "_" n " "); print}' split_barcode_R$BARCODE.fasta > split_barcode_renamed_R$BARCODE.fasta
done

rm *barcode_R*.fasta

cat *R*.fasta > R_split_total.fasta
grep -c ">" *.fasta > _R_split_reads_overview.txt

cd ../
rm *barcode_R*.fasta

cat *R*.fasta > R_split_total.fasta
grep -c ">" *.fasta > _R_split_reads_overview.txt

cd ../


### splitting by barcodes in F_primer with flexbar

## looping the code
for RPRIMER in 25 26 27 28
do
flexbar -r 2_dmtplx_by_R/split_barcode_renamed_R$RPRIMER.fasta -b 0_input/f_barcode_primer.fasta -bt 1 -f fasta -t 3_dmtplx_by_F/R$RPRIMER.split -bu
done


## renaming sequences

cd 3_dmtplx_by_F/

# looping the code

for RPRIMER_r in 25 26 27 28
do
for RPRIMER_f in 47 48 49 51 52 53 54 55
do
awk -v SAMPLE=$RPRIMER_f 'BEGIN{n=0} {if (/^>Sample/) n++ ; sub(/^>Sample/, ">methd2F" SAMPLE); print}' R$RPRIMER_r.split_barcode_F$RPRIMER_f.fasta > methd2.F$RPRIMER_f.R$RPRIMER_r.fasta
done
done

rm *barcode*.fasta

cat *.fasta > FR_split_total.fasta
grep -c ">" *.fasta > _F_split_reads_overview.txt

cd ../


### meth3

mkdir 1_qfiltered/ 2_dmtplx_by_R/ 3_dmtplx_by_F/

###  counting fastq sequences in files:
cat 0_input/data.fastq | echo $((`wc -l` /4))    # or grep -c "@m" 0_input/data.fastq


### conversion fastq to fasta:
mothur "#fastq.info(fastq=0_input/data.fastq, pacbio=T)"

#Output File Names: 
#0_input/data.fasta
#0_input/data.qual


### quality filtering

### for information on read length distribution
mothur "#summary.seqs(fasta=0_input/data.fasta)"

cp 0_input/data.fasta 0_input/data.qual 1_qfiltered/


### Trim Sequences based on qual scores
mothur "#trim.seqs(fasta=1_qfiltered/data.fasta, qfile=1_qfiltered/data.qual, maxambig=0, maxhomop=8, minlength=1000, maxlength=2200)"


### demultiplexing

### reverse complementing and doubling of the dataset
mothur "#reverse.seqs(fasta=1_qfiltered/data.trim.fasta)"

cat 1_qfiltered/data.trim.fasta 1_qfiltered/data.trim.rc.fasta > 1_qfiltered/data.trim.doubled.fasta

grep -c ">" 1_qfiltered/*.fasta > 1_qfiltered/_qfiltered_reads_overview.txt


### splitting by barcodes in R_primer with flexbar

flexbar -r 1_qfiltered/data.trim.doubled.fasta -b 0_input/r_barcode_primer_rc.fasta -bt 1 -f fasta -t 2_dmtplx_by_R/split -bu

## renaming sequences

cd 2_dmtplx_by_R/

# looping the code
# run1
for BARCODE in 25 26 27 28
do
awk -v SAMPLE=$BARCODE 'BEGIN{n=0} {if (/^>m150822/) n++ ; sub(/^>m150822/,">SampleR" SAMPLE "_" n " "); print}' split_barcode_R$BARCODE.fasta > split_temp_barcode_R$BARCODE.fasta
done

# run2
for BARCODE in 25 26 27 28
do
awk -v SAMPLE=$BARCODE 'BEGIN{n=50000} {if (/^>m150926/) n++ ; sub(/^>m150926/,">SampleR" SAMPLE "_" n " "); print}' split_temp_barcode_R$BARCODE.fasta > split_temp2_barcode_R$BARCODE.fasta
done

# run3
for BARCODE in 25 26 27 28
do
awk -v SAMPLE=$BARCODE 'BEGIN{n=100000} {if (/^>m151003/) n++ ; sub(/^>m151003/,">SampleR" SAMPLE "_" n " "); print}' split_temp2_barcode_R$BARCODE.fasta > split_barcode_renamed_R$BARCODE.fasta
done

rm *barcode_R*.fasta

cat *R*.fasta > R_split_total.fasta
grep -c ">" *.fasta > _R_split_reads_overview.txt

cd ../


### splitting by barcodes in F_primer with flexbar

## looping the code
for RPRIMER in 25 26 27 28
do
flexbar -r 2_dmtplx_by_R/split_barcode_renamed_R$RPRIMER.fasta -b 0_input/f_barcode_primer.fasta -bt 1 -f fasta -t 3_dmtplx_by_F/R$RPRIMER.split -bu
done


## renaming sequences

cd 3_dmtplx_by_F/

# looping the code

for RPRIMER_r in 25 26 27 28
do
for RPRIMER_f in 47 48 49 51 52 53 54 55
do
awk -v SAMPLE=$RPRIMER_f 'BEGIN{n=0} {if (/^>Sample/) n++ ; sub(/^>Sample/, ">methd2F" SAMPLE); print}' R$RPRIMER_r.split_barcode_F$RPRIMER_f.fasta > methd2.F$RPRIMER_f.R$RPRIMER_r.fasta
done
done

rm *barcode*.fasta

cat *.fasta > FR_split_total.fasta
grep -c ">" *.fasta > _F_split_reads_overview.txt

cd ../


### pool all data in one file

### log with nr of sequences

grep -c ">" 0_input/data.fasta 1_qfiltered/data.trim.fasta 2_dmtplx_by_R/R_split_total.fasta 3_dmtplx_by_F/FR_split_total.fasta > mthd_sequences.log
# inputdata		   # q-filtered                # after R split					 # after F split

rm mothur*


###Include reads from previous library (re-named)
cat  mthd_seq.fna 0_input/proof_total.fasta > mthd_seqs_allin.fna


### Check for Chimeras in each sample pool
mkdir 4_chimeras/


macqiime
identify_chimeric_seqs.py -i mthd_seqs_allin.fna -m usearch61 -o 4_chimeras/mthd_seq_chimeras_checked/ --suppress_usearch61_ref
filter_fasta.py -f mthd_seqs_allin.fna -o 4_chimeras/filtered_mthd_seq.fna -s 4_chimeras/mthd_seq_chimeras_checked/chimeras.txt -n
exit


### log with nr of sequences

grep -c ">" 0_input/data.fasta 1_qfiltered/data.trim.fasta 2_dmtplx_by_R/R_split_total.fasta 3_dmtplx_by_F/FR_split_total.fasta 4_chimeras/filtered_mthd_seq.fna > mthd_sequences.log
# inputdata		   # q-filtered                # after R split					 # after F split


### OTU Clustering

mkdir 5_clustering/

##Pick_OTUs

macqiime
pick_otus.py -i 4_chimeras/filtered_mthd_seq.fna -m uclust_ref -s 0.98 -o 5_clustering -r 0_input/ref_isolates_cut.fasta

##Pick_RepSet
pick_rep_set.py -i 5_clustering/filtered_mthd_seq_otus.txt -f 4_chimeras/filtered_mthd_seq.fna -o 5_clustering/RepSeqs.fasta

##Generate OTU_table
make_otu_table.py -i 5_clustering/filtered_mthd_seq_otus.txt -o 5_clustering/otu_table.biom

biom convert -i 5_clustering/otu_table.biom -o 5_clustering/otu_table_full.txt --table-type="OTU table" -b

filter_otus_from_otu_table.py -i 5_clustering/otu_table.biom -o 5_clustering/otu_table_0.001.biom --min_count_fraction 0.001

biom convert -i 5_clustering/otu_table_0.001.biom -o 5_clustering/otu_table.txt --table-type="OTU table" -b
exit


### Taxonomy Assignment
mkdir 6_taxonomy/

macqiime
assign_taxonomy.py -i 5_clustering/RepSeqs.fasta -t /Users/FW/Documents/fungalDiversity/FungalRefSets/sh_qiime/sh_taxonomy_qiime_ver7_dynamic.txt -r /Users/FW/Documents/fungalDiversity/FungalRefSets/sh_qiime/sh_refs_qiime_ver7_dynamic.fasta -m blast -e 0.01 -o 6_taxonomy/taxonomy_results_unite/

exit


##Taxonomy files 4 R 
cd 6_taxonomy/

awk '
  BEGIN{FS="[\t]|[;]"; OFS="\t"}; {$1=$1}; {print $0}
' < taxonomy_results_unite/RepSeqs_tax_assignments.txt > unite_tax_assignments_4R.txt

cd ../


### Rarefy: before remove outs by abundance per sample
mkdir 7_rarefy/
 

macqiime
multiple_rarefactions.py -i 5_clustering/otu_table.biom -m 100 -x 10000 -s 100 -n 1000 -o 7_rarefy/rare_100-10000/
alpha_diversity.py -i 7_rarefy/rare_100-10000/ -o 7_rarefy/rare_100-10000/alpha_rare/ -m chao1,simpson,observed_species
collate_alpha.py -i 7_rarefy/rare_100-10000/alpha_rare/ -o 7_rarefy/rare_100-10000/alpha_collated/
exit

 
## >> Export OTU table to folder with R


macqiime
biom convert -i 7_rarefy/otu_table_R.txt -o 7_rarefy/otu_table_R.biom --table-type "otu table"
multiple_rarefactions.py -i 7_rarefy/otu_table_R.biom -m 100 -x 10000 -s 100 -n 500 -o 7_rarefy/rare_abunDat_100-10000/
alpha_diversity.py -i 7_rarefy/rare_abunDat_100-10000/ -o 7_rarefy/rare_abunDat_100-10000/alpha_rare/ -m chao1,simpson,observed_species
collate_alpha.py -i 7_rarefy/rare_abunDat_100-10000/alpha_rare/ -o 7_rarefy/rare_abunDat_100-10000/alpha_collated/
exit
