# Supplementary material for: Community Profiling of Fusarium in Combination with Other Plant-Associated Fungi in Different Crop Species Using SMRT Sequencing
Source: Front Plant Sci. 2017 Nov 28;8:2019. doi: 10.3389/fpls.2017.02019 (PMC5712420; doi:10.3389/fpls.2017.02019)
Supplement: Supplementary file 2 [file Data_Sheet_2.ZIP]

Archive with 19 entries (14 files):
- SupplementaryData2/
- SupplementaryData2/0_input/
- SupplementaryData2/0_input/.DS_Store
- __MACOSX/
- __MACOSX/SupplementaryData2/
- __MACOSX/SupplementaryData2/0_input/
- __MACOSX/SupplementaryData2/0_input/._.DS_Store
- SupplementaryData2/0_input/f_barcode_primer.fasta
- __MACOSX/SupplementaryData2/0_input/._f_barcode_primer.fasta
- SupplementaryData2/0_input/MapFile.txt
- __MACOSX/SupplementaryData2/0_input/._MapFile.txt
- SupplementaryData2/0_input/r_barcode_primer_rc.fasta
- __MACOSX/SupplementaryData2/0_input/._r_barcode_primer_rc.fasta
- SupplementaryData2/0_input/ref_isolates_cut.fasta
- __MACOSX/SupplementaryData2/0_input/._ref_isolates_cut.fasta
- SupplementaryData2/OSC_cmdl_code.txt
- __MACOSX/SupplementaryData2/._OSC_cmdl_code.txt
- SupplementaryData2/OSC_Rscript.rtf
- __MACOSX/SupplementaryData2/._OSC_Rscript.rtf
