# Supplementary material for: Community Profiling of Fusarium in Combination with Other Plant-Associated Fungi in Different Crop Species Using SMRT Sequencing
Source: Front Plant Sci. 2017 Nov 28;8:2019. doi: 10.3389/fpls.2017.02019 (PMC5712420; doi:10.3389/fpls.2017.02019)
Supplement: Supplementary file 2 [file Data_Sheet_2.ZIP › SupplementaryData2/0_input/MapFile.txt]

	sample	type	subs	tillage	Block	Row	Plot	F-primer	R-Primer
OSC1F47R25	1	1res	1ctrl	na	1	1	1	F47	R25
OSC1F47R26	65	1res	4clover	na	3	3	9	F47	R26
OSC1F47R27	11	2sc	1ctrl	na	1	1	2	F47	R27
OSC1F47R28	65	2sc	4clover	na	3	3	9	F47	R28
OSC1F48R25	4	1res	2radish	na	1	1	1	F48	R25
OSC1F48R26	68	1res	1ctrl	na	3	3	9	F48	R26
OSC1F48R27	4	2sc	2radish	na	1	1	1	F48	R27
OSC1F48R28	68	2sc	1ctrl	na	3	3	9	F48	R28
OSC1F49R25	5	1res	4clover	na	1	1	1	F49	R25
OSC1F49R26	69	1res	3vetch	na	3	3	9	F49	R26
OSC1F49R27	5	2sc	4clover	na	1	1	1	F49	R27
OSC1F49R28	69	2sc	3vetch	na	3	3	9	F49	R28
OSC1F51R25	8	1res	3vetch	na	1	1	1	F51	R25
OSC1F51R26	72	1res	2radish	na	3	3	9	F51	R26
OSC1F51R27	8	2sc	3vetch	na	1	1	1	F51	R27
OSC1F51R28	72	2sc	2radish	na	3	3	9	F51	R28
OSC1F52R25	42	1res	3vetch	na	2	3	6	F52	R25
OSC1F52R26	82	1res	2radish	na	4	2	11	F52	R26
OSC1F52R27	42	2sc	3vetch	na	2	3	6	F52	R27
OSC1F52R28	82	2sc	2radish	na	4	2	11	F52	R28
OSC1F53R25	43	1res	4clover	na	2	3	6	F53	R25
OSC1F53R26	83	1res	3vetch	na	4	2	11	F53	R26
OSC1F53R27	43	2sc	4clover	na	2	3	6	F53	R27
OSC1F53R28	83	2sc	3vetch	na	4	2	11	F53	R28
OSC1F54R25	46	1res	2radish	na	2	3	6	F54	R25
OSC1F54R26	86	1res	1ctrl	na	4	2	11	F54	R26
OSC1F54R27	46	2sc	2radish	na	2	3	6	F54	R27
OSC1F54R28	86	2sc	1ctrl	na	4	2	11	F54	R28
OSC1F55R25	47	1res	1ctrl	na	2	3	6	F55	R25
OSC1F55R26	87	1res	4clover	na	4	2	11	F55	R26
OSC1F55R27	47	2sc	1ctrl	na	2	3	6	F55	R27
OSC1F55R28	87	2sc	4clover	na	4	2	11	F55	R28
OSC2F47R25	50	3maize	1ctrl	ct	3	1	7	F47	R25
OSC2F47R26	73	3maize	3vetch	nt	4	1	10	F47	R26
OSC2F47R27	36	3maize	3vetch	nt	2	2	5	F47	R27
OSC2F47R28	37	3maize	1ctrl	nt	2	2	5	F47	R28
OSC2F48R25	51	3maize	2radish	ct	3	1	7	F48	R25
OSC2F48R26	77	3maize	2radish	nt	4	1	10	F48	R26
OSC2F48R27	43	3maize	4clover	ct	2	3	5	F48	R27
OSC2F48R28	42	3maize	3vetch	ct	2	3	6	F48	R28
OSC2F49R25	54	3maize	4clover	ct	3	1	7	F49	R25
OSC2F49R26	76	3maize	4clover	nt	4	1	10	F49	R26
OSC2F49R27	1	3maize	1ctrl	nt	1	1	1	F49	R27
OSC2F49R28	10	3maize	4clover	ct	1	2	2	F49	R28
OSC2F50R25	55	3maize	3vetch	ct	3	1	7	F50	R25
OSC2F50R26	80	3maize	1ctrl	nt	4	1	10	F50	R26
OSC2F50R27	11	3maize	1ctrl	ct	1	2	2	F50	R27
OSC2F50R28	40	3maize	4clover	nt	2	2	5	F50	R28
OSC2F51R25	65	3maize	4clover	nt	3	3	9	F51	R25
OSC2F51R26	82	3maize	2radish	ct	4	2	11	F51	R26
OSC2F51R27	5	3maize	4clover	nt	1	1	1	F51	R27
OSC2F51R28	46	3maize	2radish	ct	2	3	6	F51	R28
OSC2F52R25	68	3maize	1ctrl	nt	3	3	9	F52	R25
OSC2F52R26	83	3maize	3vetch	ct	4	2	11	F52	R26
OSC2F52R27	33	3maize	2radish	nt	2	2	5	F52	R27
OSC2F52R28	8	3maize	3vetch	nt	1	1	1	F52	R28
OSC2F53R25	69	3maize	3vetch	nt	3	3	9	F53	R25
OSC2F53R26	86	3maize	1ctrl	ct	4	2	11	F53	R26
OSC2F53R27	14	3maize	3vetch	ct	1	2	2	F53	R27
OSC2F53R28	15	3maize	2radish	ct	1	2	2	F53	R28
OSC2F54R25	72	3maize	2radish	nt	3	3	9	F54	R25
OSC2F54R26	87	3maize	4clover	ct	4	2	11	F54	R26
OSC2F54R27	47	3maize	1ctrl	ct	2	3	6	F54	R27
OSC2F54R28	4	3maize	2radish	nt	1	1	1	F54	R28
